# Supplementary material for: Species and sex-specific chemosensory gene expression in Anopheles coluzzii and An. quadriannulatus antennae
Source: Parasit Vectors. 2020 Apr 22;13:212. doi: 10.1186/s13071-020-04085-3 (PMC7178735; doi:10.1186/s13071-020-04085-3)
Supplement: Supplementary file 4 — Additional file 4: Data S1. Gene expression data for the male antennae of An. coluzzii vs An. quadriannulatus. [file 13071_2020_4085_MOESM4_ESM.xlsx]

## Sheet: 3 CMA-QMA_edgeR
Geneid	Name	CMA	QMA	log2fc	log2CPM	PValue	FDR
AGAP000002	KIBRLG	7.99086	5.82714	0.363953	4.7978	0.529636	0.907227
AGAP000005		43.4451	37.8071	0.146762	6.54955	0.787478	0.973508
AGAP000007	IGL1	18.2872	13.3974	0.441492	6.59359	0.278578	0.747464
AGAP000008		15.5466	8.40605	0.833375	5.57358	0.126122	0.549022
AGAP000009		39.3583	22.6439	0.731029	8.19078	0.093996	0.476996
AGAP000010		7.33199	5.08356	0.530861	3.90716	0.134573	0.569619
AGAP000011		2.3877	0.830257	1.47176	6.13341	0.00429664	0.0732705
AGAP000012	TTRNA1	1.59463	1.70775	-0.113245	1.41615	0.824161	0.982605
AGAP000013		9.29181	8.74795	0.0162283	4.80869	0.972885	1
AGAP000014		5.85681	4.22573	0.402052	2.58386	0.443143	0.861005
AGAP000015		2.42831	1.88853	0.277822	4.1792	0.484598	0.883354
AGAP000016	SCRB10	58.7327	48.1636	0.298782	6.74668	0.638404	0.936693
AGAP000017		11.4389	5.81544	0.911339	6.92649	0.037015	0.289516
AGAP000018		3.56024	2.058	0.729423	4.98083	0.0524969	0.353671
AGAP000019		0.174198	0.260146	-0.52686	0.507465	0.566943	0.921581
AGAP000021		86.3207	61.4819	0.590105	5.32459	0.29206	0.759922
AGAP000022		20.258	11.6417	0.713616	5.96718	0.136606	0.572941
AGAP000023		31.6564	21.8776	0.485781	4.26615	0.192427	0.659403
AGAP000025		5.06875	2.1888	1.16126	4.74356	0.00854657	0.116166
AGAP000028		13.5858	11.7567	0.13271	5.00345	0.801123	0.977949
AGAP000029		13.1631	10.2098	0.291654	7.65027	0.49497	0.887837
AGAP000032		15.9496	9.73923	0.621922	6.52452	0.172965	0.634049
AGAP000033		10.1434	5.93308	0.713368	6.02099	0.124813	0.547012
AGAP000035		3.23378	1.82768	0.750717	4.85191	0.129976	0.558503
AGAP000037		0.388877	0.188247	1.19389	0.910227	0.148734	0.596599
AGAP000038		0.102769	0.0972122	0.281496	-2.05413	0.88345	0.996865
AGAP000039		13.364	3.72623	2.04799	2.59475	0.187412	0.65242
AGAP000040		0.755731	0.944966	-0.445336	2.98079	0.463195	0.873807
AGAP000041		6.12356	1.2764	2.25472	2.86505	4.26e-06	0.000328158
AGAP000042		6.1231	2.62359	1.18568	5.5501	0.00238216	0.0480322
AGAP000043		8.58017	2.58808	1.63407	5.89927	0.00185352	0.0402984
AGAP000044		12.8832	17.9037	-0.539403	5.57569	0.299907	0.767065
AGAP000045	GPROAR1	14.2558	10.2758	0.361198	4.57516	0.523575	0.904956
AGAP000046		1.69272	0.275837	2.43406	5.46994	0.00168608	0.037251
AGAP000047	CPR130	250.851	422.328	-0.579247	8.38431	0.602546	0.928616
AGAP000048		1.60695	1.15014	0.411624	4.04697	0.412009	0.84303
AGAP000049		13.9914	7.9779	0.713666	5.51308	0.184393	0.649298
AGAP000051	HPX5	3.98324	3.64584	0.195629	3.0201	0.881427	0.996043
AGAP000053		6.58936	9.27457	-0.502951	3.46842	0.196346	0.662273
AGAP000056		0.0298644	0.0811837	-1.58031	-1.89758	0.259835	0.73368
AGAP000057		15.8997	13.5258	0.137257	4.46933	0.831735	0.9861
AGAP000058		6.26039	3.23087	0.850282	5.81493	0.0545173	0.361338
AGAP000061		15.3153	9.19826	0.668664	4.88356	0.179021	0.641936
AGAP000062		14.5266	5.69273	1.23437	5.07357	0.0401893	0.305361
AGAP000063		1.4085	1.46808	-0.119594	1.76094	0.811878	0.981162
AGAP000064	plexA	6.42456	4.46835	0.460327	5.48698	0.2942	0.761598
AGAP000065		7.59881	4.41814	0.664009	5.46554	0.30625	0.772697
AGAP000066		3.06116	1.76205	0.690398	2.58296	0.153602	0.604794
AGAP000067		15.1556	8.60412	0.802149	3.53986	0.121293	0.539624
AGAP000068	NFI	18.629	8.04393	1.11002	4.22323	0.0415828	0.311441
AGAP000069		0.0324594	0.0177596	0
AGAP000070		13.0428	6.70297	0.912879	5.58794	0.0136174	0.155729
AGAP000071		0	0	0
AGAP000072		0.0140657	0.0683339	0
AGAP000073		6.37125	0.832784	2.90425	1.88801	4.01e-06	0.000314568
AGAP000074		0.0154386	0.0943455	0
AGAP000075		60.5212	38.8557	0.604751	5.26819	0.145278	0.589141
AGAP000076		9.71414	6.09796	0.617032	6.25498	0.184155	0.649256
AGAP000078		3.14118	1.58046	0.932493	3.68956	0.0285014	0.249019
AGAP000079		0.331399	0.0730648	2.04168	-0.612868	0.0123325	0.145549
AGAP000080		1.21194	0.810152	0.486635	1.44692	0.427061	0.851854
AGAP000081		3.78781	1.91432	0.922131	4.13155	0.0396956	0.30364
AGAP000082		4.09609	2.62245	0.543148	4.07419	0.323939	0.788765
AGAP000085	CPR129	0.0416192	0.099723	-1.30788	-2.64736	0.304561	0.770813
AGAP000088	CYP4H19	0.571015	0.220411	1.35758	-0.113099	0.138859	0.575809
AGAP000090		7.44533	4.97176	0.536266	5.92685	0.173044	0.634151
AGAP000091		37.2111	29.8811	0.270976	6.37832	0.533717	0.908882
AGAP000092		72.7269	57.0642	0.376444	6.13609	0.260763	0.734041
AGAP000093		8.19929	11.6622	-0.552284	4.90766	0.204046	0.672055
AGAP000094		0.535449	0.171163	1.69547	-0.481293	0.0630725	0.39034
AGAP000095		7.09492	7.05495	-0.0701764	5.64819	0.888437	0.997985
AGAP000096		40.0817	30.628	0.423525	5.09605	0.35438	0.809037
AGAP000097		9.57886	6.51556	0.474732	5.30669	0.226928	0.700233
AGAP000098	APG1	2.2089	3.9753	-0.910473	2.96741	0.0400209	0.304742
AGAP000099	STAT2	10.3941	5.81563	0.750548	5.84525	0.149517	0.59783
AGAP000100		0.576848	0.233684	1.39103	-3.04373	0.344081	0.801459
AGAP000102		5.98714	5.59164	0.0809234	4.51462	0.84117	0.986561
AGAP000104		14.6305	11.6993	0.274772	4.35276	0.566157	0.921212
AGAP000105		2.19926	2.00587	0.0457901	2.6638	0.926175	1
AGAP000106		7.49696	6.24807	0.245052	3.88696	0.513494	0.89872
AGAP000107		0.0773401	0.316163	-2.04652	-0.598807	0.000643219	0.0177794
AGAP000108	OEH	0.20007	0.017771	3.24878	-2.61023	0.0429074	0.318268
AGAP000109		839.018	733.948	0.236896	9.21913	0.60609	0.929467
AGAP000110	mRpL40	16.5271	13.6316	0.297187	3.68044	0.44749	0.864014
AGAP000111		0.101635	3.10913	-5.16904	-0.924219	0.0953474	0.479773
AGAP000112		4.10623	2.12066	0.874012	3.66089	0.169899	0.628902
AGAP000113		0.597484	0.582414	-0.0912914	1.24911	0.883567	0.996865
AGAP000114		3.21439	2.34168	0.460967	4.20064	0.256081	0.731051
AGAP000115	GPRNPY4	0.318756	0.0206195	0
AGAP000116		6.54671	4.31187	0.492153	4.49898	0.313166	0.779378
AGAP000117		2.41509	2.18424	0.0312981	3.51237	0.954029	1
AGAP000118		17.8833	14.0674	0.391953	3.99664	0.397813	0.832454
AGAP000119		12.061	12.8704	-0.115053	4.87935	0.746686	0.963227
AGAP000120		42.5862	38.4355	0.169937	4.99444	0.61607	0.931545
AGAP000121		0.860695	0.274085	1.53392	1.24756	0.133969	0.568586
AGAP000123	CTLSE2	0.145667	0.0647545	1.10845	0.602922	0.148808	0.596599
AGAP000124		1.91997	1.92515	-0.0847359	3.98866	0.829891	0.985351
AGAP000126		2.26271	2.39443	-0.161423	4.45125	0.720092	0.957792
AGAP000127		5.45712	8.37061	-0.694282	3.51639	0.125242	0.547012
AGAP000128		0.476301	0.438464	-0.0165132	0.224054	1	1
AGAP000129		6.68485	6.33432	0.0134254	5.50294	0.978506	1
AGAP000131		3.37643	2.65028	0.28904	2.97488	0.523531	0.904956
AGAP000132		50.6439	26.037	0.960182	4.42973	0.0247686	0.229891
AGAP000133		0.222035	0.701077	-1.552	-2.3722	0.141893	0.582924
AGAP000136		2.03883	0.704615	1.44556	3.77169	0.00551384	0.0855027
AGAP000137		0.534067	0.0520599	3.30711	-0.16226	0.00793753	0.11032
AGAP000138	alpha4	1.82255	0.0295286	5.78172	0.43856	6.77e-05	0.00307781
AGAP000139		2.40481	0.199594	3.37393	1.56618	0.00114622	0.0281306
AGAP000140	IR100a	1.98785	0.803611	1.19529	3.5544	0.0557663	0.366269
AGAP000141		3.49177	2.30014	0.505207	5.17747	0.386965	0.828069
AGAP000142		6.75601	3.0384	1.08277	5.12494	0.0352816	0.282095
AGAP000143		3.8216	1.80706	1.05071	3.82501	0.00305169	0.0570884
AGAP000144		12.8595	6.66123	0.861435	5.09234	0.202606	0.670703
AGAP000145	eff	71.7874	51.7784	0.476818	8.37941	0.178054	0.640635
AGAP000146		4.86664	3.184	0.501248	4.00587	0.402461	0.834986
AGAP000147		2.88831	1.18355	1.242	3.69347	0.00497486	0.0800347
AGAP000149		5.79612	3.57983	0.654207	5.1163	0.0839914	0.45216
AGAP000150	SG6	0.0344207	0.0141245	1.02838	-2.49223	1	1
AGAP000151		0.0353279	0.153634	0
AGAP000152		0.590088	0.0771494	2.80346	-1.97505	0.0220446	0.215004
AGAP000153		1.90016	2.37748	-0.387445	4.05378	0.50748	0.894767
AGAP000154		0.0318466	0.0303222	0.0260645	-2.89402	1	1
AGAP000155		1.65351	1.62504	0.0529023	1.64878	0.915914	1
AGAP000156		1.46863	1.24165	0.316556	1.47611	0.673335	0.944855
AGAP000158		3.05463	3.01653	-0.0406172	3.42274	0.935676	1
AGAP000159		13.0546	8.78311	0.484028	5.42882	0.365151	0.817197
AGAP000160		0.475354	0.264476	0.756401	-1.79533	0.48279	0.882465
AGAP000161		3.72732	3.0019	0.236612	4.74127	0.61836	0.931545
AGAP000162		1.17312	0.777025	0.436263	4.0408	0.61833	0.931545
AGAP000163	GSTMS2	102.883	103.15	-0.000810159	6.0354	0.998888	1
AGAP000164		1.07669	0.735738	0.419421	0.151124	0.615086	0.931545
AGAP000165	GSTMS1	341.351	332.254	0.0709456	7.62018	0.848413	0.98788
AGAP000166		1.15109	3.46093	-1.54039	2.59563	0.0339009	0.274593
AGAP000167		78.6076	100.309	-0.415679	8.30843	0.366459	0.817463
AGAP000168	GPRFZ3	0.303011	0.258329	0.246945	0.140146	0.682525	0.946675
AGAP000169		0.706845	0.493118	0.572004	2.29908	0.258788	0.733131
AGAP000170		124.381	106.532	0.285695	6.7048	0.434958	0.856836
AGAP000171		6.27487	5.00818	0.287266	6.5062	0.409033	0.841082
AGAP000173		14.5884	11.5551	0.343644	4.11661	0.294945	0.762761
AGAP000177	CPR128	0.397296	1.66534	-1.98367	-0.463088	0.23947	0.712942
AGAP000178		5.01182	3.40212	0.4568	4.92469	0.39981	0.833845
AGAP000179		0.579862	0.356783	0.640335	2.9419	0.293567	0.760988
AGAP000180		8.94403	7.03996	0.377119	4.83944	0.476355	0.880134
AGAP000181		0.0945321	0.69575	-3.0009	-1.35851	0.00257975	0.0507227
AGAP000182		1.17263	0.511615	1.02432	4.75212	0.125281	0.547012
AGAP000183		0.927586	0.212092	1.99325	3.56024	0.00784107	0.109399
AGAP000184		31.5176	26.1467	0.175939	7.88346	0.760532	0.96708
AGAP000185		6.32671	2.6264	1.17814	3.7746	0.0725761	0.418532
AGAP000186		1.39541	0.669863	0.996158	-0.0132175	0.221063	0.691626
AGAP000187		12.4662	7.66969	0.620678	5.81658	0.0960764	0.48128
AGAP000188		30.7262	18.2427	0.761373	6.09401	0.107975	0.510591
AGAP000189		1.4065	0.78435	0.763432	4.09346	0.20437	0.672081
AGAP000190		1.49018	0.155012	3.10478	1.15353	0.000947164	0.0244816
AGAP000191		0.040836	0.0576296	0
AGAP000192	CYP4C26	0.105097	0.046934	1.01565	-1.54161	0.422946	0.849369
AGAP000193	CYP4C37	0.0669846	0.0483553	0
AGAP000194	CYP4C25	2.19969	1.66654	0.400296	1.78034	0.455598	0.869664
AGAP000195		3.68273	2.75494	0.343956	4.58155	0.4117	0.843018
AGAP000196		0.750242	0.487788	0.568032	1.17335	0.261196	0.734466
AGAP000198	Cht5-5	1.52848	2.06013	-0.361262	4.67454	0.489534	0.885023
AGAP000199		6.15664	3.53187	0.730963	4.04046	0.0894099	0.46646
AGAP000200		1.8763	1.23039	0.559271	1.75466	0.215405	0.687065
AGAP000201		17.7539	10.3848	0.749681	4.11542	0.0711859	0.415417
AGAP000202		8.49395	7.82634	0.142979	1.8777	0.765628	0.969492
AGAP000203		4.10515	2.15807	0.847502	4.53228	0.0397606	0.303886
AGAP000204		1.61801	4.23522	-1.26062	0.668627	0.234236	0.707933
AGAP000205		2.51622	2.07227	0.288746	4.9213	0.561082	0.920183
AGAP000206		29.6528	8.66965	1.78388	3.53351	3.98e-06	0.000314462
AGAP000209		0.312073	0.229402	0.342619	0.314962	0.631099	0.935351
AGAP000210		1.52154	8.07911	-2.51046	3.97363	0.000225248	0.00782214
AGAP000211		1.62478	0.190218	2.83748	4.88318	0.0278784	0.246158
AGAP000213		0.0835437	0.134678	-0.660964	-1.46631	0.546776	0.914109
AGAP000214		1.93398	2.06183	-0.188754	2.81135	0.735799	0.96104
AGAP000215		0.0596685	0.301603	-2.26379	-1.17371	0.00751408	0.105882
AGAP000216		0	0	0
AGAP000217		0.952	0.693802	0.337005	2.07117	0.627521	0.935006
AGAP000218		4.58244	3.02182	0.491329	2.76809	0.459158	0.871375
AGAP000219		27.3702	7.13356	1.91177	3.08293	0.0344451	0.27718
AGAP000220		4.90543	3.99142	0.255036	5.50043	0.60682	0.929467
AGAP000222		3.09514	2.45808	0.277445	6.0137	0.514645	0.89917
AGAP000223		1.72118	1.114	0.539588	2.81714	0.370935	0.819614
AGAP000225		0.168421	0.0303867	2.31725	-2.85576	0.159569	0.613589
AGAP000226	Or41	7.53854	2.99875	1.20081	2.89201	0.0522867	0.353384
AGAP000228		11.6529	4.8632	1.29518	4.99795	0.00251885	0.0496839
AGAP000230	Or52	0.246737	0.503041	-0.998883	-2.42896	0.272729	0.741838
AGAP000232		8.07312	3.17151	1.29499	5.4533	0.0116105	0.141019
AGAP000233		1.49198	0.964187	0.51876	3.37209	0.369114	0.818714
AGAP000234		5.84708	4.67597	0.228662	4.17108	0.611454	0.930352
AGAP000235		13.9181	11.9655	0.232721	5.28774	0.485965	0.883677
AGAP000236		20.7932	11.979	0.770889	6.76516	0.0652911	0.397988
AGAP000237		22.1773	10.4606	1.06591	6.89854	0.00260982	0.0511508
AGAP000238		30.2386	36.0942	-0.354633	7.22764	0.553491	0.91776
AGAP000239		0.361589	0.586035	-0.717577	0.522307	0.348077	0.805482
AGAP000240		2.43185	1.16737	0.970726	2.31781	0.0770481	0.432156
AGAP000241		8.11572	9.71282	-0.259784	4.62848	0.594669	0.926515
AGAP000242		4.63085	5.23556	-0.159041	2.80443	0.680516	0.946675
AGAP000243		7.71922	4.01058	0.875753	4.23768	0.0954825	0.480211
AGAP000244		0.364264	0.190109	0.969863	-2.02338	0.577397	0.923869
AGAP000245		25.3116	23.4149	0.0865544	6.0149	0.805521	0.97912
AGAP000246		10.9579	4.83541	1.10602	4.60247	0.0450521	0.327142
AGAP000247		2.16902	0.580202	1.97298	1.33584	0.00152327	0.0347534
AGAP000248		3.32162	2.24002	0.481227	4.13074	0.357465	0.812061
AGAP000249		1.78391	2.14075	-0.388524	5.01925	0.543875	0.913278
AGAP000250		9.46036	4.61798	1.03168	3.58806	0.00200508	0.0429143
AGAP000251		2.22514	2.04639	0.0555927	3.27843	0.904193	1
AGAP000252		5.37376	3.81597	0.451015	4.65372	0.343954	0.801459
AGAP000253		1.91232	2.12851	-0.281544	2.21759	0.684474	0.947436
AGAP000254		18.937	8.74331	1.04395	5.80223	0.112965	0.521194
AGAP000255		8.55029	5.45329	0.576137	5.51663	0.254796	0.730665
AGAP000256	IR93a	9.20114	3.59086	1.25733	3.89931	0.00902451	0.120405
AGAP000258		4.39496	4.50494	-0.148199	4.15078	0.767113	0.969883
AGAP000260	ATPsynepsilon	335.263	313.522	0.122429	7.30166	0.814052	0.98158
AGAP000261		7.48005	5.77509	0.302109	3.94469	0.543954	0.913278
AGAP000262		0.0199869	0.724917	-5.15246	-1.49833	7.27e-06	0.000506221
AGAP000264		8.18038	4.33751	0.831293	5.86736	0.137746	0.573501
AGAP000266		0.14243	0.0763803	0.772134	-2.7039	0.584867	0.923869
AGAP000267		1.17477	1.17998	-0.0636275	1.14462	0.932096	1
AGAP000268		0.689482	1.89688	-1.56183	4.11659	0.00110623	0.027416
AGAP000269		8.54381	4.7007	0.825619	4.72691	0.0224812	0.217691
AGAP000270		4.95531	3.79078	0.36678	3.31632	0.563734	0.92037
AGAP000271		1.98541	1.02577	0.91191	3.10159	0.015647	0.172305
AGAP000272		5.37141	6.29628	-0.213631	3.87902	0.630981	0.935351
AGAP000273		2.09817	1.52624	0.358925	4.70999	0.594998	0.926711
AGAP000274		6.63555	0.8146	2.80282	5.20412	0.0014062	0.0329574
AGAP000275		75.0469	92.9788	-0.342825	6.86551	0.411898	0.843018
AGAP000277		5.62637	1.76951	1.61829	1.6254	0.00320385	0.0591936
AGAP000278	OBP9	16.319	13.052	0.360034	4.48539	0.688167	0.948474
AGAP000279	Obp8	0.0545071	0.0284242	0
AGAP000280		8.08594	4.37556	0.838684	4.94604	0.175324	0.636639
AGAP000281		11.6743	9.58951	0.243968	5.46024	0.57702	0.923869
AGAP000283		6.33725	6.618	-0.129112	3.55677	0.791127	0.97477
AGAP000284	CYP315A1	0.85997	0.875782	-0.102384	1.05321	0.874761	0.995389
AGAP000285		9.43259	14.4128	-0.604309	4.87926	0.0920388	0.473332
AGAP000286		0.500511	0.234957	0.957982	0.253894	0.156633	0.61068
AGAP000287		1.22845	1.76877	-0.618891	1.9196	0.356378	0.811045
AGAP000288		1.23815	1.34525	-0.207752	1.17394	0.74528	0.963005
AGAP000289		5.44121	4.40656	0.299805	2.96804	0.429472	0.853506
AGAP000290	CLIPA27	0.822198	0.60127	0.310391	3.76245	0.710996	0.955441
AGAP000291		3.48064	2.51798	0.427656	3.67533	0.311815	0.778282
AGAP000292		5.15436	1.76309	1.46221	4.42792	0.00115183	0.0281742
AGAP000293	IR100h	0.439669	0.0872911	2.16035	0.264183	0.0214087	0.2103
AGAP000294		1.25194	0.215512	2.42863	0.663414	0.0109523	0.135835
AGAP000295		10.5715	9.19616	0.244399	4.55374	0.57862	0.923869
AGAP000296		31.1704	36.39	-0.269662	5.27584	0.487205	0.883889
AGAP000297		13.7934	7.24323	1.00515	4.55494	0.0261122	0.236879
AGAP000298		1.34552	0.589832	1.14181	-1.26423	0.0961589	0.481302
AGAP000299		15.4196	5.73411	1.37444	4.63589	0.00356291	0.063935
AGAP000300		4.72669	2.38129	0.906565	5.81929	0.0737947	0.422154
AGAP000301		0.139691	0.024908	2.41381	-1.00766	0.00262707	0.0514071
AGAP000303		1.61075	0.612927	1.41257	1.78678	0.0325883	0.269811
AGAP000304		57.6267	64.6136	-0.158361	7.43892	0.628394	0.935188
AGAP000305		37.1258	55.0958	-0.627521	7.41752	0.208231	0.676558
AGAP000306		100.165	50.9313	0.987806	7.50377	0.0106553	0.133766
AGAP000307		3.72125	3.6836	-0.0434231	5.07492	0.92611	1
AGAP000308		12.3803	13.0961	-0.104698	5.05127	0.824755	0.982605
AGAP000309		0.990681	0.744987	0.361746	1.75384	0.546934	0.914109
AGAP000310		4.68424	3.32045	0.471415	3.56266	0.270671	0.740712
AGAP000311		1.48119	2.00544	-0.379095	1.7645	0.582325	0.923869
AGAP000312		6.43785	4.17109	0.556025	4.172	0.185765	0.651712
AGAP000313		10.7219	16.3882	-0.70585	5.87582	0.174988	0.635859
AGAP000314		1.69528	1.01121	0.637026	4.02215	0.288164	0.756813
AGAP000315	CLIPC6	3.62479	0.945834	1.7347	4.8669	0.0401474	0.305361
AGAP000316		2.27498	0.853316	1.3877	2.18118	0.00265705	0.0518148
AGAP000317		5.83496	2.59261	1.20582	3.20352	0.0062948	0.0939218
AGAP000319		3.56699	1.90487	0.854403	3.97748	0.0339516	0.274788
AGAP000320		24.8254	16.7809	0.471927	6.36858	0.289989	0.758449
AGAP000321		19.4686	12.8407	0.581465	5.54331	0.131658	0.563569
AGAP000322		14.0517	8.34128	0.73472	4.89827	0.109846	0.513479
AGAP000323		0.226662	0.148594	0.617264	0.660864	0.312678	0.778928
AGAP000324		1.19038	0.804174	0.567223	0.557197	0.308918	0.775413
AGAP000325		4.24332	3.33708	0.317305	3.8658	0.466922	0.875955
AGAP000326		2.04355	1.73338	0.292096	2.24195	0.626895	0.935006
AGAP000327		9.84706	6.06387	0.538225	8.17807	0.566054	0.921212
AGAP000328		10.7668	5.95557	0.896176	5.8074	0.0147773	0.165312
AGAP000329	alpha3	3.5995	2.07402	0.735101	3.54178	0.0960304	0.48128
AGAP000330		3.83604	3.59917	0.098832	3.09043	0.791956	0.975051
AGAP000331		24.1648	17.3169	0.421564	9.12594	0.391293	0.829554
AGAP000332	Vir	1.54535	0.941091	0.609542	4.13375	0.353892	0.808623
AGAP000334		5.53348	3.48228	0.636132	4.0346	0.0808065	0.443559
AGAP000336		3.01523	1.97723	0.591243	4.03439	0.125305	0.547012
AGAP000337		1.05572	0.727977	0.429374	3.22715	0.485233	0.883444
AGAP000338		3.82676	3.97523	-0.050948	1.94302	0.932968	1
AGAP000339		7.18832	4.19173	0.780561	3.58568	0.0960148	0.48128
AGAP000340		0.123299	0.101966	0.104674	-2.35602	1	1
AGAP000341	GALE2	8.31326	2.39382	1.67767	2.35856	0.00786765	0.109472
AGAP000342		15.1107	5.96957	1.25241	3.34306	0.0137544	0.156569
AGAP000343	Vps50	2.32524	1.67677	0.389228	3.87247	0.385114	0.82699
AGAP000344	CPR127	112.779	300.469	-1.24651	7.42268	0.202648	0.670703
AGAP000345	CPR126	26.0304	30.8086	-0.0622969	4.54866	0.95766	1
AGAP000346	SPZ1	9.44498	16.4326	-0.81886	4.71313	0.132209	0.564393
AGAP000347	CAPA	0.148863	0.0566922	1.29248	-2.00853	0.405391	0.838238
AGAP000348		0.0830721	0.113739	-0.284003	-1.4501	0.886357	0.997753
AGAP000349		10.1276	6.70843	0.537157	5.11648	0.166075	0.621922
AGAP000351	GPRNPY1	0.789634	1.05662	-0.514649	1.11828	0.358094	0.812061
AGAP000352	TWDL1	1.09909	1.40984	-0.339473	0.925941	0.765252	0.969445
AGAP000354		17.6866	12.3758	0.460949	5.52548	0.295635	0.762945
AGAP000355		6.49434	2.78783	1.16832	4.24413	0.00608877	0.0919882
AGAP000356		5.04137	2.47148	0.943689	4.15937	0.162795	0.617899
AGAP000357		0.0501355	0.182127	-1.93468	-2.35948	0.238714	0.712428
AGAP000358		129.655	164.945	-0.365648	7.15847	0.373723	0.820991
AGAP000359		10.1398	21.3557	-0.910585	3.80893	0.358009	0.812061
AGAP000360		0.381199	0.547705	-0.535598	1.32855	0.401372	0.834616
AGAP000361		0.615547	0.271287	1.04101	2.93498	0.113531	0.522631
AGAP000363		7.8045	4.3707	0.767804	5.86736	0.0574258	0.372727
AGAP000364		4.81311	2.04152	1.13235	4.06926	0.0835025	0.451082
AGAP000365		0.133218	0.246447	-1.03265	-0.19412	0.314285	0.780049
AGAP000366		12.3995	12.3473	0.0500571	3.72387	0.930964	1
AGAP000367		30.2168	46.6887	-0.643709	6.2562	0.155611	0.609244
AGAP000368		1.26772	0.715455	0.708031	4.36515	0.197998	0.664691
AGAP000369	GPRNNA10	0.0937504	0.0174042	2.35598	-2.88928	0.121996	0.540606
AGAP000372		4.70244	1.58978	1.52795	4.1042	7.32e-05	0.00327092
AGAP000374		0.315919	0.213436	0.520213	2.07199	0.384113	0.826365
AGAP000375		19.9801	35.2005	-0.835515	5.18233	0.024733	0.229891
AGAP000376	Tsf1	8.42355	0.399685	4.19496	6.52607	0.0172223	0.181622
AGAP000377		0.151318	0.0220167	2.55354	-1.5425	0.0532097	0.357087
AGAP000378		15.3534	9.18216	0.733532	6.56071	0.0625912	0.389911
AGAP000379	PBD3	0.162766	0.0243843	2.6797	-2.61171	0.0100058	0.127889
AGAP000380		7.78776	4.03389	0.923428	6.05615	0.00517351	0.0818497
AGAP000382	CPF4	1.78753	10.0054	-2.33936	2.94272	0.173955	0.634807
AGAP000383		0.733201	0.378372	0.840831	1.17996	0.281489	0.749664
AGAP000385		11.3622	11.7668	-0.0608262	6.0583	0.855722	0.989341
AGAP000387		4.35109	4.22053	0.0739254	2.94025	0.845208	0.986955
AGAP000388	TRAF6	0.0971944	0.0467528	0.888615	-2.52693	0.483526	0.882915
AGAP000389		0.998339	0.56318	0.748968	3.66915	0.181145	0.645235
AGAP000390		0.0809688	0.0911102	-0.273618	-0.743373	0.686084	0.947787
AGAP000391		3.48932	1.95024	0.764284	3.92938	0.118372	0.533511
AGAP000392	Ykt6	20.4952	24.8219	-0.283205	5.38318	0.404151	0.836389
AGAP000393		7.91225	9.18142	-0.245682	4.60965	0.475821	0.880108
AGAP000394		4.82023	1.23851	1.85387	3.50961	8.99e-05	0.00387373
AGAP000395		2.59504	1.88222	0.367886	1.02866	0.524072	0.905112
AGAP000396	TPX1	19.6844	19.8109	0.0220381	5.2928	0.954333	1
AGAP000397		1.64831	0.848152	0.885056	2.64707	0.14326	0.585523
AGAP000398		1.38977	1.80221	-0.31103	0.919229	0.586552	0.923869
AGAP000399		35.2395	15.9374	1.13892	6.94581	0.00405857	0.0706695
AGAP000400		6.24393	3.48168	0.80383	4.47569	0.119708	0.535838
AGAP000401		11.4541	16.0933	-0.547178	4.74354	0.224175	0.695952
AGAP000402		11.9098	7.07111	0.741165	4.07047	0.0248748	0.230223
AGAP000403		9.81905	6.2476	0.649481	6.26484	0.0972279	0.484098
AGAP000405		1.03273	0.960841	0.0574554	2.62186	0.913634	1
AGAP000406		4.26255	2.59075	0.59131	4.73969	0.395753	0.831998
AGAP000407		10.949	6.56212	0.692993	5.32354	0.110965	0.515829
AGAP000408		0.190729	0.76499	-2.20321	-1.09055	0.10226	0.496621
AGAP000410		8.35576	5.62845	0.473433	5.21924	0.441839	0.860293
AGAP000411		0.150385	0.107195	0.419992	0.179258	0.586209	0.923869
AGAP000412		3.18562	2.8305	0.0886074	4.33004	0.843398	0.986943
AGAP000413		3.54466	0.471385	2.85141	1.04518	8.49e-06	0.00057216
AGAP000414		3.3551	1.1245	1.55645	1.30687	0.00560865	0.0866459
AGAP000415		5.8979	5.74631	0.00477721	3.41217	0.994832	1
AGAP000416		4.31111	3.40934	0.325502	3.65993	0.560269	0.920183
AGAP000417		0.027224	0.0728081	0
AGAP000420		0	0.0138795	0
AGAP000421		0	0.00490772	0
AGAP000422		0.134269	0.0894285	0
AGAP000423		9.02859	1.19827	2.84915	0.434158	0.0294628	0.254711
AGAP000424		11.4818	1.24971	3.14706	0.710052	0.000398447	0.0123762
AGAP000425		139.466	88.1445	0.662051	5.92162	0.140931	0.580876
AGAP000426		13.2716	19.7267	-0.544187	4.42871	0.212214	0.68254
AGAP000427		0.00920091	0.0155621	-0.881464	-1.25734	0.705716	0.954634
AGAP000428		4.16303	3.37731	0.242222	3.41831	0.615334	0.931545
AGAP000429		1.37661	0.694128	0.887122	2.60923	0.164143	0.620521
AGAP000430		4.93872	3.26305	0.470558	3.84625	0.603689	0.92866
AGAP000431		0	0	0
AGAP000432		39.2762	7.43965	2.44394	3.9019	2.91e-05	0.00155497
AGAP000433		17.9294	11.1307	0.613825	5.04957	0.19122	0.657942
AGAP000434		3.76417	2.2397	0.693065	4.30876	0.134501	0.569619
AGAP000436	Cht11	2.58651	2.05409	0.24276	3.26044	0.632327	0.935962
AGAP000437		0.295924	0.0148119	4.10273	-1.71742	0.0120057	0.143556
AGAP000438		2.22927	1.27417	0.717664	2.26167	0.169713	0.628837
AGAP000439		117.897	73.9531	0.7791	6.01937	0.196097	0.662273
AGAP000440	ABCD2	13.0808	7.95274	0.640532	6.09446	0.1407	0.58031
AGAP000441		3.39321	1.81485	0.844378	3.91148	0.0286832	0.250252
AGAP000444	Ciao1	5.27233	7.02545	-0.454338	3.58635	0.412757	0.843341
AGAP000445	GPRADS	0.681573	0.347822	0.883473	-0.854007	0.360337	0.814125
AGAP000446		3.14642	2.02846	0.57256	4.1756	0.117516	0.531997
AGAP000447		0.728962	0.661005	-0.0111077	1.85106	1	1
AGAP000448		2.35523	4.35942	-0.953251	3.24602	0.0308717	0.261571
AGAP000449		6.32192	4.23271	0.43639	5.43202	0.484157	0.883167
AGAP000452		8.86006	8.4503	-0.0414319	5.25461	0.936634	1
AGAP000453		3.80969	2.38469	0.619843	5.268	0.1227	0.542077
AGAP000454		3.22928	2.27741	0.453881	3.49759	0.314256	0.780049
AGAP000456		10.8108	7.88278	0.393092	4.53057	0.481471	0.882465
AGAP000457		29.2303	28.1149	0.0975488	5.25312	0.778806	0.972364
AGAP000458		2.01047	0.626251	1.63189	2.56466	0.000181524	0.0067202
AGAP000460		2.69049	1.2141	1.08482	2.26782	0.0289974	0.25157
AGAP000461		7.22106	2.93703	1.22545	6.17695	0.00633268	0.0941728
AGAP000462		201.278	282.021	-0.48343	9.33587	0.198156	0.664691
AGAP000463		3.99339	2.63296	0.499631	4.39381	0.376937	0.823394
AGAP000466	ACE2	26.1263	10.53	1.24832	7.29065	0.0304666	0.259387
AGAP000467		7.91965	6.61899	0.177554	5.72155	0.690551	0.949488
AGAP000468		0.622102	0.293039	1.01053	0.628841	0.0854451	0.456003
AGAP000469		5.99696	2.68393	1.14437	4.65088	0.000749258	0.0203008
AGAP000470		48.9395	54.9365	-0.141348	6.72905	0.693695	0.95011
AGAP000471		2.04697	1.9092	-0.0313168	2.69089	0.957826	1
AGAP000472		5.55858	4.8138	0.234743	5.69991	0.527106	0.906095
AGAP000473		0.0632116	0.139546	0
AGAP000474		0.194519	0.108262	0.797614	-0.497463	0.348119	0.805482
AGAP000475		2.37023	2.32269	0.0105762	2.90732	0.986504	1
AGAP000476		0.500985	0.549368	-0.211233	-0.169386	0.812476	0.981473
AGAP000477		1.86747	1.46595	0.260728	3.71951	0.643841	0.939211
AGAP000478		1.19212	1.50169	-0.390779	1.25793	0.43824	0.857831
AGAP000479		1.00358	0.972617	-0.00322812	1.26081	1	1
AGAP000480		2.2599	3.05165	-0.508818	2.16018	0.402949	0.835304
AGAP000481		1.30166	0.31718	1.98238	1.76031	2.59e-05	0.00143814
AGAP000482		19.6166	13.2347	0.604173	3.86498	0.129159	0.55635
AGAP000483		7.08493	4.29684	0.643862	5.61542	0.142149	0.583556
AGAP000484		0.0165359	0.0966098	-2.57751	-2.90751	0.123019	0.542602
AGAP000485		0.120569	0.0484447	1.22571	-1.08316	0.489807	0.885023
AGAP000488		0.105986	0.145341	-0.501629	-0.952304	0.685885	0.947749
AGAP000489		5.54961	2.30122	1.25934	5.51061	0.000482013	0.014388
AGAP000491		57.8658	45.9547	0.387583	4.53211	0.373344	0.820991
AGAP000493		11.6867	13.3607	-0.239791	2.52055	0.687353	0.948474
AGAP000494		12.3964	11.5269	0.0466856	3.41455	0.92984	1
AGAP000495		0.122411	0.262476	-1.14331	-1.84802	0.20617	0.673787
AGAP000496		16.1398	13.7603	0.269025	3.21888	0.499843	0.889193
AGAP000497		4.24377	4.11004	0.0859126	1.76841	0.879401	0.995871
AGAP000498		40.302	37.5096	0.134974	5.617	0.708656	0.95483
AGAP000499		4.65264	3.74163	0.277247	3.92444	0.413557	0.843349
AGAP000500	Cpr	40.4636	33.6047	0.208114	8.17792	0.617197	0.931545
AGAP000504		8.10364	4.12849	0.941749	5.83933	0.0105371	0.132687
AGAP000506	ABCG2	0.0373243	0.0675153	-1.07335	-3.19406	0.626459	0.934986
AGAP000507		1.42088	2.31104	-0.756504	2.13504	0.143418	0.585643
AGAP000508	mRpL22	6.64726	7.58783	-0.13918	2.72196	0.740396	0.961508
AGAP000509		4.92959	2.96971	0.632197	2.92185	0.241396	0.713911
AGAP000512		16.2659	9.39141	0.799021	6.5879	0.0177646	0.186385
AGAP000513		5.3619	4.72829	0.164076	3.06781	0.711008	0.955441
AGAP000514		3.8975	5.10686	-0.446795	3.54467	0.389533	0.829079
AGAP000515		17.8716	12.7048	0.51682	2.69738	0.331205	0.793915
AGAP000516		19.229	10.5075	0.89932	3.36208	0.0874203	0.460563
AGAP000519		9.29812	5.41818	0.7147	7.20004	0.102059	0.496241
AGAP000520		0.108981	0.0923256	0.166003	0.4346	0.889397	0.998018
AGAP000521		2.08162	2.65724	-0.448694	3.36672	0.517643	0.901365
AGAP000522		3.62111	1.77097	0.953248	3.78008	0.0665139	0.402347
AGAP000523	ATPsynC	824.307	458.549	0.915429	10.3302	0.0760809	0.430438
AGAP000526		68.2249	51.7742	0.410777	7.15099	0.350033	0.806717
AGAP000528		21.0662	18.1301	0.127392	7.09479	0.791171	0.97477
AGAP000529	Vps16A	4.31805	3.15103	0.394346	4.00935	0.331993	0.794369
AGAP000530		0.800009	0.690785	0.155449	1.05525	0.79731	0.97716
AGAP000531		1.26602	0.461659	1.3807	0.506557	0.04716	0.334098
AGAP000532		5.69667	3.21114	0.761816	5.13854	0.0528401	0.354993
AGAP000533		1.82482	0.692331	1.35627	4.0571	0.00313005	0.0582889
AGAP000534		17.699	9.99107	0.771115	5.14605	0.0617089	0.38597
AGAP000535		0.0218299	0.0283885	-0.419004	-2.41218	0.866664	0.992631
AGAP000536	PGRPS1	8.56592	13.3179	-0.656709	4.36456	0.156841	0.610935
AGAP000537	TWDL8	0.0539965	0.17013	0
AGAP000538	TWDL9	0	0.0488111	0
AGAP000539		0.0359692	0.0383705	-0.222839	-0.43315	0.910939	1
AGAP000540		1.50709	1.88963	-0.314773	3.30372	0.516225	0.900581
AGAP000541	RpS15a-1	206.844	329.977	-0.685909	8.71989	0.1306	0.560206
AGAP000543		3.93971	5.96254	-0.608345	1.99181	0.176041	0.638305
AGAP000544		7.845	5.0365	0.630739	4.49556	0.0494026	0.342732
AGAP000545		1.22513	0.673111	0.723819	4.13296	0.325296	0.789576
AGAP000546		157.646	89.524	0.864067	6.72907	0.11548	0.527076
AGAP000547		4.10815	1.98565	0.970199	3.69231	0.0460895	0.329578
AGAP000548	SG1b	0.0372025	0.0439561	0
AGAP000549		3.50096	3.76252	-0.141158	3.70962	0.759908	0.966792
AGAP000550		0.109151	0.0870107	0.359949	-0.898338	0.758904	0.966257
AGAP000551		0.257063	0.133594	0.851704	1.33824	0.259334	0.733352
AGAP000552		2.36397	2.1729	0.0299489	3.97225	0.953481	1
AGAP000553	white	0.281226	0.135064	0.906563	1.29157	0.2674	0.738638
AGAP000554		1.70359	1.33173	0.311247	2.71788	0.580752	0.923869
AGAP000555	mal	2.70791	3.54102	-0.509568	5.02964	0.359183	0.812827
AGAP000556		4.55847	2.20249	1.04686	0.988618	0.0681039	0.406642
AGAP000558		8.31591	5.69305	0.541901	5.75635	0.241082	0.713766
AGAP000559		0.337533	0.285259	0.189826	0.00413389	0.837543	0.986561
AGAP000560		3.66242	2.48011	0.495218	4.02177	0.306568	0.772841
AGAP000561		16.7035	10.7252	0.524593	6.11176	0.41304	0.843349
AGAP000562	Moe	68.3266	59.6075	0.109784	7.41845	0.842568	0.986943
AGAP000563		4.4056	3.6173	0.229502	4.93481	0.630533	0.935291
AGAP000564		5.97312	3.39095	0.799485	3.10542	0.028373	0.248507
AGAP000565	TRXR	27.3788	26.0631	0.0385454	6.94541	0.929144	1
AGAP000566		4.67652	3.32673	0.454175	4.39906	0.256104	0.731051
AGAP000567		7.20273	4.94802	0.470437	5.05268	0.344074	0.801459
AGAP000569		6.91026	3.67413	0.799568	4.34225	0.226382	0.699283
AGAP000570		0.549216	0.972219	-0.974408	-0.507459	0.487792	0.883889
AGAP000571	CLIPC5	0.113333	0.113769	0.0900477	-0.724003	1	1
AGAP000572	CLIPC10	2.37791	1.51895	0.57559	3.00201	0.446	0.862882
AGAP000573	CLIPC4	7.02967	9.36	-0.452627	5.36869	0.377099	0.823394
AGAP000574		31.2606	47.056	-0.663149	6.1058	0.0827572	0.448848
AGAP000575		0.0656267	0.0285333	1.12554	-1.58803	0.245609	0.716993
AGAP000576		3.54166	3.08249	0.107081	4.56078	0.846221	0.987141
AGAP000577		7.89918	2.51698	1.56016	5.74588	0.000383393	0.0121013
AGAP000578		6.22989	6.78759	-0.199604	5.00056	0.63586	0.936376
AGAP000579		0.108429	0.0436967	1.23252	-2.60381	0.186127	0.651816
AGAP000585		12.9316	8.9812	0.494793	6.55871	0.238004	0.711904
AGAP000586		50.7253	22.6894	1.06495	7.56028	0.0201877	0.201681
AGAP000587		0.127704	0.0498258	1.29529	-2.22249	0.331971	0.794369
AGAP000588		0.858433	0.210126	2.00968	1.85126	6.82e-06	0.000480583
AGAP000589		1.35353	0.825139	0.659978	2.26848	0.242034	0.714242
AGAP000591		4.44634	2.2472	0.983122	4.41004	0.00648417	0.0958475
AGAP000592		45.6001	5.54627	2.989	4.27916	0.00616996	0.0927793
AGAP000594		5.13301	1.39608	1.78442	0.929959	0.00457889	0.0764886
AGAP000595		9.22367	1.93005	2.17968	3.90017	0.000334529	0.0108528
AGAP000596		8.24716	5.1434	0.625699	4.8895	0.0595777	0.37879
AGAP000597		0.859301	0.757362	0.136829	0.209583	0.812851	0.981553
AGAP000598		8.11075	10.544	-0.395457	3.70942	0.343377	0.801459
AGAP000599		0.848565	2.20634	-1.32916	1.21752	0.00472872	0.0777275
AGAP000601		3.26306	4.82942	-0.633269	3.72049	0.164365	0.620521
AGAP000602	Vps15	1.50231	1.65814	-0.212781	3.53576	0.654692	0.939367
AGAP000603		0	0.0238511	0
AGAP000604		0.0260986	0.145558	0
AGAP000605		0.162473	0.320112	-0.83464	-1.63419	0.627922	0.935006
AGAP000606	GPRNNA19	11.4483	5.05295	1.13158	6.94785	0.0096793	0.125739
AGAP000607	SG1c	0.0968795	0.0765412	0.235805	0.839584	0.945866	1
AGAP000609	SG1e	0.439287	0.0619363	2.88718	-0.33502	0.0660786	0.400772
AGAP000610	SG1f	0.0772459	0.0989455	-0.353573	0.210342	0.893493	0.999182
AGAP000611	SG1d	0.152383	0.139435	0.0796321	-1.46256	1	1
AGAP000612	SG1	0.065023	0.121637	-0.948464	-2.44804	0.570048	0.923708
AGAP000614		3.43582	2.42168	0.449967	4.05717	0.264769	0.73742
AGAP000615		9.48205	6.61743	0.480812	5.49739	0.33942	0.798848
AGAP000616	Rpt5	21.154	28.676	-0.447671	5.72755	0.240874	0.713766
AGAP000617		11.1103	18.3684	-0.781177	4.24695	0.0415731	0.311441
AGAP000618		126.837	112.085	0.210842	6.49839	0.569242	0.923128
AGAP000619		2.65997	1.39481	0.832674	4.22668	0.0512388	0.350078
AGAP000620		3.24302	1.74634	0.807637	4.07173	0.0827525	0.448848
AGAP000621		0.122655	0.696667	-2.49823	-1.39771	0.0121538	0.144486
AGAP000622		5.26855	4.13986	0.265073	4.72604	0.67822	0.946355
AGAP000623		1.68161	0.382036	2.0237	2.67481	0.00214331	0.044408
AGAP000624		214.958	87.5197	1.30248	6.83352	0.000819803	0.0217813
AGAP000625	Vps4	27.2159	29.7057	-0.149446	6.12197	0.704042	0.954361
AGAP000626		32.9287	30.4129	0.047017	6.18427	0.92614	1
AGAP000627		27.3976	23.4266	0.214794	6.04845	0.586047	0.923869
AGAP000628		0.0160243	0.235061	0
AGAP000629		8.1096	2.86721	1.42435	3.61755	0.000190366	0.0069639
AGAP000630		6.42201	4.05167	0.59409	6.22617	0.103233	0.499279
AGAP000631		3.04608	1.95682	0.535941	4.25793	0.379904	0.824673
AGAP000633		15.7282	15.5977	-0.046644	4.91537	0.908152	1
AGAP000634		0.694361	0.474305	0.470008	2.0037	0.496122	0.888341
AGAP000635		1.9975	0.757617	1.29307	4.04264	0.0109022	0.135637
AGAP000636		6.32399	3.69327	0.776474	2.68326	0.0861223	0.457317
AGAP000637		6.98666	7.98119	-0.276354	4.6919	0.539767	0.911119
AGAP000638	OBP32	0.023662	0.206584	-3.07055	-2.39274	0.0203455	0.202764
AGAP000639		0.471659	1.00997	-1.1039	1.59525	0.0311058	0.262833
AGAP000640	OBP33	0.0226731	0.144372	0
AGAP000641	OBP34	0.0486891	0.036745	0
AGAP000642	OBP35	0	0.0112115	0
AGAP000643	OBP36	0	0.0309292	0
AGAP000644	OBP37	0.0486891	0	0
AGAP000646		1.43951	0.72915	0.897673	3.61413	0.17705	0.639662
AGAP000647		0.75386	1.06174	-0.515084	-2.20301	0.622161	0.932864
AGAP000648		1.01488	1.35554	-0.557588	2.24328	0.42313	0.849369
AGAP000649		13.4484	10.9195	0.336104	3.5394	0.362393	0.81555
AGAP000650		4.90733	0.509604	3.28969	1.4408	7.86e-09	1.54e-06
AGAP000651	Actin5C	257.492	313.198	-0.268622	9.50047	0.534657	0.909073
AGAP000652	mRpL38	25.8182	20.5767	0.344412	4.78507	0.377928	0.824057
AGAP000653		23.5231	23.8165	-0.0194474	5.84951	0.956182	1
AGAP000654	RpS30	747.52	749.472	-0.0289375	9.08753	0.949704	1
AGAP000655	RpS14-1	269.029	270.829	-0.0532939	8.28987	0.906726	1
AGAP000656		3.616	3.55039	-0.0270702	3.79011	0.947774	1
AGAP000657		0.0454277	0.214698	-2.3155	-2.32011	0.0437869	0.321806
AGAP000658	GPRGHP3	26.5284	17.8742	0.56245	5.29787	0.197073	0.663622
AGAP000659		4.15722	5.0969	-0.31573	5.20407	0.368021	0.818194
AGAP000660		30.8083	16.0277	0.953117	5.63834	0.00758508	0.106502
AGAP000662		11.2888	8.41537	0.349105	5.48923	0.417375	0.845761
AGAP000663		23.7727	25.0291	-0.137001	5.27614	0.79006	0.97477
AGAP000666		2.63022	1.76789	0.499428	3.71212	0.350719	0.806717
AGAP000667	GPRDOP2	0.00423069	0.119132	-4.60948	-1.7768	0.000189745	0.00696185
AGAP000668		1.4792	0.72944	0.920701	3.6193	0.121038	0.538759
AGAP000669		801.978	732.951	0.169976	8.14294	0.739949	0.961427
AGAP000670		9.54198	7.50257	0.341404	3.20673	0.364595	0.816983
AGAP000671		12.9641	14.3601	-0.178596	4.5408	0.611882	0.930352
AGAP000672		9.0186	8.90573	-0.0409588	4.70824	0.937967	1
AGAP000673		29.0105	17.745	0.613023	7.80263	0.197669	0.664691
AGAP000674		0.964127	0.579812	0.67074	2.60583	0.141643	0.582452
AGAP000675		12.2205	5.50527	1.1765	4.04118	0.00588861	0.0895126
AGAP000676		0.349771	0.258821	0.317378	1.97705	0.67843	0.946355
AGAP000678		2.74872	2.20685	0.224127	3.84709	0.610635	0.930352
AGAP000679		5.83265	2.68898	1.00747	5.10519	0.104244	0.50085
AGAP000680		1.94996	4.61558	-1.22371	1.46666	0.0166049	0.17785
AGAP000681		1.94179	2.40406	-0.387678	2.35846	0.538361	0.910552
AGAP000682		12.7724	13.5947	-0.0851216	4.20208	0.821473	0.981707
AGAP000684		10.1992	8.74437	0.164291	5.46105	0.714333	0.957278
AGAP000685		0.0519686	0.0365704	0.397115	2.11245	0.693265	0.95011
AGAP000686		1.83938	1.17383	0.527273	4.22472	0.335676	0.795449
AGAP000687		0.164719	0.225928	-0.342926	-1.14819	0.808007	0.979599
AGAP000688		0.069178	0.038352	0
AGAP000689		3.39562	3.56621	-0.13037	5.05286	0.755664	0.96549
AGAP000690		5.99298	4.62459	0.3297	3.99238	0.380486	0.824673
AGAP000691		82.275	123.831	-0.66174	6.49423	0.274595	0.743021
AGAP000692	CEC2	8.33927	1.46818	2.32846	0.132959	0.0658631	0.39998
AGAP000693	CEC1	337.996	95.717	1.6754	7.99061	0.146343	0.591322
AGAP000694	CEC3	12.5529	7.39229	0.636461	3.85926	0.538121	0.910507
AGAP000695		16.5661	30.4307	-0.788178	4.48864	0.162036	0.616485
AGAP000696		50.7851	42.3939	0.361368	5.92368	0.68076	0.946675
AGAP000697		151.233	140.042	0.0884571	8.26451	0.872584	0.994933
AGAP000698		3.77154	3.25346	0.222316	3.16646	0.679697	0.946675
AGAP000699		6.93449	6.40852	0.0612793	3.81945	0.898902	1
AGAP000700	Vamp7	18.0328	19.3427	-0.123486	5.61306	0.751778	0.964805
AGAP000702		1.67697	1.25345	0.416345	2.53677	0.326947	0.791563
AGAP000703		7.02076	6.49631	0.110489	5.67609	0.758255	0.966257
AGAP000704		41.6137	51.1431	-0.325943	6.62759	0.389418	0.829079
AGAP000705		52.8832	18.6305	1.56439	5.49178	0.000146411	0.0057119
AGAP000706		0.109551	0	0
AGAP000707		6.83891	3.68396	0.856326	5.1783	0.0151036	0.168504
AGAP000708		9.76584	6.26851	0.536976	6.4099	0.32187	0.78702
AGAP000711		2.06895	0.748548	1.34222	3.21552	0.0185828	0.191414
AGAP000713		14.8004	7.0249	1.04516	5.14588	0.00206895	0.0436001
AGAP000714	IR7n	0.262659	0.0849676	1.55969	-1.90349	0.0955514	0.480211
AGAP000715		0.083099	0.0957415	-0.230477	-0.945441	0.81837	0.981634
AGAP000717		8.46313	2.93602	1.44414	4.45419	0.000448437	0.0135498
AGAP000718		0.146643	0.0376021	1.92198	-2.53499	0.0646451	0.397892
AGAP000719	Ahcy13	3.26259	4.32457	-0.519787	4.61972	0.530295	0.90735
AGAP000720		27.3456	16.573	0.684728	7.5809	0.0861973	0.457443
AGAP000721		91.6324	98.4843	-0.143775	7.66784	0.765732	0.969492
AGAP000723		13.8961	8.03984	0.756187	6.12635	0.0336551	0.273701
AGAP000724		0.299696	0.006922	5.14241	-1.32481	0.00140555	0.0329574
AGAP000725		14.4829	11.8086	0.240793	4.63302	0.494833	0.887833
AGAP000726		5.55768	10.1247	-0.935807	4.35197	0.0793378	0.438403
AGAP000727		7.09007	4.52422	0.548676	6.70186	0.183802	0.648515
AGAP000728		5.08828	10.9833	-1.1187	4.41017	0.00071677	0.0195494
AGAP000729	tRNA-Met	0	0.942282	-4.90745	-2.84226	0.327722	0.791878
AGAP000730	tRNA-Glu	5.97085	3.34972	0.883461	-1.87779	0.520843	0.903468
AGAP000731		0.0918331	0.238868	-1.48221	0.154472	0.0278945	0.246158
AGAP000732		0.00975033	0.00367922	0
AGAP000733		9.36468	7.81251	0.224016	5.32929	0.582845	0.923869
AGAP000734		2.48426	0.764071	1.59873	1.28776	0.0068768	0.0995038
AGAP000735		5.29427	5.2725	-0.0788422	4.43926	0.864457	0.991836
AGAP000736		3.81982	6.34485	-0.828329	3.10632	0.143007	0.585089
AGAP000737		6.67259	3.59688	0.833911	5.12183	0.02491	0.230375
AGAP000738		46.3998	24.7381	0.835699	5.47784	0.0757014	0.429474
AGAP000739	RpS10	522.887	514.195	0.0194828	9.46611	0.963131	1
AGAP000740		1.05579	0.969278	0.0666544	0.0717545	0.94257	1
AGAP000741		0.132203	0.0567054	1.30034	-1.35094	0.195602	0.662273
AGAP000743		0.279854	0.290723	-0.00366846	-1.65585	1	1
AGAP000744		0.0386128	0.0369659	-0.0872442	-1.83068	1	1
AGAP000745		9.36598	9.26889	0.15546	4.25671	0.865019	0.991846
AGAP000747		8.61126	5.47788	0.577635	5.83859	0.190205	0.655951
AGAP000748		1.60628	2.97252	-0.803494	1.68635	0.234244	0.707933
AGAP000749		9.21702	2.55193	1.80706	4.12452	0.0333324	0.272857
AGAP000750		1141.34	1019.97	0.189207	8.95067	0.680476	0.946675
AGAP000751		1.87574	2.07931	-0.104475	0.0199624	0.888531	0.997985
AGAP000752		15.0512	14.2502	-0.029397	3.72556	0.953045	1
AGAP000754		2.10164	1.60298	0.322358	3.72118	0.504536	0.892993
AGAP000755		14.469	4.23795	1.74106	5.03646	6.67e-06	0.000472369
AGAP000756		3.10108	1.78058	0.717418	3.42017	0.210247	0.67887
AGAP000757		1.49779	1.57983	-0.168258	2.51598	0.754517	0.96549
AGAP000758		3.84548	4.88534	-0.409368	3.31478	0.32301	0.787517
AGAP000759	mRpL32	19.2997	21.7535	-0.188041	4.39923	0.590424	0.92474
AGAP000760		5.49923	5.96161	-0.136182	2.52702	0.742565	0.962037
AGAP000761	GSTT1	20.8948	23.5818	-0.20846	4.12231	0.591481	0.925235
AGAP000762		0.959166	1.03661	-0.137673	1.01776	0.805287	0.97912
AGAP000763		7.61447	5.12524	0.52685	5.12706	0.153517	0.604794
AGAP000765		4.62991	3.13036	0.468121	3.37186	0.361881	0.815271
AGAP000767		52.2318	48.6687	0.0775957	7.82071	0.838865	0.986561
AGAP000768		8.35523	5.02225	0.72632	4.55306	0.0677422	0.405746
AGAP000769		25.1013	15.314	0.724322	6.11175	0.0410362	0.309605
AGAP000770		3.28428	2.79589	0.224863	3.83172	0.603555	0.92866
AGAP000771		9.1715	9.14147	-0.00236995	3.44463	0.997766	1
AGAP000772		0.300449	0.815577	-1.45293	-1.68516	0.0408861	0.308851
AGAP000773		0.0987823	0.12735	-0.459079	-1.80571	0.615137	0.931545
AGAP000774		2.60356	1.6438	0.606382	5.28813	0.135689	0.570912
AGAP000776		7.71064	7.15069	0.055023	5.89008	0.876987	0.995821
AGAP000777		50.0324	19.0811	1.2826	4.29552	0.033624	0.273701
AGAP000778		2.20444	1.27467	0.726458	3.11135	0.150245	0.599229
AGAP000779		0.720056	0.742651	-0.0947872	4.62204	0.817652	0.981634
AGAP000780		63.4854	39.7668	0.731859	4.89184	0.122641	0.542077
AGAP000781		147.617	84.7182	0.8179	5.83677	0.0875457	0.460852
AGAP000782		25.009	6.8496	1.84595	3.12888	0.000638714	0.0177344
AGAP000783		6.02602	3.18988	0.852704	5.63693	0.0411533	0.310108
AGAP000784		8.42765	9.183	-0.22754	4.93472	0.712352	0.956423
AGAP000785		3.37158	1.77754	0.861523	3.4154	0.125912	0.5483
AGAP000786		0.497229	1.56492	-1.6527	2.40255	0.0327647	0.270726
AGAP000787		7.8712	4.13117	0.820673	4.85878	0.161889	0.616485
AGAP000788		0.0119551	0.066708	-2.43051	-2.66356	0.0824396	0.448111
AGAP000789		0.419306	1.41824	-1.64586	-0.217613	0.150571	0.599488
AGAP000790		2.66724	4.02815	-0.720242	4.86666	0.343337	0.801459
AGAP000791		5.66958	5.21464	0.0672805	4.01587	0.888731	0.997985
AGAP000792		26.832	26.9522	-0.0862956	6.68041	0.854283	0.988976
AGAP000793		1.24364	2.75858	-1.18784	0.11731	0.0559212	0.3667
AGAP000794		28.6826	24.1929	0.226708	6.3383	0.560374	0.920183
AGAP000795		0.268542	0.217862	0.254262	0.261921	0.653792	0.93934
AGAP000797		0.93721	0.595773	0.538156	2.32057	0.398844	0.833099
AGAP000798	GLURIIc	0.128262	0.0732474	0.762998	-0.146035	0.599579	0.927001
AGAP000801	GLURIIb	0.0528312	0.232382	-2.20551	-1.3149	0.0329372	0.271062
AGAP000803	GLURIIa	1.74786	0.136787	3.5039	1.28825	7.62e-05	0.00336298
AGAP000804	GPXH2	17.1173	79.6382	-2.21063	3.72938	2.38e-07	2.85e-05
AGAP000805		0.641103	0.278257	1.3514	0.772015	0.200418	0.667592
AGAP000806		2.7852	0.438847	2.46487	4.7134	0.0068473	0.0993433
AGAP000807		4.86036	5.06641	-0.120001	3.03497	0.770106	0.970632
AGAP000808		8.64562	18.3868	-1.14419	5.20842	0.0184443	0.190916
AGAP000809		10.5244	6.16594	0.807784	3.93159	0.0323431	0.26914
AGAP000810		2.07661	1.20321	0.65304	5.41359	0.351426	0.806817
AGAP000812		12.4674	3.69769	1.73021	6.4279	8.4e-08	1.18e-05
AGAP000813		4.58268	4.56237	-0.024392	2.51522	0.95547	1
AGAP000814		1.79864	1.4265	0.276254	2.60324	0.526962	0.906095
AGAP000815	INTB	11.6311	6.78818	0.756911	5.72339	0.0229193	0.219904
AGAP000816		0.06503	0	0
AGAP000817		0.0610571	0	0
AGAP000818	CYP9K1	0.511351	0.343638	0.493298	-1.32676	0.574183	0.923708
AGAP000819		0	0.0131172	0
AGAP000820	CPR125	627.842	721.796	-0.0150807	8.79812	0.989403	1
AGAP000821		14.4122	6.11946	1.39073	4.08117	0.213274	0.684042
AGAP000822		10.1302	9.2352	0.135798	3.40962	0.774299	0.971693
AGAP000823		21.6552	21.5169	0.0256468	5.17263	0.950806	1
AGAP000824		35.6597	51.404	-0.538114	6.8821	0.164634	0.620864
AGAP000825		2.6933	2.96231	-0.174564	3.59838	0.610876	0.930352
AGAP000826		0.916559	0.62481	0.461116	2.95103	0.415529	0.845443
AGAP000829		4.06206	3.17532	0.246972	4.81145	0.647326	0.93934
AGAP000830	CASPS7	12.0019	16.4681	-0.397484	5.00381	0.410231	0.842302
AGAP000831		6.26214	9.58996	-0.684776	3.36252	0.173232	0.634275
AGAP000832		37.2537	63.0206	-0.757711	5.97818	0.0596263	0.378903
AGAP000833	MIP	6.0489	0.774238	2.98119	1.65626	1.95e-07	2.43e-05
AGAP000834		67.7827	117.671	-0.833203	7.77489	0.0182185	0.189056
AGAP000835		0	0.0191606	-4.50892	-2.09386	0.21322	0.684042
AGAP000840		0.0794773	0.046203	0.659522	-0.611919	0.579211	0.923869
AGAP000841		9.44569	7.35975	0.367714	5.00482	0.254027	0.729477
AGAP000842		6.44185	7.8582	-0.31771	3.24642	0.482231	0.882465
AGAP000843		2.54517	2.51851	-0.032723	2.90151	0.954692	1
AGAP000844		7.45591	4.40634	0.699933	5.20228	0.0458048	0.329068
AGAP000847		2.20112	1.00757	1.05341	6.37943	0.0277228	0.245806
AGAP000848		3.78485	2.40465	0.586207	3.77111	0.169808	0.628837
AGAP000849		279.508	308.691	-0.11751	6.80141	0.826087	0.983039
AGAP000850	Syx16	12.4755	11.8397	0.0659682	4.28895	0.839363	0.986561
AGAP000851		423.35	320.547	0.411029	8.13436	0.410513	0.842425
AGAP000852		137.182	116.527	0.277509	7.10964	0.47421	0.879561
AGAP000853		3.13024	1.80007	0.706821	2.98333	0.134733	0.569806
AGAP000854		2.22519	1.47855	0.505161	3.87685	0.204713	0.672081
AGAP000855		18.6571	26.666	-0.533426	4.85205	0.177229	0.639689
AGAP000856		3.23792	3.19774	0.0161956	2.95694	0.978824	1
AGAP000857	mRpL3	4.87781	4.79435	0.00422411	3.12336	0.996598	1
AGAP000858		0.02208	0.0320347	-0.607139	-2.77491	0.710467	0.955441
AGAP000859		0.0199183	0.0225481	0
AGAP000861		3.73614	2.84778	0.287216	4.53506	0.502954	0.891376
AGAP000862		9.60752	8.23369	0.144932	6.00772	0.779779	0.972364
AGAP000863		0.0609001	0.102671	-0.67311	-2.92713	0.794666	0.975956
AGAP000864		6.21283	5.99743	0.0638164	4.39562	0.852619	0.988976
AGAP000865		5.90547	5.1599	0.155426	5.62141	0.639202	0.936693
AGAP000868		12.7933	10.8306	0.215741	6.77099	0.568849	0.922991
AGAP000869		7.2281	4.25677	0.713967	5.56298	0.12053	0.537979
AGAP000870		5.88881	5.05959	0.181302	5.93332	0.616143	0.931545
AGAP000871		0.965835	4.21317	-2.15245	0.645625	0.0036349	0.0646623
AGAP000874		0.508453	0.219915	1.17297	3.29249	0.0019884	0.0427056
AGAP000875		0.273491	0.0795035	1.73606	2.53062	0.000558518	0.0162776
AGAP000876		0.22295	0.137717	0.894348	-2.98219	0.565283	0.921212
AGAP000877	CYP4G17	0.219942	0.803482	-1.712	1.51982	0.198317	0.664691
AGAP000878		0.0587281	0	0
AGAP000879		1.15617	1.41569	-0.257042	4.22405	0.706746	0.95483
AGAP000880		74.0773	72.6697	0.0511534	6.81469	0.924516	1
AGAP000881		0.843562	0.701021	0.219588	2.353	0.745084	0.963005
AGAP000882		4.92376	2.78562	0.827332	2.48643	0.042031	0.313465
AGAP000883		227.899	215.137	0.137477	9.0133	0.757467	0.966045
AGAP000884		4.69841	3.00865	0.554501	4.00806	0.242969	0.714242
AGAP000885		2.27127	1.63206	0.391781	3.50494	0.410784	0.842425
AGAP000886		35.689	25.4924	0.574133	5.4046	0.208375	0.676558
AGAP000887		2.29545	1.8264	0.319451	2.49963	0.437953	0.857831
AGAP000888	GSTT2	18.9346	13.9708	0.437492	3.94949	0.291035	0.758859
AGAP000889		22.71	26.6451	-0.189387	5.84786	0.583749	0.923869
AGAP000890	mRpS29	6.01953	5.70798	0.138843	3.11942	0.741596	0.962037
AGAP000891		11.6215	14.0972	-0.317269	5.44062	0.342861	0.801438
AGAP000892		0	0.03455	-3.95551	-2.29721	0.369972	0.818747
AGAP000893		0.638538	0.668523	-0.0275242	3.04094	0.980067	1
AGAP000894		2.58314	2.04355	0.249745	4.33274	0.577018	0.923869
AGAP000896		8.80582	7.63526	0.231972	2.75052	0.642936	0.938813
AGAP000897		59.8065	64.1573	-0.0924157	6.56364	0.822465	0.981979
AGAP000898		3.85205	2.76965	0.407976	5.27519	0.327094	0.791602
AGAP000899		21.5537	40.2159	-0.885073	5.93629	0.0524998	0.353671
AGAP000900		3.20692	2.2924	0.447985	4.73276	0.183168	0.648205
AGAP000901		39.8081	37.5396	0.0493038	7.7774	0.901163	1
AGAP000903		1.77306	2.17843	-0.320571	2.98051	0.404089	0.836389
AGAP000907		5.56032	2.1392	1.31056	3.15981	0.0125677	0.147417
AGAP000908		12.0585	8.11278	0.516154	4.2498	0.171316	0.63171
AGAP000909		26.0522	28.8861	-0.154443	6.65059	0.71626	0.957561
AGAP000911		6.51396	14.4869	-1.2016	3.96315	0.0231589	0.220636
AGAP000912		1.97051	2.39389	-0.369478	3.99287	0.350682	0.806717
AGAP000913		12.692	6.21332	0.975701	5.23926	0.015745	0.172506
AGAP000915		1.01974	0.096395	3.38711	0.367935	1.04e-05	0.000686716
AGAP000916		0	0	0
AGAP000917		0	0	0
AGAP000918		0	0	0
AGAP000919		0	0	0
AGAP000920		0	0	0
AGAP000921		0	0	0
AGAP000922		0.290786	0.246678	0.13845	-0.204955	0.891166	0.998117
AGAP000923		3.47735	2.59149	0.369302	3.20305	0.357597	0.812061
AGAP000924		5.91042	5.31484	0.141495	4.00362	0.733096	0.960858
AGAP000926		12.6523	3.72754	1.65889	5.92396	0.00144637	0.0335797
AGAP000927		262.282	374.611	-0.427194	7.98544	0.325283	0.789576
AGAP000928	Pex10	6.34722	14.8952	-1.23695	3.79232	0.000225215	0.00782214
AGAP000929	CTLSE1	4.34456	3.42419	0.339391	3.98849	0.598233	0.926859
AGAP000930		3.17326	1.71406	0.859597	4.57251	0.0323338	0.26914
AGAP000931		60.4285	45.2611	0.456244	5.27678	0.268627	0.739387
AGAP000932		11.3368	4.40489	1.31212	5.75983	0.00109872	0.027416
AGAP000933	APG10	15.6942	8.62342	0.82741	3.28726	0.0914113	0.471909
AGAP000934		1.63683	1.89357	-0.241813	1.86631	0.611885	0.930352
AGAP000935		25.2883	27.4011	-0.168871	6.25065	0.65311	0.93934
AGAP000938		0	0.130541	0
AGAP000939		13.2487	12.6732	0.109619	3.48306	0.766318	0.969736
AGAP000940	CTL7	6.94317	4.55964	0.589293	4.89006	0.158171	0.611147
AGAP000941		147.06	155.135	-0.0255515	6.71721	0.952229	1
AGAP000942		10.698	8.35425	0.31093	3.709	0.43703	0.857831
AGAP000943		430.409	448.688	-0.0165128	8.82347	0.968752	1
AGAP000944		0.0578338	0.122753	0
AGAP000945		2.50113	1.56634	0.573983	4.13775	0.223159	0.693818
AGAP000946		2.2446	0.369216	2.52944	0.53815	9.7e-05	0.00413867
AGAP000947	GSTU1	121.675	135.025	-0.0670296	6.89482	0.881556	0.996043
AGAP000948		15.3314	16.0433	-0.0871238	4.23832	0.790616	0.97477
AGAP000949		17.6532	22.6452	-0.315986	5.30087	0.393579	0.830397
AGAP000950	mRpL9	14.9584	14.421	0.0956771	4.40106	0.795736	0.976431
AGAP000951		40.8617	35.6104	0.223145	5.42822	0.486196	0.883677
AGAP000952	RpL37	757.901	520.297	0.54679	9.22061	0.286207	0.755024
AGAP000953	RpL10-1	311.177	409.844	-0.353468	8.69817	0.429811	0.853674
AGAP000954		33.1384	26.2044	0.333114	5.53374	0.269411	0.739748
AGAP000955		0.340229	0.153633	1.17961	-1.7809	0.283544	0.752309
AGAP000957	Osi23	0.0639057	0.147083	0
AGAP000958		7.86283	6.54927	0.19253	5.87769	0.627909	0.935006
AGAP000960		4.24941	4.27555	-0.0493425	3.66211	0.90542	1
AGAP000961		5.28559	3.7411	0.434692	4.71205	0.317188	0.783068
AGAP000962	alpha7	1.35209	0.786974	0.682693	0.680444	0.445675	0.862524
AGAP000963		1.92572	0.0551175	4.82979	-1.28019	0.000113205	0.00466296
AGAP000964		221.808	389.301	-0.859454	8.95789	0.0540039	0.359312
AGAP000965		9.36667	5.57151	0.712225	5.49797	0.0971785	0.484047
AGAP000966	beta1	2.95911	1.59159	0.882251	3.2317	0.0376421	0.292593
AGAP000967		24.4416	16.2392	0.649963	4.32497	0.0782709	0.435769
AGAP000968		8.4923	8.57832	-0.0261202	5.39405	0.931114	1
AGAP000969		23.6361	19.2783	0.246039	6.31138	0.546952	0.914109
AGAP000970		30.3288	29.8943	0.0742214	6.73472	0.866403	0.992631
AGAP000971		3.195	3.11448	0.0183703	3.76998	0.965627	1
AGAP000973		1.6808	1.36301	0.272094	1.62644	0.546151	0.914109
AGAP000974		2.28655	1.93358	0.20269	4.3274	0.730839	0.960079
AGAP000975		21.3239	55.6687	-1.39612	5.63392	0.00012016	0.00488887
AGAP000976		2.86842	0.988091	1.45589	-0.366898	0.0942422	0.477688
AGAP000977		26.8194	18.912	0.520278	3.16456	0.287268	0.756241
AGAP000978		0.681812	1.50903	-1.20934	0.898446	0.0735823	0.421526
AGAP000979		3.31479	6.46523	-0.99766	2.39035	0.0118193	0.142068
AGAP000981		2.76933	2.11879	0.306634	3.25726	0.498933	0.889193
AGAP000982		6.65772	5.43437	0.238814	4.80342	0.56206	0.920183
AGAP000983		2.37003	1.26352	0.832631	3.58921	0.0614114	0.384499
AGAP000984		4.616	2.3775	0.889623	5.26779	0.0348997	0.279996
AGAP000985		12.1882	15.4752	-0.365317	5.01789	0.392298	0.829746
AGAP000986	CPAP3-D	92.4252	107.201	-0.130758	6.61343	0.776377	0.972304
AGAP000987	CPAP3-A1b	106.299	87.7274	0.444717	5.78966	0.609977	0.930352
AGAP000988	CPAP3-A1c	218.48	129.912	0.953674	6.83544	0.581615	0.923869
AGAP000989	CPAP3-A1a	70.2567	27.4365	1.56461	4.30992	0.37118	0.819614
AGAP000990		0.529035	0.218066	1.16272	-0.444847	0.139765	0.578081
AGAP000991		1.26892	1.70714	-0.503882	1.63995	0.379725	0.824655
AGAP000992		0.494651	0.663123	-0.514325	1.1021	0.471993	0.878299
AGAP000994		11.4128	7.28916	0.619111	5.02728	0.229581	0.703174
AGAP000995		5.5852	9.50078	-0.778235	3.41713	0.11998	0.536298
AGAP000996		0.371852	0.374738	-0.179294	-0.14223	0.855961	0.989432
AGAP000997		31.2739	29.2974	0.128405	4.82141	0.749557	0.964401
AGAP000998		3.51645	2.44565	0.467323	3.98217	0.332095	0.794369
AGAP000999	TOLL5A	29.5606	35.594	-0.226826	7.20858	0.547899	0.9145
AGAP001002		6.26119	21.11	-1.71196	4.71028	0.104363	0.50085
AGAP001004	TOLL1A	0.420997	0.275497	0.523697	1.64814	0.351837	0.806817
AGAP001005		0.0903134	0.0204212	1.89046	-2.30039	0.24925	0.721813
AGAP001006		0.44209	0.693272	-0.693006	-2.64079	0.651382	0.93934
AGAP001007		6.91609	12.5238	-0.878051	3.1786	0.0167714	0.178856
AGAP001008		0.0275866	0.00693973	0
AGAP001010		4.75104	3.35389	0.394098	4.62271	0.472719	0.878654
AGAP001011		1.37622	0.953892	0.442459	4.09545	0.36404	0.81698
AGAP001012	Or36	2.05012	1.37754	0.550227	1.27495	0.271362	0.740942
AGAP001013		0.0599612	0.0166972	0
AGAP001014		0.536025	0.585192	-0.064815	0.0508983	0.948564	1
AGAP001015		3.87513	3.33761	0.229189	5.22195	0.55731	0.919379
AGAP001018		1.0928	0.372741	1.52242	-1.37112	0.10817	0.510669
AGAP001019		1.22669	0.805881	0.549138	2.75955	0.156518	0.610427
AGAP001021		3.89964	3.54912	0.0594556	4.12368	0.899756	1
AGAP001022	GPRCCK1	0.494808	0.755908	-0.689001	1.16616	0.207869	0.675838
AGAP001023		40.8417	9.59683	1.99841	6.9292	0.00980051	0.126051
AGAP001024		0	0	0
AGAP001025		0.30197	0.258685	0.140735	1.25177	0.805515	0.97912
AGAP001026		1.70587	1.09329	0.553943	2.53301	0.286319	0.755024
AGAP001027		18.8719	10.3908	0.846638	5.72239	0.0370538	0.289516
AGAP001028		36.5537	27.471	0.436894	4.56979	0.211187	0.68119
AGAP001029		5.68386	2.76485	0.966232	4.97485	0.0192155	0.19497
AGAP001030	Syx4	18.3194	15.8371	0.301118	4.22826	0.52985	0.907227
AGAP001031		3.34045	6.44073	-0.962286	3.13947	0.00888369	0.119171
AGAP001032		31.4856	37.272	-0.265154	6.15687	0.433434	0.856148
AGAP001033		3.17778	5.76056	-0.873142	2.11452	0.389177	0.829061
AGAP001034		4.21084	6.59906	-0.652294	2.75436	0.447193	0.863974
AGAP001035		2.02551	1.45847	0.397288	3.82124	0.398579	0.832968
AGAP001036		7.81804	16.3102	-1.07717	4.06149	0.00619699	0.0929398
AGAP001037		7.21499	5.1355	0.447279	4.49629	0.183415	0.648255
AGAP001038		0.0218849	0.396342	-4.24564	-1.80272	0.000222469	0.0078003
AGAP001039	CYP307A1	0.189028	14.5423	-6.28165	2.68375	6e-10	1.45e-07
AGAP001040		57.6457	56.9837	0.0275317	5.08217	0.951137	1
AGAP001041		24.2541	21.8552	0.204089	4.64013	0.578479	0.923869
AGAP001042		35.1995	53.5714	-0.645899	4.47358	0.173754	0.634807
AGAP001043	arm	37.9951	32.126	0.190288	6.69004	0.641439	0.93746
AGAP001044		14.7677	15.9432	-0.0865639	4.43839	0.831904	0.9861
AGAP001045		12.2748	19.9629	-0.736063	4.43191	0.0302944	0.259174
AGAP001046		38.0987	42.7445	-0.1518	5.39962	0.691837	0.949907
AGAP001047		77.4493	65.4191	0.23987	6.08098	0.63585	0.936376
AGAP001048		0.595358	0.349736	0.86523	-1.54567	0.560892	0.920183
AGAP001050		29.5182	25.8356	0.142082	5.66959	0.809358	0.980437
AGAP001051		37.2828	40.4136	-0.186026	5.28546	0.745763	0.963205
AGAP001052		0.402188	0.705166	-0.857284	1.68555	0.548605	0.914658
AGAP001053		37.3332	31.3984	0.258765	7.12456	0.831472	0.9861
AGAP001056		527.844	360.14	0.56762	8.28015	0.343409	0.801459
AGAP001057		38.4674	34.4172	0.109857	5.77364	0.844116	0.986955
AGAP001058		63.9537	50.4113	0.360734	5.52624	0.549784	0.91478
AGAP001061		23.888	12.2175	0.971811	5.00731	0.0558599	0.366493
AGAP001064		437.282	206.317	1.08858	7.95436	0.0325881	0.269811
AGAP001065		42.0968	36.4879	0.193401	7.62443	0.708842	0.95483
AGAP001067		20.6656	0.450903	5.52284	2.51747	2.88e-12	1.54e-09
AGAP001068		223.2	194.611	0.194851	6.98773	0.738468	0.961427
AGAP001069		112.849	122.749	-0.153022	7.09205	0.78418	0.97267
AGAP001070		47.7731	44.9426	0.00714085	6.42567	0.990198	1
AGAP001072		29.7137	101.227	-1.79032	4.87164	0.00739858	0.10508
AGAP001073		38.457	30.0191	0.352072	6.02203	0.43356	0.856148
AGAP001076	CYP4G16	2799.55	2278.96	0.319623	11.6667	0.631165	0.935351
AGAP001078		47.8152	75.7664	-0.650687	4.49034	0.279596	0.74818
AGAP001079		48.795	77.3697	-0.651965	4.50718	0.278283	0.747464
AGAP001081		12.8572	10.6145	0.210853	4.26086	0.618864	0.931545
AGAP001082		475.623	416.694	0.168477	10.7138	0.759526	0.966498
AGAP001083		53.2251	44.1526	0.252998	5.95004	0.603973	0.928865
AGAP001084		1.36255	0.448762	1.52186	0.249303	0.06896	0.409188
AGAP001085		1.00059	0.151785	2.68395	-1.29543	0.00391519	0.0685603
AGAP001087		88.1213	2.74131	4.96476	4.31729	0.000201821	0.00725377
AGAP001088		77.5186	46.0364	0.725085	4.33935	0.228045	0.701375
AGAP001089		12.519	24.7384	-1.00619	2.05504	0.0587042	0.375997
AGAP001090		54.1816	52.1419	0.0328477	7.18309	0.941463	1
AGAP001091		23.6416	22.9057	0.0353907	5.71363	0.931322	1
AGAP001092		83.1522	149.748	-0.862108	6.54485	0.0892514	0.466028
AGAP001093		76.1106	56.7449	0.431421	7.03958	0.332697	0.794369
AGAP001094	run	11.348	14.0585	-0.340704	5.10506	0.440243	0.858761
AGAP001096		12.6305	13.389	-0.0962666	5.04713	0.836265	0.986561
AGAP001097		1.05073	3.34967	-1.72166	0.616323	0.0662644	0.401429
AGAP001098		4.78757	7.19242	-0.629171	2.70515	0.204457	0.672081
AGAP001099		39.5788	36.1814	0.118041	6.87063	0.783908	0.97267
AGAP001100		38.8751	35.2837	0.0980953	5.90381	0.854715	0.989127
AGAP001101	COEBE2O	27.1804	29.2991	-0.162681	7.61642	0.772175	0.971608
AGAP001102		44.4999	49.5696	-0.166269	7.18257	0.720347	0.957792
AGAP001103		75.5699	62.4738	0.261115	6.65768	0.621235	0.932441
AGAP001104		6.42809	5.39867	0.271179	3.44427	0.627664	0.935006
AGAP001105	tRNA-Ile	0.733421	0	0
AGAP001106		10.0989	16.4137	-0.725006	6.35477	0.0520647	0.353051
AGAP001107		64.5449	89.7087	-0.488674	7.23957	0.280654	0.749582
AGAP001108		36.7074	29.8505	0.337833	4.92409	0.51039	0.896977
AGAP001109		33.8173	35.5445	-0.0966824	6.7849	0.777372	0.972364
AGAP001110		74.2242	57.8315	0.350453	6.25696	0.368235	0.818194
AGAP001111		111.165	96.5457	0.220675	7.40651	0.574938	0.923708
AGAP001112		2.79691	4.09915	-0.609887	1.56024	0.287013	0.755885
AGAP001113		11.2932	17.8304	-0.730876	6.51722	0.164509	0.620651
AGAP001114	Gr38	0.0374163	0	4.14415	-2.84956	0.234605	0.707933
AGAP001115	Gr42	0.118643	0.0273193	2.02873	-1.41301	0.213985	0.684663
AGAP001116		2.61194	0.257157	3.12689	6.01301	0.00356808	0.063935
AGAP001117	Gr37	0.244861	1.59775	-2.77529	2.57131	0.000908162	0.0237739
AGAP001118		0.273931	0.178394	0.545264	0.494246	0.719082	0.957792
AGAP001119	Gr39	0.00887325	0.0145645	0
AGAP001120	Gr40	0.00963896	0.0145488	-0.626683	-0.73309	1	1
AGAP001121	Gr60	0	0.0225087	-3.57083	2.10342	0.31514	0.780771
AGAP001122	Gr41	0	0	0	-2.77128	1	1
AGAP001123	Gr36	0	0.00769582	0
AGAP001124		0.17093	0.180586	-0.0598262	1.36463	1	1
AGAP001125	Gr58	0.0789642	0	0
AGAP001126	dpr8	2.6076	4.74351	-0.830266	0.947213	0.265726	0.73742
AGAP001127		0.151749	0.116324	0.419796	2.72789	0.781065	0.97267
AGAP001129	tRNA-Thr	0	0	0
AGAP001130		5.40379	5.37091	-0.0245749	4.40369	0.94556	1
AGAP001132		11.5527	7.66078	0.609709	3.64548	0.157905	0.611147
AGAP001133		6.81815	6.35946	0.0288487	5.42076	0.945198	1
AGAP001134	mRpS30	20.3029	16.1197	0.395037	4.79887	0.437505	0.857831
AGAP001135		0.774351	0.141689	2.46172	0.758452	4.58e-06	0.000350707
AGAP001136		155.31	123.349	0.333628	7.14036	0.509445	0.896309
AGAP001137	Gr59	2.10147	5.11273	-1.30664	1.05779	0.117966	0.532475
AGAP001138	ATPsynB	591.782	490.601	0.289873	9.33755	0.571934	0.923708
AGAP001139	mRpL19	17.8027	18.3557	-0.0320665	4.8449	0.951103	1
AGAP001140		7.2718	11.9493	-0.730088	5.76805	0.0418981	0.312664
AGAP001141		7.82479	12.3149	-0.657488	5.29873	0.0621262	0.38799
AGAP001143		35.3491	39.7209	-0.147138	5.77538	0.684075	0.947436
AGAP001144		37.6291	45.3749	-0.223251	5.64513	0.564902	0.921057
AGAP001145		7.3482	5.48201	0.450426	2.6686	0.328304	0.792506
AGAP001146		2.50702	1.15602	1.00422	2.66199	0.164283	0.620521
AGAP001147		3.42751	1.28554	1.45894	-0.160271	0.0335842	0.273701
AGAP001148		20.5234	26.8291	-0.390913	6.19197	0.300662	0.76771
AGAP001149		13.8758	10.3638	0.409283	3.67319	0.35627	0.810949
AGAP001150		6.45483	6.76554	-0.0187074	4.30821	0.961144	1
AGAP001151		1369.39	1034.64	0.424927	9.93415	0.35706	0.812061
AGAP001152		23.54	29.2228	-0.299397	4.36395	0.507159	0.894715
AGAP001153		31.7523	31.2565	-0.00297723	5.36398	0.994111	1
AGAP001154		6.39734	11.9688	-0.918294	3.22294	0.0158617	0.173046
AGAP001156		1.87828	2.51758	-0.391108	2.95381	0.461739	0.873261
AGAP001157		15.8499	12.2072	0.294598	8.08964	0.53585	0.909536
AGAP001158		2.39589	1.95439	0.276391	1.67058	0.610952	0.930352
AGAP001159		4.07207	4.1035	-0.0437541	3.12804	0.906067	1
AGAP001160		1.4468	0.754394	0.824221	2.72828	0.109782	0.513479
AGAP001161	GPROP6	18.3502	17.4287	0.108493	4.16513	0.939431	1
AGAP001162	GPROP5	0.313136	0.313981	-0.175798	-1.59423	0.894988	0.999623
AGAP001165		5.21512	3.80833	0.461601	2.96793	0.238743	0.712428
AGAP001166		12.4384	6.87418	0.885985	2.86443	0.0567493	0.370686
AGAP001167		28.5933	15.5665	0.903262	3.64823	0.104057	0.50085
AGAP001168		7.80328	7.06202	0.047286	5.06326	0.917675	1
AGAP001169	Gr49	0.412815	0.156727	1.29287	-0.394369	0.0835329	0.451082
AGAP001170	Gr48	0.572286	0.0809204	2.62889	-1.22979	0.0112141	0.138244
AGAP001171	Gr50	0.444658	0.200359	1.05399	-1.16328	0.160487	0.614243
AGAP001172	Gr51	0.752514	0.149146	2.23924	-0.446194	0.00204201	0.043305
AGAP001173	Gr52	4.6823	0.132954	5.11782	2.29228	2.53e-11	1.04e-08
AGAP001174		343.221	166.41	1.07768	8.99813	0.0173313	0.18246
AGAP001175	GPRCAL2	0.0264087	0.0219012	0.335161	-2.04201	0.808635	0.97995
AGAP001176		0	0.0217959	0
AGAP001177		0.140837	0.137269	0.150552	-2.90196	0.963424	1
AGAP001179		3.6838	3.85528	-0.0413058	3.4029	0.915539	1
AGAP001181		551.843	95.1176	2.4871	8.56274	0.00216993	0.0446593
AGAP001182		2.87995	7.09038	-1.42172	3.31408	0.0281325	0.247062
AGAP001183		1.22869	0.530983	1.20471	2.30439	0.124818	0.547012
AGAP001184		1.90948	0.584827	1.43884	-0.926057	0.442954	0.861005
AGAP001185		45.7874	66.3173	-0.524256	5.96607	0.225735	0.697984
AGAP001187		2.6622	2.56866	-0.0314696	5.45232	0.936918	1
AGAP001189	Obp10	6498.98	6968.98	-0.129006	10.3979	0.810946	0.980814
AGAP001190		0.140094	0.240552	-0.877998	-2.76254	0.36999	0.818747
AGAP001191	tRNA-Ser	0	0	0
AGAP001192		2.62691	5.41738	-0.942908	0.163529	0.548507	0.914658
AGAP001193		0.683937	0.691645	0.111337	-1.82611	0.963416	1
AGAP001194		50.9197	23.3141	1.01364	8.40626	0.0808862	0.443579
AGAP001195	Cbp80	4.88672	5.18019	-0.119467	4.16189	0.754112	0.965373
AGAP001196		11.3638	7.97312	0.552889	2.7891	0.218421	0.689815
AGAP001197	GALE10	13.8214	17.6591	-0.331203	3.25676	0.458912	0.871317
AGAP001198		0.0995917	0.131402	-0.343128	-2.22024	0.843643	0.986943
AGAP001199		0.875666	1.30334	-0.61272	0.618577	0.287319	0.756241
AGAP001200		5.77584	5.55319	-0.0985815	7.84489	0.864522	0.991836
AGAP001201		3.18333	3.91224	-0.345108	3.82148	0.470914	0.878272
AGAP001202		0.108772	0.33997	-1.7374	-1.41264	0.258883	0.733154
AGAP001203		7.77134	7.74986	0.183074	2.21622	0.925224	1
AGAP001205		0.00358769	0.0494694	-3.57306	-1.39401	0.028001	0.246505
AGAP001206		0.489904	1.70804	-1.66599	-0.179832	0.287792	0.756241
AGAP001207		36.1788	24.0936	0.582417	4.44686	0.278002	0.746995
AGAP001208		32.8233	32.7099	-0.0723422	6.17818	0.888854	0.997985
AGAP001209		11.4025	8.49382	0.339749	6.7427	0.466217	0.874946
AGAP001211		57.8515	66.7455	-0.202579	6.65139	0.559238	0.920183
AGAP001212	PGRPLB	3.33824	1.91765	0.688212	4.38691	0.437825	0.857831
AGAP001213		0.670611	0.595942	0.129163	2.09518	0.799541	0.977292
AGAP001214		11.9851	9.21969	0.38727	4.37104	0.300714	0.76771
AGAP001215		5.735	4.16786	0.376636	4.52303	0.354902	0.809629
AGAP001217		9.20246	9.96039	-0.1676	3.97255	0.709405	0.955066
AGAP001218		307.722	395.148	-0.416721	9.1719	0.37636	0.822639
AGAP001219	TUB4A	284.638	380.977	-0.490967	9.09032	0.309416	0.77602
AGAP001220		4.03531	3.91119	0.0113397	3.74636	0.979136	1
AGAP001222		6.93205	4.96489	0.53295	2.54341	0.244353	0.71536
AGAP001223		2.54299	4.88601	-0.90854	2.69857	0.0418592	0.312664
AGAP001224		0.966206	1.44151	-0.626565	1.94469	0.289135	0.758255
AGAP001225		2.70781	2.19192	0.279421	3.60575	0.445079	0.86247
AGAP001226		2.65426	2.341	0.184349	0.855605	0.765459	0.969445
AGAP001227		4.01777	4.60587	-0.152121	3.21907	0.670391	0.944212
AGAP001228		47.3999	24.4252	0.981161	3.85007	0.0886631	0.463728
AGAP001229		174.64	117.339	0.597085	7.09662	0.273054	0.741838
AGAP001230		0.231282	0.285432	-0.354645	-1.14223	0.768504	0.970267
AGAP001231		1.50939	2.56882	-0.828472	1.9964	0.169408	0.627959
AGAP001232		4.77456	10.4534	-1.16553	3.99017	0.0117325	0.141755
AGAP001233	Vps16B	20.0808	12.0824	0.755666	4.23243	0.0465591	0.331579
AGAP001234		1.80819	1.15575	0.586776	3.87676	0.301336	0.767715
AGAP001235		10.0761	11.1726	-0.196985	4.11557	0.611747	0.930352
AGAP001236		13.0844	4.05831	1.79657	4.09953	0.00272174	0.0527528
AGAP001237	Med29	15.9597	20.2998	-0.278546	3.9618	0.536849	0.910103
AGAP001238		0.369502	0.368696	-0.0512142	1.85133	0.960034	1
AGAP001239		2.44914	1.38007	0.730365	3.95338	0.219268	0.690311
AGAP001240	SP11372	0.333369	0.309405	0.0212481	0.0469129	1	1
AGAP001241		0.0785457	0	4.77204	-1.50543	0.0909517	0.470324
AGAP001242		2.02784	1.34686	0.471276	3.30656	0.445549	0.862524
AGAP001243		6.55479	2.00557	1.46853	7.21025	0.150436	0.599278
AGAP001244		0.0264107	0.097497	0
AGAP001245		0.0527071	0.0657463	0
AGAP001246		0	0.0100919	0
AGAP001247		0	0	0
AGAP001248		0.0683374	0.0545292	0
AGAP001249		0.0661559	0.0412505	0
AGAP001250		0.133007	0.0469	0
AGAP001251		0.316974	0.220122	0.525718	-1.2483	0.551689	0.916597
AGAP001252		0.603286	0.711645	-0.293761	-0.403393	0.717338	0.957775
AGAP001253		17.0353	16.02	0.116325	4.45967	0.757172	0.965995
AGAP001255		5.00699	3.74648	0.358209	5.1253	0.3631	0.816395
AGAP001256		28.8652	19.9064	0.508313	6.5397	0.255881	0.731051
AGAP001257		106.277	114.482	-0.197534	8.93041	0.71065	0.955441
AGAP001258		7.71204	7.62527	0.0192889	2.53521	0.968066	1
AGAP001259		0.157666	0.205164	-0.474675	-0.936778	0.525954	0.906048
AGAP001261		9.11691	6.3571	0.548312	3.69109	0.260788	0.734041
AGAP001264		6.23769	13.3938	-1.11013	5.16955	0.0102071	0.129838
AGAP001265		2.37918	1.85564	0.282355	3.13541	0.699858	0.952307
AGAP001267		45.5316	43.6935	0.0185049	6.84284	0.961077	1
AGAP001268		62.3007	57.7439	0.109136	5.20661	0.81146	0.980814
AGAP001269		3.978	3.32265	0.210931	4.82614	0.563116	0.920187
AGAP001270		8.21066	6.15725	0.481062	2.70467	0.366949	0.817742
AGAP001271		9.53561	7.75022	0.228719	5.98019	0.52189	0.903925
AGAP001272		4.29841	3.74409	0.132938	4.77977	0.803491	0.978604
AGAP001273		21.6172	23.3012	-0.14847	6.35447	0.701878	0.953196
AGAP001274	RpS15	687.193	972.294	-0.487375	9.20712	0.286239	0.755024
AGAP001275		5.19226	2.93116	0.91804	-0.0254612	0.196901	0.66324
AGAP001276		4.7871	5.61928	-0.164177	2.73846	0.695672	0.950838
AGAP001277		60.331	71.5793	-0.196676	5.28641	0.620237	0.932441
AGAP001278		11.3236	12.8676	-0.184676	5.23173	0.539498	0.911119
AGAP001279		8.47448	7.5807	0.0570398	5.25346	0.917546	1
AGAP001281		60.2707	122.344	-1.1197	6.73375	0.0652005	0.397916
AGAP001283		12.9064	25.8825	-1.03365	3.55143	0.0568651	0.370917
AGAP001284		0.462302	0.390152	0.196841	-1.60691	0.780699	0.972364
AGAP001285	Vps2	89.2128	94.3005	-0.0974005	5.98866	0.816368	0.981634
AGAP001286		2.62232	2.64015	-0.0325806	3.27423	0.941941	1
AGAP001287		4.37623	3.69486	0.162436	6.24834	0.722193	0.957847
AGAP001290		3.91322	3.24543	0.219394	3.9927	0.655299	0.939431
AGAP001291		0.0160922	0	3.77768	-1.75736	0.331414	0.793915
AGAP001292		1.4461	4.53993	-1.70207	3.39239	5.45e-06	0.000397597
AGAP001293		0.342916	0.503718	-0.627588	0.25592	0.254446	0.729831
AGAP001294		0.202104	0.0577324	1.77559	-1.02491	0.0654501	0.398257
AGAP001296		7.41587	5.64421	0.294947	6.61061	0.573861	0.923708
AGAP001297		11.0521	15.0401	-0.489555	3.90977	0.196358	0.662273
AGAP001298		17.0873	12.9967	0.304609	5.60023	0.561583	0.920183
AGAP001299		11.8604	14.41	-0.291346	4.25149	0.39509	0.831365
AGAP001300		72.2933	61.6092	0.210524	5.32823	0.686483	0.948188
AGAP001301		9.82232	9.09612	0.108105	2.82221	0.782351	0.97267
AGAP001302		4.13636	5.425	-0.474214	3.66416	0.398497	0.832938
AGAP001303	SAP1	24.0104	54.1761	-1.14786	4.61969	0.0871872	0.459531
AGAP001306		79.4073	57.0659	0.539508	5.46236	0.273312	0.741838
AGAP001307		38.3405	37.8682	0.033513	5.08719	0.939849	1
AGAP001308		36.8266	36.6423	0.0163883	6.37279	0.968616	1
AGAP001309		6.2085	2.49289	1.36407	0.836272	0.0612065	0.383607
AGAP001310		15.7502	13.5965	0.214272	4.44386	0.546257	0.914109
AGAP001311	mRpL20	44.42	43.8654	0.0469874	4.42697	0.935559	1
AGAP001312		92.031	109.183	-0.196794	7.97215	0.59052	0.92474
AGAP001313		60.1514	68.8529	-0.166964	7.01548	0.650642	0.93934
AGAP001314		29.4191	36.874	-0.362753	4.59653	0.289225	0.758255
AGAP001315		24.305	19.0377	0.251691	6.98774	0.646821	0.93934
AGAP001316		1.55092	0.849495	0.72356	1.35585	0.268096	0.739387
AGAP001318		17.8024	49.5024	-1.51092	5.22104	0.000148435	0.00577258
AGAP001319		9.45833	8.13022	0.117138	4.1326	0.806497	0.979459
AGAP001320		7.72868	5.69331	0.417312	5.31608	0.305987	0.77252
AGAP001321		18.5866	17.3061	0.143014	3.81858	0.783429	0.97267
AGAP001322		2.83619	2.63549	0.0452368	3.39097	0.922764	1
AGAP001323		7.12076	9.21553	-0.541764	2.71406	0.586351	0.923869
AGAP001324		1.08823	1.01379	0.0184404	3.10073	0.976328	1
AGAP001325		472.962	645.329	-0.401999	9.26943	0.334058	0.794475
AGAP001326		10.7926	11.1133	0.0101336	2.58284	0.981922	1
AGAP001328		11.0742	9.57541	0.112189	5.61116	0.819911	0.981634
AGAP001329	CPLCX1	0.399097	1.03606	-1.24075	-0.580204	0.509624	0.896496
AGAP001330		2.53821	2.2374	0.0826874	4.50139	0.856395	0.98984
AGAP001331		0	0	0
AGAP001332		0	0.0178574	0
AGAP001333	st	0.273394	0.210779	0.17112	-0.653575	0.899772	1
AGAP001334		11.8999	14.4385	-0.258295	3.74564	0.486209	0.883677
AGAP001335		116.056	143.819	-0.276786	6.41991	0.555127	0.917988
AGAP001336		42.5951	94.1873	-1.13114	5.24606	0.236966	0.710608
AGAP001337		0.529698	1.34577	-1.49745	0.722592	0.0653736	0.397988
AGAP001338		1.4541	1.60701	-0.152987	2.69728	0.724219	0.958374
AGAP001339		4.5336	5.16756	-0.247293	3.22007	0.52659	0.906095
AGAP001340		4.37614	4.93669	-0.176342	3.00077	0.657947	0.940119
AGAP001341		14.0305	16.3558	-0.236944	5.62011	0.477188	0.88064
AGAP001342		8.90779	7.62647	0.271222	2.20757	0.656227	0.939842
AGAP001343		106.295	105.082	0.0198575	8.88717	0.978599	1
AGAP001344		0.0302701	0.037981	0
AGAP001345		0.109941	0.412886	-1.95959	-2.03635	0.245311	0.716788
AGAP001346		0.0277313	0.31639	-3.40746	-3.04621	0.136887	0.573047
AGAP001347		7.45416	9.65611	-0.354692	3.4312	0.364721	0.816983
AGAP001348		5.2902	8.46929	-0.786051	3.30873	0.106384	0.506175
AGAP001349		7.27882	11.9678	-0.793762	3.45847	0.119667	0.535838
AGAP001352		0.0302235	0.0928712	-1.65562	-2.94301	0.431722	0.855199
AGAP001353		0	0.0225678	0
AGAP001354		0.0421452	0.023059	0.698713	-2.0546	1	1
AGAP001355		0.0787915	0.162925	-1.11947	-2.6846	0.340065	0.799409
AGAP001356	ACE1	22.262	13.2914	0.695736	6.89314	0.0813121	0.444563
AGAP001357		7.47665	10.7652	-0.549648	3.93685	0.174168	0.634807
AGAP001358		14.2156	14.3899	-0.0924241	6.99091	0.817132	0.981634
AGAP001360		0.0223047	0.0812603	-1.95132	-1.46935	0.146078	0.591025
AGAP001361		12.734	14.0064	-0.121481	4.50685	0.720818	0.957792
AGAP001362		3.83376	3.6786	-0.0233947	4.21955	0.957875	1
AGAP001363		7.93413	11.009	-0.47988	4.2579	0.23755	0.71115
AGAP001364		103.766	83.6878	0.345685	5.32093	0.535517	0.909345
AGAP001365		2.93661	3.43467	-0.337114	5.72256	0.665274	0.942307
AGAP001366		25.9573	33.1742	-0.411539	7.38517	0.423258	0.849369
AGAP001367		17.3803	21.0734	-0.332373	5.46676	0.398318	0.832707
AGAP001368		14.6051	9.87881	0.491916	5.53221	0.363488	0.816822
AGAP001369		15.7947	16.4327	0.00525866	6.83674	0.990838	1
AGAP001370		5.46361	4.1989	0.266354	3.79594	0.730764	0.960079
AGAP001371		5.47675	5.55682	-0.081228	1.91677	0.881637	0.996043
AGAP001372		38.3231	46.9999	-0.165778	5.39126	0.80227	0.977949
AGAP001373		4.02536	4.65859	-0.250951	3.90059	0.553292	0.91776
AGAP001374	trio	0.0357155	0.0275434	0.154889	0.0961887	1	1
AGAP001375	SRPN12	1.1692	2.92912	-1.29507	2.53105	0.00152511	0.0347534
AGAP001376	SRPN17	42.1125	44.1227	-0.0299133	6.51407	0.949858	1
AGAP001377	SRPN11	73.0176	52.9928	0.35872	8.87232	0.427804	0.852428
AGAP001379	GPRCCK2	0.0441933	0	0
AGAP001380		27.7669	25.41	0.0739229	5.17424	0.874618	0.995389
AGAP001381		3.5627	3.71532	-0.153621	7.22	0.725679	0.958698
AGAP001382	DH31	1.40752	3.18211	-1.0044	0.660631	0.361677	0.815271
AGAP001384		17.6719	14.4639	0.18067	4.3019	0.78754	0.973508
AGAP001386		2.5994	2.11202	0.218215	5.04801	0.670685	0.944212
AGAP001387		481.889	418.438	0.212567	7.79124	0.600913	0.927746
AGAP001388		0.0264652	0.122458	0
AGAP001389		0.022878	0.0274088	0
AGAP001390		22.996	16.645	0.444142	3.67531	0.326042	0.790837
AGAP001391		5.81468	9.59476	-0.708694	4.015	0.0813284	0.444563
AGAP001392		14.2158	9.8557	0.465841	4.1027	0.281419	0.749664
AGAP001393	Sgf11	10.5474	7.36497	0.522667	2.30701	0.243122	0.714242
AGAP001394		141.852	110.248	0.381295	6.71222	0.266556	0.738554
AGAP001395		1.49262	1.25711	0.0857639	2.58519	0.931389	1
AGAP001396		19.1946	25.9425	-0.425456	4.75637	0.223206	0.693818
AGAP001397		2.82825	3.66338	-0.347635	1.7412	0.452681	0.868854
AGAP001398		9.28411	5.3862	0.748457	2.17683	0.136553	0.572941
AGAP001399		11.3325	10.5994	0.0423416	5.80161	0.914325	1
AGAP001400		20.275	17.6999	0.228014	3.86055	0.627384	0.935006
AGAP001401		21.3522	20.2853	0.063998	4.81338	0.872107	0.99469
AGAP001402		10.3209	10.0819	0.0735321	4.33169	0.839389	0.986561
AGAP001403		20.5565	29.7775	-0.543891	3.3623	0.134252	0.568944
AGAP001404		2.07998	2.18241	-0.102969	2.50941	0.825969	0.983039
AGAP001405		3.98168	5.0394	-0.318991	2.15342	0.496625	0.888578
AGAP001406	wuho	7.26444	5.10948	0.486159	2.62729	0.330949	0.793915
AGAP001407	Rpt4	52.8043	68.3404	-0.31367	6.30983	0.408813	0.840869
AGAP001408	RpL35	737.373	757.051	-0.0559787	9.0913	0.90288	1
AGAP001409	OBP3	4697.42	2584.3	0.888915	11.5957	0.171378	0.63171
AGAP001410		0.669791	0.686726	-0.123798	2.13694	0.858408	0.989886
AGAP001411		26.6229	47.6614	-0.869321	6.07115	0.033453	0.27313
AGAP001412		0.391799	0.431796	-0.194169	-0.667739	0.750252	0.964409
AGAP001413		0.131875	0.163325	-0.313718	-1.17034	0.74254	0.962037
AGAP001414		4.74772	7.37508	-0.642841	3.23841	0.0770518	0.432156
AGAP001415		1.25325	0.79975	0.563788	1.09649	0.370205	0.818884
AGAP001416		0.0433828	0.0352702	0
AGAP001417		104.143	107.855	-0.0155813	6.96457	0.971899	1
AGAP001418		18.0139	20.5021	-0.193806	5.8777	0.511375	0.897258
AGAP001419		23.9381	28.5279	-0.292049	5.59015	0.589013	0.924351
AGAP001420		369.788	427.064	-0.224221	8.87438	0.611276	0.930352
AGAP001421		2.55365	3.90438	-0.617901	3.06414	0.21381	0.684375
AGAP001422		0.652878	1.32723	-1.02529	0.473641	0.161347	0.615165
AGAP001423		3.4628	3.09116	0.0635538	4.21436	0.908313	1
AGAP001424		15.0475	11.7779	0.261472	6.80064	0.691635	0.949907
AGAP001425		0.0414103	0.235838	-2.5176	-2.23157	0.011225	0.138244
AGAP001426		6.22436	9.90274	-0.696153	2.95803	0.0758857	0.429729
AGAP001427		10.3676	7.77628	0.349475	6.69785	0.454708	0.869151
AGAP001428		22.6928	17.0792	0.460752	3.40519	0.300956	0.76771
AGAP001429		15.4429	14.2297	0.0971083	4.96019	0.809153	0.980367
AGAP001430		6.28365	5.38265	0.112303	2.81382	0.852293	0.988976
AGAP001432		1.80106	2.97736	-0.75748	1.40174	0.137395	0.573047
AGAP001433	CLIPD3	0.282495	0.444735	-0.699184	1.25694	0.234848	0.707933
AGAP001434		0.802112	0.420231	0.923317	0.375314	0.11697	0.531155
AGAP001435		56.7301	43.8974	0.34116	5.72258	0.580196	0.923869
AGAP001438		47.5745	39.2743	0.211554	6.78238	0.578391	0.923869
AGAP001439		1.94481	2.14766	-0.222771	-0.0851621	0.792948	0.975051
AGAP001440	Rpn6	37.6542	53.6144	-0.447947	6.38996	0.233619	0.707226
AGAP001441		3.26716	5.00999	-0.685868	2.61576	0.215793	0.687583
AGAP001442		5.62731	6.98225	-0.310418	2.93266	0.399342	0.833665
AGAP001443	CYP325J1	25.9458	16.2941	0.700009	4.39591	0.499869	0.889193
AGAP001444		2.66211	1.94792	0.359128	3.66385	0.500183	0.889193
AGAP001445		0.167308	0.439315	-1.39219	-1.46713	0.127531	0.55266
AGAP001446		11.2789	9.94492	0.0479002	6.32644	0.939745	1
AGAP001447		24.3784	31.4822	-0.347331	5.4834	0.396938	0.832454
AGAP001448		54.6872	64.4267	-0.262248	5.49629	0.453323	0.869082
AGAP001449		195.899	100.588	0.971907	6.99742	0.00757804	0.106502
AGAP001450		19.9225	24.179	-0.273115	5.06565	0.511959	0.89759
AGAP001451		7.65414	4.23032	0.745556	5.31761	0.187816	0.65242
AGAP001452		12.7739	14.042	-0.175711	5.54546	0.612204	0.930352
AGAP001453		0.0550069	0.144695	-1.41249	-0.472868	0.132217	0.564393
AGAP001454		15.2853	16.6336	-0.0673511	3.23509	0.877099	0.995821
AGAP001455		4.24328	3.3536	0.256013	5.08454	0.562185	0.920183
AGAP001458		5.75692	5.10872	0.182471	1.87551	0.715271	0.957423
AGAP001459	RpL17	1011.38	686.504	0.603583	9.72215	0.238641	0.712428
AGAP001460		16.8795	14.5542	0.144534	5.3426	0.743679	0.962193
AGAP001461		30.4703	33.1359	-0.0924159	4.56036	0.840623	0.986561
AGAP001462		3.30875	3.43333	-0.126672	2.73579	0.793099	0.975051
AGAP001463	Vps33B	1.39137	2.35113	-0.767053	2.03998	0.113287	0.522487
AGAP001464		7.73637	5.31227	0.470787	5.60384	0.351442	0.806817
AGAP001468		15.6487	21.7378	-0.55333	6.79959	0.295401	0.762945
AGAP001469		6.55543	5.57599	0.200962	5.10813	0.573086	0.923708
AGAP001470		0.966247	1.33044	-0.59218	5.111	0.324544	0.789148
AGAP001471		4.59122	5.50697	-0.309066	3.84798	0.350991	0.806717
AGAP001472		1.91051	1.49014	0.297532	3.48943	0.469784	0.877348
AGAP001473		1.04877	1.18278	-0.185248	1.45673	0.661231	0.941083
AGAP001474	MSN	0.152973	0.22088	-0.371775	-2.66511	0.871699	0.99469
AGAP001475		11.1962	13.2683	-0.271217	5.83764	0.380421	0.824673
AGAP001476		94.5392	114.879	-0.26346	7.96148	0.49941	0.889193
AGAP001477		0.326806	0.354144	-0.138945	-1.10519	0.85226	0.988976
AGAP001478	NMDAR1	2.19786	1.62016	0.365245	3.14885	0.413267	0.843349
AGAP001480		9.17597	8.55563	0.0401612	6.05085	0.925349	1
AGAP001481		2.99281	3.34595	-0.200901	4.20372	0.588689	0.924351
AGAP001482		6.88613	5.45945	0.233255	5.58162	0.675847	0.945403
AGAP001483		8.47928	10.602	-0.296181	1.77983	0.678633	0.946355
AGAP001484		29.0485	26.7539	0.122138	5.35069	0.773867	0.971693
AGAP001485		5.39559	15.5128	-1.56006	4.23761	0.000709916	0.0194054
AGAP001486		26.5153	28.4893	-0.0906916	6.40692	0.843448	0.986943
AGAP001487	shakB	8.3271	2.56411	1.64522	1.76058	0.103036	0.49905
AGAP001488		39.5266	38.5584	-0.0061274	6.73217	0.991431	1
AGAP001490		9.50372	15.5834	-0.69386	4.15305	0.125179	0.547012
AGAP001491		59.0954	52.7103	0.221555	5.2167	0.622294	0.932949
AGAP001492		13.9574	14.1996	0.0443518	4.42358	0.920466	1
AGAP001493		0.0921548	0.0878754	0.0178817	-1.12505	1	1
AGAP001495		1.43109	1.34091	0.0788032	0.850695	0.928305	1
AGAP001496		20.548	16.664	0.196489	6.45513	0.704158	0.954361
AGAP001497	ACTN	10.4388	10.7684	-0.117956	6.15849	0.822745	0.981979
AGAP001498	GPROPDR	0	0.0340106	-5.07305	-2.92741	0.0811721	0.444461
AGAP001499	GPRMTN	6.11914	6.35338	-0.0607493	4.42554	0.866034	0.992631
AGAP001500		6.22369	4.94924	0.278954	4.34709	0.458274	0.871317
AGAP001501		255.447	192.361	0.452638	8.33931	0.458832	0.871317
AGAP001502		62.5813	84.9418	-0.415993	6.5002	0.608261	0.929891
AGAP001503		0.442335	0.24593	0.905461	-1.23612	0.261352	0.734466
AGAP001504		2.01548	0.473478	2.11492	-0.653833	0.0925892	0.475152
AGAP001505		14.3016	10.2058	0.501147	4.06702	0.163133	0.618422
AGAP001506		2.93255	1.57166	0.957515	2.3914	0.216787	0.688812
AGAP001507		3.59152	3.04839	0.13709	5.23091	0.793403	0.975051
AGAP001508		51.5676	2.13389	4.36325	4.78742	0.001632	0.0363165
AGAP001509		3.73856	12.7359	-1.64951	1.84477	0.284864	0.753674
AGAP001510		8.37877	18.5778	-1.00844	2.39941	0.462847	0.873807
AGAP001511		2.63691	1.09281	1.06156	3.49258	0.291258	0.759119
AGAP001512		12.6972	8.20802	0.57102	5.95411	0.205708	0.672848
AGAP001513		2.29351	3.23773	-0.535313	3.75784	0.119256	0.535001
AGAP001514		1.52858	1.58617	-0.0983922	2.62111	0.843798	0.986943
AGAP001515		3.37302	3.16423	0.10918	2.86581	0.886833	0.997753
AGAP001518		4.59228	3.91971	0.171378	4.80637	0.697907	0.951722
AGAP001519		2.76093	2.57923	0.04454	4.95894	0.918234	1
AGAP001520		3.14346	0.527446	2.36333	5.98335	0.0108787	0.135605
AGAP001521		5.38874	9.07495	-0.768482	3.9811	0.0718609	0.41733
AGAP001522		0.610574	0.155344	1.9687	-0.284665	0.00571848	0.0877926
AGAP001523	ABCA7	18.2531	11.8396	0.521341	6.66574	0.275771	0.744571
AGAP001524		0.697651	1.50159	-1.20729	0.768389	0.0672258	0.403486
AGAP001525		11.1011	6.71754	0.74509	3.67267	0.0750707	0.427075
AGAP001526		7.84819	12.3725	-0.629522	4.23397	0.220986	0.691626
AGAP001527		2.7873	2.39496	0.123725	4.90286	0.813653	0.981575
AGAP001528		12.7853	9.47325	0.441625	1.94751	0.42066	0.848035
AGAP001529		5.40931	6.18128	-0.262717	2.93069	0.646136	0.93934
AGAP001530		0.463538	0.480127	-0.196942	3.61575	0.787069	0.973444
AGAP001531		0.384263	0.0414826	3.16326	-1.54177	0.000348397	0.0112436
AGAP001533		3.43993	3.12667	0.0620533	4.23321	0.87724	0.995821
AGAP001534		0.108024	0.698012	-2.78143	0.64432	0.000417042	0.0127852
AGAP001535		3.98281	2.88508	0.346348	5.67151	0.537496	0.910252
AGAP001536		44.8292	39.086	0.0991222	7.78069	0.839661	0.986561
AGAP001537		0.16477	0.412346	-1.38352	-0.750907	0.0630645	0.39034
AGAP001538		0.942117	0.730059	0.333534	1.13062	0.564749	0.921051
AGAP001539		2.7159	2.46433	0.121243	2.09196	0.758128	0.966257
AGAP001543	TWDL11	0.504278	0.828173	-0.544768	-0.453221	0.81745	0.981634
AGAP001544		1.35752	3.17683	-1.28302	0.935979	0.055565	0.365141
AGAP001545		151.455	160.905	-0.075807	6.98126	0.871029	0.994434
AGAP001546		0.31608	0.0967502	1.61461	-0.287925	0.0930258	0.475192
AGAP001547	tRNA-Asp	0	0	0
AGAP001548		149.755	169.446	-0.145751	7.4013	0.733246	0.960858
AGAP001549		4.87367	4.50661	0.0420308	4.41079	0.932683	1
AGAP001550		1.9163	0.847056	1.08491	0.88067	0.102321	0.496621
AGAP001551		14.7178	14.1665	0.104819	3.98603	0.803239	0.978492
AGAP001552		24.3889	7.49213	1.71368	3.61847	0.000906902	0.0237739
AGAP001553		0.941502	1.10407	-0.232681	-0.469063	0.793284	0.975051
AGAP001554		0.0786678	5.98907	-6.27959	1.31539	4.55e-08	6.93e-06
AGAP001555		2.47849	12.2441	-2.36382	4.90005	3.33e-09	7.21e-07
AGAP001556	OBP7	5959.69	4117.88	0.498834	11.3045	0.372201	0.8208
AGAP001557		14.8139	9.86712	0.501704	6.71829	0.270542	0.74067
AGAP001558	GPRGNR2	9.1394	10.788	-0.301424	4.73443	0.461682	0.873261
AGAP001559		1.9229	1.69031	0.070946	3.7464	0.916167	1
AGAP001560		0.0318341	0.0345579	0
AGAP001561	GPRNNA5	2.05836	1.67631	0.372706	1.01577	0.679625	0.946675
AGAP001562	GPRNNB3	1.031	0.832174	0.249401	2.49561	0.574256	0.923708
AGAP001563		7.40384	5.28255	0.40504	5.75302	0.351555	0.806817
AGAP001564		5.67557	5.37837	0.027514	5.89828	0.934949	1
AGAP001565		6.66352	6.43443	0.025065	2.77639	0.951956	1
AGAP001566		3.5332	1.96818	0.751523	4.95178	0.0879686	0.461283
AGAP001567	tRNA-Thr	0	0.129867	0
AGAP001568		0.853993	0.364247	1.18608	-1.53476	0.130178	0.559174
AGAP001569		63.8783	79.7284	-0.333961	7.27151	0.782574	0.97267
AGAP001570		8.15085	3.16112	1.28211	3.90775	0.00479055	0.0782224
AGAP001572		11.9455	3.65759	1.60154	-0.450654	0.0687293	0.408729
AGAP001573		4.79184	6.43832	-0.468164	2.1178	0.363695	0.81698
AGAP001581		0.0422103	0.0729599	-0.594582	-2.74456	0.77935	0.972364
AGAP001582		12.1083	2.22414	2.19436	8.79049	0.0511073	0.349834
AGAP001583		3.09671	2.50509	0.228151	4.14217	0.630278	0.935291
AGAP001584	snRNP-U1-C	23.448	27.5336	-0.204547	3.518	0.5635	0.920187
AGAP001585		19.903	14.0517	0.46211	4.24107	0.336306	0.795621
AGAP001586		4.46228	5.44886	-0.34964	3.26217	0.378414	0.824057
AGAP001587	VATI	120.382	108.453	0.0890597	8.39358	0.836676	0.986561
AGAP001588		26.8809	32.5092	-0.241047	4.47071	0.77352	0.971693
AGAP001589		7.08064	10.3335	-0.52479	3.34188	0.280612	0.749582
AGAP001590		0.642574	0.960091	-0.672486	2.10483	0.240322	0.713765
AGAP001591		0.699176	0.295465	1.18094	0.0939797	0.0433132	0.319668
AGAP001592	GPRTAK2	0.314664	0.112509	1.47115	-1.26263	0.0389563	0.300534
AGAP001593		0.0356039	0.0186966	0
AGAP001594		0.178634	0.182788	-0.110036	-1.62405	0.946632	1
AGAP001595	RpS29	1374.15	1008.03	0.465897	9.12395	0.413301	0.843349
AGAP001596		0.174377	0	5.8443	-0.247217	0.00469385	0.0774642
AGAP001597		4.49104	3.7782	0.229872	5.58548	0.529396	0.9072
AGAP001598		0.129371	0.0584598	1.1047	-2.83135	0.380562	0.824673
AGAP001599		0.566125	0.384657	0.553908	0.525487	0.417393	0.845761
AGAP001600		0.956476	1.90715	-1.06924	2.41356	0.0611359	0.383554
AGAP001601		2.50266	1.81891	0.336991	4.38205	0.584697	0.923869
AGAP001602		0.950401	0.746806	0.365643	-0.372792	0.54043	0.911119
AGAP001603		51.3083	57.1381	-0.138982	4.9826	0.739345	0.961427
AGAP001604		7.96219	7.77505	-0.07998	6.21524	0.901201	1
AGAP001605	tRNA-Met	3.95076	2.07447	0.919016	-1.34126	0.385306	0.827235
AGAP001606		1.66948	1.3708	0.193029	4.31469	0.666874	0.942357
AGAP001608		4.03983	2.92103	0.342957	5.8624	0.559252	0.920183
AGAP001609		10.1718	6.88345	0.428194	4.89684	0.537851	0.910252
AGAP001610		136.885	9.25308	4.01419	6.53866	8.64e-07	8.66e-05
AGAP001611		6.21583	7.56351	-0.280976	3.06292	0.382862	0.826284
AGAP001612	Pex6	2.19648	1.78704	0.228031	3.25543	0.651919	0.93934
AGAP001613		41.8487	55.3102	-0.393284	6.13957	0.229978	0.703347
AGAP001614		0.36075	0.569512	-0.696386	-0.114882	0.355125	0.809747
AGAP001615		2.24586	1.81086	0.260989	3.64583	0.602456	0.928616
AGAP001616		90.408	92.3979	-0.033794	6.08656	0.924001	1
AGAP001617		81.4561	78.0933	0.0788135	6.38563	0.878605	0.995871
AGAP001618		8.73079	7.0543	0.323159	5.02855	0.319745	0.786005
AGAP001619		5.60924	8.62536	-0.662896	3.54491	0.0708892	0.414757
AGAP001620		0.0146443	0.12447	0
AGAP001621		42.7969	34.3582	0.315427	5.80408	0.425866	0.851456
AGAP001622		51.0111	58.147	-0.128067	7.01089	0.921679	1
AGAP001623		0.411463	0.525396	-0.208578	-0.258177	0.854356	0.988976
AGAP001624		13.007	14.8794	-0.201208	4.60877	0.587984	0.923869
AGAP001625		0.185899	0.0638629	1.40125	-0.212099	0.203485	0.671453
AGAP001626		0.0915851	0.0121617	0
AGAP001627		9.14497	3.35057	1.35154	6.27595	0.0151434	0.168795
AGAP001628		0.258694	0.24035	0.148197	-2.86496	0.939294	1
AGAP001629		31.0331	33.3473	-0.0612833	4.81813	0.907714	1
AGAP001630	Tpi	111.291	155.652	-0.45035	7.03614	0.311307	0.77793
AGAP001631		0.22422	0.0770578	1.47141	-0.857473	0.157242	0.611147
AGAP001632		2.51657	2.16962	0.0964128	2.82796	0.92306	1
AGAP001633		0.464671	0.239069	0.849035	5.50325	0.320672	0.786629
AGAP001634		1.05627	1.23493	-0.376691	1.85773	0.632302	0.935962
AGAP001635		105.818	135.438	-0.47207	6.52474	0.48851	0.884339
AGAP001636		0.734026	1.78687	-1.40274	1.4288	0.075346	0.428234
AGAP001637	sosie	85.9043	53.6322	0.657027	7.14321	0.182358	0.646381
AGAP001638		8.02071	7.80282	-0.0512895	5.18211	0.898527	1
AGAP001639		42.4996	37.6627	0.169603	6.72279	0.599649	0.927001
AGAP001640		6.06228	4.68114	0.324287	3.97303	0.431756	0.855199
AGAP001643		10.4738	7.50113	0.399048	4.80422	0.388925	0.829061
AGAP001644		26.9758	27.3334	-0.0313888	4.93225	0.926952	1
AGAP001645		38.0952	40.7011	-0.139831	5.95694	0.7262	0.958725
AGAP001646		6.43982	6.28157	-0.0018757	5.14015	0.996745	1
AGAP001647		0.0893589	0.154685	-0.89967	-1.07986	0.540194	0.911119
AGAP001648	CLIPB17	6.42383	4.22963	0.585609	4.43015	0.217741	0.689181
AGAP001649		1.5343	3.82749	-1.36429	2.01093	0.00163559	0.0363307
AGAP001650		2.20838	6.818	-1.70735	4.33171	0.00111366	0.0274583
AGAP001651	Rpn9	30.273	40.7209	-0.382195	5.30365	0.266535	0.738554
AGAP001652		8.22894	8.40954	-0.136281	5.46277	0.75119	0.964671
AGAP001653		29.0475	23.1269	0.261418	6.93183	0.492775	0.886789
AGAP001654		26.1877	25.4878	0.0448284	4.27756	0.921305	1
AGAP001655		6.70769	7.41147	-0.0724606	2.68361	0.890733	0.998018
AGAP001656		5.91507	6.04155	7.35e-05	2.35584	1	1
AGAP001657		0.072883	0.451119	-2.67269	-2.02206	0.111927	0.517958
AGAP001658		0.251545	0.148181	0.778205	-1.85951	0.452439	0.868703
AGAP001659		0.103581	0.668622	-2.68719	-1.66521	0.0542992	0.360668
AGAP001660		0.0351382	0.0506818	-0.583611	-0.681289	0.437563	0.857831
AGAP001661		7.48801	6.52285	0.178298	2.31879	0.697292	0.951593
AGAP001662		1.05545	0.704667	0.419598	6.9571	0.53664	0.910103
AGAP001664	CPR1	20.9339	39.8452	-0.768907	2.59338	0.558476	0.919826
AGAP001665	CPR2	35.8237	68.8029	-0.78182	3.64249	0.447825	0.864108
AGAP001666	CPR3	40.8491	74.0899	-0.693046	3.74722	0.497707	0.888578
AGAP001667	CPR4	37.7074	64.1421	-0.605071	3.5936	0.565846	0.921212
AGAP001668	CPR5	37.9469	69.2539	-0.700706	3.63555	0.513232	0.898484
AGAP001669	CPR6	18.6032	49.2828	-1.26571	3.48318	0.268732	0.739387
AGAP001670		0.446702	0.495338	-0.239854	0.866791	0.692165	0.949907
AGAP001671		0.179469	0.148006	0.181553	-0.743186	0.944775	1
AGAP001672		0.3382	0.349382	-0.138959	1.52854	0.839704	0.986561
AGAP001674		2.4724	2.01583	0.254793	3.23419	0.540287	0.911119
AGAP001675		0.0239522	0.0864646	0
AGAP001676		9.05699	17.5388	-0.821207	5.64565	0.554502	0.917934
AGAP001677		20.455	14.1198	0.456513	6.21764	0.262945	0.735825
AGAP001680		0.0802959	0.0255903	0
AGAP001681		4.70489	3.36532	0.446483	4.62876	0.329574	0.793551
AGAP001682		9.70092	14.0339	-0.503903	2.93801	0.315075	0.780771
AGAP001683		11.5439	9.21955	0.304271	5.64461	0.462283	0.873548
AGAP001684		0.140887	0.997196	-2.81283	-0.767627	0.104411	0.50085
AGAP001685		0.744641	0.428583	0.698851	1.81559	0.25426	0.729585
AGAP001686		14.9178	15.5232	-0.0566052	3.19902	0.915261	1
AGAP001687		0.0704611	0.0216169	1.46494	-1.60059	0.361518	0.815188
AGAP001688		3.64617	3.46155	0.0353892	4.31768	0.922701	1
AGAP001690		6.11255	5.43505	0.0892304	5.36988	0.879631	0.995871
AGAP001694	Exo4	5.38683	5.07726	0.0310783	4.9133	0.938232	1
AGAP001695		5.36477	6.89648	-0.344565	2.68061	0.376171	0.82256
AGAP001696		3.38064	1.4415	1.14482	4.28037	0.00705855	0.101301
AGAP001697		113.833	150.494	-0.399818	6.54151	0.277425	0.74656
AGAP001698		0	0.035931	0
AGAP001699		14.8379	20.9476	-0.550351	5.70992	0.265467	0.73742
AGAP001700		1.05409	0.776518	0.352793	4.12036	0.562024	0.920183
AGAP001701		91.6473	83.6078	0.221822	5.69378	0.658176	0.940119
AGAP001702		2.24347	3.10488	-0.464078	2.83869	0.314948	0.780771
AGAP001703		95.9374	93.3893	0.0930629	5.47539	0.835049	0.986534
AGAP001704		17.7684	26.8832	-0.611096	4.60032	0.0844994	0.452917
AGAP001705		4.57442	4.08683	0.289481	2.3552	0.668332	0.943347
AGAP001706		37.4927	81.5509	-1.14105	7.68143	0.0424399	0.315706
AGAP001707		7.33383	5.60927	0.274508	5.33278	0.634287	0.936376
AGAP001708		2.30252	2.17278	-0.0272011	3.52072	0.957692	1
AGAP001710		3.14598	3.01556	-0.0219864	4.49924	0.960575	1
AGAP001711		71.9232	83.7421	-0.184478	6.72255	0.608558	0.929893
AGAP001712		35.8089	26.753	0.462903	4.04353	0.454177	0.869151
AGAP001713		105.745	87.7239	0.206343	10.0679	0.719631	0.957792
AGAP001714	tRNA-Asp	0.15824	0.379155	0
AGAP001715		3.11169	5.62784	-0.827306	2.07093	0.0412274	0.310304
AGAP001716		4.15097	3.00684	0.390333	5.15343	0.319334	0.786005
AGAP001717		0.189753	0.0773198	1.19451	0.788687	0.587561	0.923869
AGAP001718		71.5508	37.6951	0.905247	7.28462	0.0425848	0.316066
AGAP001719		77.8035	63.5193	0.234329	6.31676	0.59662	0.926746
AGAP001720		1.48396	2.25387	-0.597131	1.51117	0.191418	0.658425
AGAP001721		9.21888	21.4724	-1.27713	5.25202	0.00125957	0.0302689
AGAP001722		0.153723	0.0710783	1.01504	-2.28387	0.469511	0.877348
AGAP001723	COEAE1A	0.197092	1.38678	-2.91753	-0.0370559	5.5e-05	0.00257659
AGAP001724	Sply	4.87283	4.64258	0.0217932	4.85536	0.957159	1
AGAP001725		2.48179	3.28102	-0.434394	1.777	0.392381	0.829746
AGAP001726		31.2152	10.2778	1.45461	6.32279	0.0190112	0.193694
AGAP001727		0.52054	0.440012	0.227676	-1.55631	0.814722	0.98158
AGAP001728		0.0571072	0.142433	0
AGAP001729		4.17386	3.96815	0.0454058	3.36497	0.925594	1
AGAP001730		77.561	83.1624	-0.168682	7.74985	0.7259	0.958698
AGAP001731		6.1307	4.44273	0.399172	5.53773	0.267448	0.738638
AGAP001732		1.70323	5.1166	-1.64695	2.3103	0.00835966	0.114627
AGAP001733	Exo2	2.52024	2.10901	0.194044	3.19142	0.658382	0.940285
AGAP001734		5.93289	7.31203	-0.381353	4.49258	0.42336	0.849369
AGAP001735		0.599069	0.855597	-0.471697	-0.517036	0.497054	0.888578
AGAP001736		9.64385	11.54	-0.30768	3.65369	0.592247	0.925642
AGAP001737		7.19153	7.0392	0.0276052	3.68774	0.938031	1
AGAP001738	mRpL1	5.16685	6.79763	-0.446569	3.31827	0.214782	0.686485
AGAP001740		0	0	0
AGAP001741		0	0.0524097	0
AGAP001742		0.270852	0.418518	-0.565952	-0.557776	0.400403	0.834406
AGAP001743		14.0552	12.3809	0.175089	5.82053	0.605496	0.929467
AGAP001744		11.7407	17.0261	-0.513254	4.29035	0.19603	0.662273
AGAP001745	Rpn2	9.10227	7.94569	0.132334	5.52682	0.738622	0.961427
AGAP001746		22.9271	36.0613	-0.635331	5.25235	0.0657144	0.399668
AGAP001747		13.8723	18.3743	-0.446632	6.49099	0.223127	0.693818
AGAP001748		5.64659	9.85939	-0.638589	4.97373	0.536133	0.909831
AGAP001749		29.9584	32.9618	-0.125753	5.14213	0.768561	0.970267
AGAP001750		0.47194	0.157853	1.61084	-1.75658	0.276639	0.74577
AGAP001751		13.4618	11.0563	0.173088	7.40449	0.764043	0.969149
AGAP001752		13.127	10.9233	0.120222	6.59747	0.853497	0.988976
AGAP001753		7.60607	9.40785	-0.306852	3.11831	0.517552	0.901365
AGAP001754		2.78243	2.11368	0.320409	5.12573	0.480126	0.881983
AGAP001756		3.96059	2.66266	0.484543	2.82895	0.3727	0.820887
AGAP001757		7.71067	4.18097	0.796236	6.18406	0.0475455	0.335513
AGAP001759		12.3075	14.7841	-0.331355	6.08597	0.428021	0.852585
AGAP001760		386.503	266.712	0.501189	8.08395	0.222762	0.693313
AGAP001761		16.5001	17.2152	-0.0353847	4.45969	0.93935	1
AGAP001762	APG9	8.28347	8.60744	-0.131208	5.67883	0.736062	0.96104
AGAP001763	Fatp	17.3242	23.37	-0.469938	5.7566	0.172066	0.633029
AGAP001764		0.0107281	0.058799	0
AGAP001765		5.22538	4.61475	0.123928	4.2471	0.745376	0.963005
AGAP001766		18.3072	16.6786	0.0949122	4.27318	0.796662	0.976812
AGAP001767		0.0529919	0.0477043	-0.0339059	-1.70049	1	1
AGAP001768	GILT2	13.5776	5.17996	1.15448	8.30355	0.285025	0.753871
AGAP001769		18.6354	15.8007	0.213371	4.7536	0.584566	0.923869
AGAP001773	GPRALS2	1.77672	4.32957	-1.41636	3.21212	0.00975874	0.126041
AGAP001774		1.49171	3.05231	-1.15324	0.963944	0.0817995	0.445698
AGAP001775	ABCC2	25.6052	10.9486	1.10778	7.26043	0.0517953	0.352127
AGAP001776		4.18185	1.63752	1.18232	0.0509616	0.196007	0.662273
AGAP001777	ABCC1	4.71363	1.72476	1.30465	3.28669	0.0385644	0.298445
AGAP001778		16.3764	13.4001	0.254796	3.88453	0.514461	0.89917
AGAP001779		20.8319	14.8015	0.431967	3.98385	0.299796	0.767065
AGAP001780		4.6505	4.23382	0.0222689	6.15906	0.970113	1
AGAP001781		0.0562099	0.0408057	0.511637	-2.86391	0.791479	0.974816
AGAP001782		17.2042	7.63733	1.08254	5.09409	0.0735004	0.421308
AGAP001783		4.23878	4.38236	-0.127819	3.84321	0.759101	0.966257
AGAP001786		6.01207	4.62716	0.276941	6.30998	0.653293	0.93934
AGAP001787		8.91571	9.37452	-0.0786975	3.60114	0.822724	0.981979
AGAP001788		12.2999	7.98403	0.661369	3.11303	0.162496	0.617372
AGAP001789		11.4433	9.3273	0.339137	3.10724	0.422613	0.849369
AGAP001790		4.19096	3.01313	0.387588	2.97423	0.508728	0.895755
AGAP001791	Nep2	110.415	172.746	-0.661759	8.16914	0.106741	0.507289
AGAP001792		1.92897	1.56383	0.237697	2.90314	0.621261	0.932441
AGAP001793		0.0638199	0.155154	-1.26547	-2.52004	0.277137	0.746134
AGAP001794		4.918	3.3023	0.498738	4.63852	0.268585	0.739387
AGAP001795		6.28342	7.28969	-0.163818	3.20041	0.702488	0.953358
AGAP001796		8.49336	9.28261	-0.112796	2.10949	0.842373	0.986943
AGAP001797		26.0773	25.8827	0.00929366	7.5867	0.987874	1
AGAP001798		7.99477	3.71728	1.03504	3.83517	0.0705658	0.414057
AGAP001799		7.29061	8.43446	-0.178059	5.37261	0.890739	0.998018
AGAP001800		17.1625	13.6498	0.292149	6.29811	0.492499	0.886789
AGAP001801		6.09034	8.65648	-0.475102	2.67861	0.284289	0.752903
AGAP001802		13.5194	13.2873	-0.030963	6.31077	0.933417	1
AGAP001803		2.04698	2.94079	-0.457653	1.7989	0.417941	0.846369
AGAP001804	Nmt	11.8576	9.47777	0.280979	5.14204	0.397791	0.832454
AGAP001805	RpL13	378.392	551.41	-0.533855	9.13949	0.184295	0.649256
AGAP001806		3.26606	3.21547	-0.0516437	4.14707	0.917565	1
AGAP001807	GPRGPH	0.107072	0.124946	-0.408077	-0.65048	0.700595	0.952734
AGAP001809		6.10041	4.74911	0.249351	4.06455	0.614904	0.931545
AGAP001810		19.4442	23.245	-0.28728	5.39558	0.379566	0.824655
AGAP001811	IR75h.1	7.66418	12.8884	-0.750795	3.30727	0.232347	0.705336
AGAP001812	IR75h.2	8.00951	10.2047	-0.345143	4.44262	0.578251	0.923869
AGAP001813		1101.86	772.16	0.575963	9.83595	0.267463	0.738638
AGAP001814		1.49411	0.314241	2.36684	-0.105635	0.00107364	0.0269569
AGAP001815		1.02607	0.755152	0.430532	0.692976	0.481149	0.882465
AGAP001816		7.68514	9.78235	-0.372126	2.88263	0.300125	0.767387
AGAP001817		14.8646	9.35136	0.760923	1.80895	0.287947	0.756406
AGAP001818		4.54972	8.27907	-0.882112	2.51418	0.0187508	0.192473
AGAP001819		0.0125753	0.0697535	0
AGAP001820		5.19435	2.61955	0.88096	5.45435	0.0959955	0.48128
AGAP001821		1.31926	1.04974	0.252339	2.77299	0.651242	0.93934
AGAP001822		0.0842873	0.0670381	0
AGAP001823	VATG	1175.75	1366.45	-0.225252	9.14314	0.623077	0.933442
AGAP001824		1.41901	0.965877	0.504948	3.63132	0.218513	0.689815
AGAP001825		0	0	0
AGAP001826	Lp	1.55989	1.20469	0.206533	7.75872	0.845638	0.986955
AGAP001827		10.8166	7.64486	0.423593	6.26986	0.445437	0.86247
AGAP001828		12.3433	8.21438	0.501264	5.21971	0.319591	0.786005
AGAP001829	tRNA-Arg	1.56072	0	0
AGAP001830	tRNA-Asp	0.632959	0	0
AGAP001831	tRNA-Ser	0	0.11403	0
AGAP001832	tRNA-Arg	1.87286	0	0
AGAP001833	tRNA-Ala	0	0.358264	0
AGAP001834	tRNA-Ser	0	0	0
AGAP001835	tRNA-Ser	0	0	0
AGAP001836	tRNA-Ser	0	0.342089	0
AGAP001837	tRNA-Gln	0	0.259734	0
AGAP001838	tRNA-Ser	0	0	0
AGAP001839	tRNA-Thr	0	0	0
AGAP001840	tRNA-Pro	0	0.597106	-4.25806	-2.99925	0.255929	0.731051
AGAP001841	tRNA-Ala	4.05787	3.6881	-0.0739206	-3.24636	0.975446	1
AGAP001842	tRNA-Pro	0	0.597106	-4.25805	-2.97668	0.267083	0.738581
AGAP001843	tRNA-Pro	0	0.597106	-4.25805	-2.97668	0.267083	0.738581
AGAP001844	tRNA-Ala	1.24858	0	0
AGAP001845	tRNA-Ser	0	0	0
AGAP001846	tRNA-Thr	0	0	0
AGAP001847	tRNA-Thr	0	0	0
AGAP001848	tRNA-Thr	0	0.126357	0
AGAP001849	tRNA-Arg	1.56072	0	0
AGAP001850	tRNA-Glu	0	0	0
AGAP001851	tRNA-Ala	0	0	0
AGAP001852	tRNA-Ala	0	0.238842	0
AGAP001853	tRNA-Leu	0	0	0
AGAP001854		8.65649	6.62911	0.410072	2.99535	0.333967	0.794475
AGAP001856	PER	14.5242	3.93812	1.77995	7.09904	0.00920797	0.121798
AGAP001859		23.0322	21.8653	0.0116858	5.10633	0.978726	1
AGAP001861	CYP4H14	0.0375272	0.0179836	0
AGAP001862	GPRNNA1	0.180448	0.240989	-0.406441	-1.8589	0.661836	0.941204
AGAP001863		0.058027	0.0103391	0
AGAP001864	CYP4H15	8.69083	5.67906	0.624458	2.36381	0.3533	0.808218
AGAP001865	mRpL17	13.6943	12.7521	0.10426	3.31273	0.788581	0.974046
AGAP001866		3.70392	3.61093	0.0148793	4.97398	0.967903	1
AGAP001867		7.43414	7.51968	-0.126151	5.15035	0.819026	0.981634
AGAP001870		45.0285	12.6035	1.73321	6.01722	8.98e-05	0.00387373
AGAP001871		7.02029	8.14116	-0.261408	5.18362	0.465788	0.874825
AGAP001872		9.29904	13.9015	-0.596928	5.19208	0.121503	0.540355
AGAP001873		15.6172	17.7714	-0.207017	5.69834	0.642262	0.938239
AGAP001874		62.9168	51.0502	0.321115	6.52369	0.372316	0.8208
AGAP001877		6.1847	4.50881	0.400227	5.88656	0.279557	0.74818
AGAP001878		41.1549	33.75	0.321739	4.29455	0.550966	0.915653
AGAP001879		2.67179	2.13373	0.305212	2.9536	0.505827	0.893866
AGAP001880		0.204914	0.176351	0.0824797	-2.86279	1	1
AGAP001881		0.0496483	0.0640723	-0.4605	-2.28713	0.639293	0.936693
AGAP001882		6.08731	5.49131	0.0960698	4.29378	0.780383	0.972364
AGAP001883		14.256	10.1779	0.430438	4.78777	0.439071	0.858281
AGAP001884		34.1895	36.7452	-0.13684	5.79939	0.708217	0.95483
AGAP001885		1.10453	1.94401	-0.80865	1.0664	0.142918	0.585089
AGAP001886		10.6837	9.95383	0.0513029	5.8029	0.883577	0.996865
AGAP001887		87.7636	56.5205	0.671517	4.647	0.225321	0.697928
AGAP001888		5.25256	4.80373	0.031129	3.88899	0.951851	1
AGAP001889		1013.93	2401.93	-1.25137	8.27429	0.00915687	0.121513
AGAP001890		351.934	255.472	0.563556	7.03997	0.343298	0.801459
AGAP001891		6.39573	15.0817	-1.32774	3.81455	0.00753448	0.106033
AGAP001892		0.139548	0.185739	-0.517398	-1.92343	0.630426	0.935291
AGAP001893		1.62228	1.79401	-0.182747	1.45339	0.731088	0.960137
AGAP001894		5.64755	7.96918	-0.504029	3.79087	0.268753	0.739387
AGAP001895		6.49628	5.23368	0.261689	5.66108	0.415918	0.845458
AGAP001896		5.96573	10.1457	-0.790114	3.30687	0.0838905	0.451814
AGAP001897		0.103909	0.164664	-0.705018	-0.673859	0.405289	0.838183
AGAP001898	mRpL44	12.5183	11.7163	0.119028	3.74358	0.724881	0.958628
AGAP001899		0.0127422	0.0641489	-2.25069	0.918195	0.0934083	0.475475
AGAP001900		0.688998	0.538013	0.308982	0.779923	0.625862	0.934986
AGAP001901		1.40982	1.85181	-0.415181	2.72776	0.328293	0.792506
AGAP001902	Rheb	28.1985	45.1765	-0.682289	6.56134	0.0471824	0.334098
AGAP001903	Mdh2	142.877	180.198	-0.341445	8.25533	0.389176	0.829061
AGAP001905		10.6494	8.08081	0.311341	5.26319	0.467558	0.876153
AGAP001907		6.06259	4.13522	0.460983	5.37137	0.255342	0.731051
AGAP001908		2.60785	2.50924	-0.0285618	3.20243	0.950415	1
AGAP001909		2.36747	2.39306	-0.108259	3.28333	0.809564	0.98048
AGAP001910	RpS3	479.857	599.332	-0.373501	9.25627	0.408181	0.840699
AGAP001911	RpL6	231.354	392.149	-0.820767	8.55534	0.109443	0.513009
AGAP001912	Or8	0.597645	0.0794447	2.62444	6.36471	0.0602866	0.3803
AGAP001913		5.85679	0.734861	3.01865	2.11471	7.42e-05	0.00329135
AGAP001914		22.9138	30.1747	-0.403052	5.15718	0.418166	0.846526
AGAP001915	Gr24	0.212529	0.128989	0.626221	5.6397	0.422735	0.849369
AGAP001916		2.61422	3.90661	-0.664034	5.08329	0.146799	0.591982
AGAP001917		6.77986	5.12991	0.383798	3.10799	0.469635	0.877348
AGAP001918		16.6316	19.1879	-0.189026	4.14537	0.605251	0.929439
AGAP001919		10.6833	8.62349	0.24741	5.27173	0.63843	0.936693
AGAP001920	tRNA-Asp	0	0	0
AGAP001921	tRNA-Asp	0	0	0
AGAP001922	tRNA-Asp	0	0	0
AGAP001923		3.35687	5.86888	-0.83401	3.49379	0.130272	0.559233
AGAP001924		0.0719821	0.200048	-1.51048	-2.31724	0.122086	0.540617
AGAP001925		6.65746	2.86672	1.11945	4.65897	0.062592	0.389911
AGAP001928		23.7331	23.0349	0.0171678	6.8846	0.975529	1
AGAP001929		0.171222	0.120751	0.367722	0.258039	0.688971	0.948504
AGAP001930		28.4631	25.4757	0.140639	7.35893	0.718368	0.957792
AGAP001931		0.218372	0.233073	-0.0624923	-1.86208	1	1
AGAP001932		0.268328	0.391726	-0.639298	-0.540794	0.493307	0.887348
AGAP001933		1.05467	1.06898	-0.0112627	1.62084	0.985839	1
AGAP001934		2.46755	2.02446	0.170504	1.07424	0.815531	0.981634
AGAP001935		9.82995	7.25601	0.358303	5.92276	0.33418	0.794475
AGAP001936		18.9123	12.2082	0.545881	5.61257	0.262521	0.735807
AGAP001937	mRpL33	100.568	71.5771	0.535228	4.84255	0.373577	0.820991
AGAP001938		0.959716	0.829954	0.0968847	2.23794	0.900378	1
AGAP001939		6.11637	5.57423	0.0435047	4.34331	0.93629	1
AGAP001940		97.6317	75.9368	0.359279	5.29945	0.344621	0.801753
AGAP001941		6.5528	5.26044	0.183952	3.88717	0.733866	0.96104
AGAP001942		7.02947	6.06747	0.19625	4.28553	0.578032	0.923869
AGAP001943		2.98095	2.13366	0.385147	4.98915	0.456464	0.870232
AGAP001944		18.4395	20.1818	-0.16986	5.45994	0.634587	0.936376
AGAP001945		1.78128	1.52675	0.118212	3.43653	0.854444	0.988976
AGAP001946		4.49601	4.54685	-0.0979523	2.10031	0.858367	0.989886
AGAP001947		4.17679	3.21553	0.268021	4.2278	0.650104	0.93934
AGAP001948		4.54994	6.26881	-0.492036	3.17731	0.280224	0.749207
AGAP001949		0.0140707	0.00993239	0.520991	-2.42789	0.673071	0.944855
AGAP001950		0.232139	0.262029	-0.325709	0.484153	0.667194	0.942357
AGAP001951		10.3814	15.0373	-0.580593	4.71166	0.14953	0.59783
AGAP001952		0.323776	0.610067	-1.00259	-1.14409	0.293399	0.760988
AGAP001953		10.0684	12.2294	-0.314102	5.45222	0.350669	0.806717
AGAP001954	psidin	1.08244	0.962273	0.126687	2.89776	0.760781	0.967297
AGAP001955		9.44061	12.2879	-0.387509	4.15521	0.285451	0.754668
AGAP001956		0.260301	0.108517	1.09769	-2.26089	0.402525	0.834986
AGAP001957		107.704	120.062	-0.151761	7.41999	0.69991	0.952307
AGAP001958	CRY1	38.7111	45.0204	-0.267524	6.83586	0.498316	0.888785
AGAP001959		4.98238	6.78422	-0.502413	3.51409	0.301507	0.767715
AGAP001960		0.0356063	0.0118135	1.44063	-0.780081	0.621027	0.932441
AGAP001961	GPRVPR2	3.39513	1.24268	1.28891	6.13846	0.0288509	0.250651
AGAP001962	GPRVPR1	1.74215	1.42755	0.335045	2.89545	0.517311	0.901348
AGAP001963	tRNA-Asn	0	0	0
AGAP001964	CLIPA26	0.424495	0.17579	1.14639	2.3725	0.10201	0.496241
AGAP001965		0.0111036	0.023023	0
AGAP001966		0	0.0365159	0
AGAP001967		2.94711	2.87911	0.0821398	2.32904	0.838833	0.986561
AGAP001968		6.03913	6.11322	-0.00968256	2.73013	0.983827	1
AGAP001969		0.150912	4.88188	-5.12816	-0.489913	0.00913552	0.121361
AGAP001970		0.155312	0.780819	-2.57331	-2.21608	0.247727	0.719768
AGAP001971		2450.93	2256.87	0.0999072	12.5779	0.815962	0.981634
AGAP001972		2.36761	2.64567	-0.238853	2.48665	0.647762	0.93934
AGAP001973	Prosalpha7	84.3501	113.933	-0.453005	6.34447	0.224414	0.696345
AGAP001974		77.4866	140.331	-0.79994	6.31993	0.0707671	0.414647
AGAP001975		16	16.9545	-0.0535473	3.81819	0.885414	0.997567
AGAP001976		40.5783	26.2524	0.677013	4.2985	0.189573	0.655006
AGAP001978		2.41464	1.7984	0.285891	3.70966	0.646584	0.93934
AGAP001979	SCRASP3	10.1405	8.28216	0.295824	5.91088	0.496955	0.888578
AGAP001980		0.770894	0.672486	0.099695	3.80095	0.875986	0.995821
AGAP001981		141.588	108.936	0.527606	8.48095	0.435849	0.857383
AGAP001982		0.307143	0.381859	-0.167865	-1.06939	0.924515	1
AGAP001983		2.92826	2.35342	0.273956	1.39308	0.719699	0.957792
AGAP001984		0.504646	2.01375	-1.99539	-0.525634	0.111305	0.51643
AGAP001985		0.326199	0.213837	0.535521	-0.297021	0.523501	0.904956
AGAP001986		8.65921	10.0283	-0.256393	4.9376	0.479909	0.881845
AGAP001987		3.55748	2.5165	0.365471	3.6601	0.599645	0.927001
AGAP001988		0.69881	2.49041	-1.88339	-0.753603	0.0300621	0.258262
AGAP001989		0.0874212	0.0618212	0.577816	-1.73726	0.69418	0.950555
AGAP001990		8.71065	5.78532	0.507233	1.78679	0.266593	0.738554
AGAP001993		6.75298	6.06995	0.0402132	2.95484	0.946142	1
AGAP001994		2.48072	2.27382	0.036807	3.79418	0.953477	1
AGAP001995	Prosalpha2	85.4483	95.5312	-0.174971	6.31096	0.601303	0.927884
AGAP001996		12.8506	15.9002	-0.299247	3.04957	0.438333	0.857877
AGAP001997		8.32022	12.8877	-0.637557	3.75513	0.112011	0.517996
AGAP001998	mRpS10	33.2917	31.034	0.099132	3.84933	0.853616	0.988976
AGAP001999		2.3868	1.65579	0.480264	3.81304	0.178713	0.64139
AGAP002000		8.584	7.38623	0.229872	3.93892	0.768883	0.970267
AGAP002002		9.08909	9.59554	-0.0580173	4.10792	0.889984	0.998018
AGAP002003		19.5381	15.391	0.370225	4.07508	0.423376	0.849369
AGAP002004		0.696455	0.483783	0.442531	1.31051	0.48505	0.883444
AGAP002005		0.0167671	0.0522759	-1.63303	-2.95082	0.293362	0.760988
AGAP002006		1.17167	0.638798	0.767522	1.82475	0.215745	0.687583
AGAP002007		12.0737	23.6679	-1.0487	6.24028	0.0678908	0.406093
AGAP002008		0.328829	0.415977	-0.506198	-0.618394	0.619479	0.932352
AGAP002009		0.136206	0.0492489	1.38454	-0.73373	0.0535219	0.357819
AGAP002010		0.444914	0.461583	0.0826617	-1.93837	0.977295	1
AGAP002011		16.9616	15.806	0.0755903	3.53201	0.833042	0.986409
AGAP002012		9.82746	11.4436	-0.267839	4.45164	0.534445	0.909073
AGAP002013		0.291545	0.160681	0.772911	0.307838	0.239567	0.712942
AGAP002014		1.78161	1.54012	0.123665	2.70991	0.801338	0.977949
AGAP002015		6.29274	4.76226	0.280463	7.12324	0.608124	0.929891
AGAP002016		34.522	53.6937	-0.629309	6.08524	0.0450589	0.327142
AGAP002017		2.11257	2.7042	-0.348289	1.75038	0.405589	0.83824
AGAP002018		2.69688	2.75225	-0.0996805	3.79115	0.802174	0.977949
AGAP002019		18.152	24.4387	-0.441983	4.26743	0.228907	0.701982
AGAP002020		533.763	348.692	0.678101	8.63196	0.223496	0.69437
AGAP002021	Agpat1	19.4597	21.0394	-0.139193	6.18882	0.754188	0.965373
AGAP002022		2.19524	2.82625	-0.403085	2.41759	0.343366	0.801459
AGAP002023		1.91441	1.0155	0.912953	2.47914	0.0251391	0.232146
AGAP002024		15.9603	13.2858	0.188433	6.72388	0.647862	0.93934
AGAP002025	OBP11	0.355179	0.333425	0.127627	-1.29025	0.944717	1
AGAP002026		20.0546	24.2244	-0.30217	4.04347	0.387422	0.828226
AGAP002028		20.5035	17.1415	0.222629	6.7688	0.539249	0.911119
AGAP002030		5.28185	4.22389	0.244836	5.81834	0.573147	0.923708
AGAP002031	tRNA-Asp	0.77449	0.129867	0
AGAP002032		4.14396	3.58512	0.130315	4.92503	0.818367	0.981634
AGAP002033		4.16336	6.09477	-0.601524	3.09781	0.242225	0.714242
AGAP002035		16.9484	12.8195	0.277039	5.74644	0.611592	0.930352
AGAP002036		7.61623	6.38322	0.197893	5.66037	0.571843	0.923708
AGAP002037		1.08772	1.91522	-0.810652	1.15886	0.131419	0.563101
AGAP002038		1.09595	0.880411	0.219743	2.54885	0.708431	0.95483
AGAP002039		28.0678	29.9239	-0.0806912	4.88114	0.824138	0.982605
AGAP002040		2.02583	1.47494	0.395092	4.2411	0.325413	0.789703
AGAP002041		0.658668	0.498637	0.38632	2.68973	0.338565	0.797294
AGAP002043		0.00641222	0.189538	-4.52912	-1.86642	0.000260489	0.00879812
AGAP002044	Or77	2.94921	4.06513	-0.495863	2.05214	0.230728	0.703888
AGAP002045	Or75	35.9996	21.1078	0.716449	4.51748	0.268475	0.739387
AGAP002046	Or76	26.3286	14.0177	0.858944	3.67926	0.0650386	0.397916
AGAP002047		43.5336	47.0053	-0.146628	7.68405	0.695698	0.950838
AGAP002048		4.0153	2.77667	0.441872	4.75698	0.32167	0.786909
AGAP002049		115.463	144.152	-0.334409	10.4845	0.58289	0.923869
AGAP002050	ABCG13	3.89358	3.64332	0.0441661	4.07105	0.902635	1
AGAP002051	ABCG14	14.8382	21.4572	-0.578688	4.97081	0.107506	0.509262
AGAP002052		1.01502	0.931871	0.0652094	4.26101	0.904773	1
AGAP002053		0.0454869	0.345538	-2.70778	-0.0447387	0.146854	0.591982
AGAP002054		15.9125	16.8816	-0.109072	6.3573	0.727136	0.959251
AGAP002055		7.18235	2.44577	1.56506	2.73392	3.23e-05	0.001688
AGAP002056		0.227312	0.517399	-1.20655	0.4081	0.0273977	0.243694
AGAP002058		2.57035	3.82971	-0.663833	1.38532	0.441941	0.860293
AGAP002059		6.65787	6.88431	-0.11248	4.78779	0.832335	0.986163
AGAP002060	ABCH3	7.82712	8.82851	-0.126262	4.44267	0.770273	0.970632
AGAP002061	Rpn7	28.4625	44.852	-0.680483	5.46136	0.0322359	0.26914
AGAP002062		18.4012	22.1308	-0.26335	3.98964	0.56636	0.921212
AGAP002063		13.6021	19.5686	-0.549343	5.53266	0.270438	0.74067
AGAP002064		8.40489	8.72176	-0.0852558	3.75637	0.807389	0.979599
AGAP002065		12.6702	17.8722	-0.48662	4.92276	0.178347	0.640635
AGAP002066		8.38114	11.3694	-0.462752	3.39212	0.230082	0.703347
AGAP002067		7.31375	12.3698	-0.811074	4.46722	0.0263212	0.237894
AGAP002068		0.0906918	0.110429	-0.389603	-0.214306	0.735263	0.96104
AGAP002069		1.06013	1.59031	-0.638669	1.6405	0.157761	0.611147
AGAP002070		0.0624268	0.307514	-2.25887	-1.84556	0.0312673	0.263433
AGAP002071	ABCD1	12.8383	18.2176	-0.550926	6.24775	0.106741	0.507289
AGAP002072		1.30596	1.93467	-0.588409	1.39294	0.403405	0.835764
AGAP002073		26.7513	28.8657	-0.133375	4.91594	0.671549	0.944644
AGAP002074		4.44086	3.61668	0.347972	1.73967	0.592146	0.925642
AGAP002075		0.12388	0.211213	-0.851741	-1.29933	0.323843	0.788765
AGAP002076		204.598	192.109	0.0644462	10.1746	0.895662	0.999794
AGAP002077		7.5377	11.0259	-0.51856	3.50499	0.271093	0.740942
AGAP002078		16.637	14.535	0.20968	2.97981	0.693147	0.95011
AGAP002079		1.34402	1.095	0.205853	3.431	0.75128	0.964671
AGAP002080		0	0.042119	0
AGAP002081		7.28358	6.25377	0.121033	5.0825	0.811483	0.980814
AGAP002082		6.6522	5.57678	0.166004	4.70794	0.765167	0.969445
AGAP002083		0.461485	0.367725	0.222738	0.873426	0.807698	0.979599
AGAP002084		9.84385	10.2962	-0.159468	4.96675	0.739183	0.961427
AGAP002085		194.72	236.915	-0.114269	7.18747	0.90376	1
AGAP002086		7.88039	6.76853	0.18321	4.93208	0.584604	0.923869
AGAP002087		68.2824	65.2181	0.0162095	4.56004	0.983296	1
AGAP002088		1.67194	3.04177	-0.908536	2.18276	0.0811912	0.444461
AGAP002089		10.0227	8.5899	0.188966	5.23624	0.666129	0.942357
AGAP002090	COE16738	0.0372776	0.0380941	0.0544818	-2.04117	1	1
AGAP002091		0.31231	0.362864	-0.342899	2.93941	0.605399	0.929467
AGAP002092		13.6041	12.1203	0.175983	4.2496	0.629185	0.935291
AGAP002093		159.289	170.085	-0.162938	7.57828	0.67989	0.946675
AGAP002094		3.74788	3.82546	-0.0894732	4.95597	0.822665	0.981979
AGAP002095	USP	14.5221	17.0095	-0.254121	5.2725	0.557768	0.919796
AGAP002097		3.77538	4.79619	-0.300311	3.01217	0.445053	0.86247
AGAP002098		14.47	12.0608	0.306591	1.72068	0.659791	0.94077
AGAP002099		2.37903	3.06673	-0.370138	2.66514	0.328593	0.79251
AGAP002100		1.18417	1.34633	-0.290252	2.08648	0.682171	0.946675
AGAP002101		2.63514	1.78585	0.449949	4.97927	0.424259	0.850058
AGAP002102		0.0245544	0.299791	-3.67184	-0.628842	0.00939692	0.123016
AGAP002104		0.396456	0.671895	-0.807978	2.19183	0.079015	0.437798
AGAP002105		0	0	0
AGAP002106		0.851966	0.84181	-0.0351393	2.19304	0.951239	1
AGAP002107		15.1525	18.0809	-0.244494	4.1129	0.673829	0.945369
AGAP002108		1.67298	1.98115	-0.298756	1.53046	0.613583	0.930985
AGAP002109		25.5703	23.523	0.0515957	5.90147	0.912688	1
AGAP002110		7.84069	6.11074	0.304289	4.82203	0.535615	0.909388
AGAP002111		2.2787	3.08886	-0.527983	2.08302	0.285719	0.754908
AGAP002112		5.20633	6.68083	-0.377798	3.30339	0.379992	0.824673
AGAP002113		44.2392	55.9989	-0.364803	6.63329	0.301156	0.76771
AGAP002114		3.97783	3.90396	-0.0582805	4.46155	0.901475	1
AGAP002117		9.75471	8.08847	0.311222	2.74019	0.527373	0.906095
AGAP002118		10.0647	13.883	-0.435827	3.8375	0.212663	0.68256
AGAP002119		9.31105	5.73685	0.688036	5.85148	0.0521113	0.353051
AGAP002120		2.39898	2.29289	-0.0440417	3.4559	0.929062	1
AGAP002121		14.5762	10.9655	0.440611	2.96714	0.448466	0.864734
AGAP002122	RpL32	882.82	947.17	-0.103746	9.68454	0.827588	0.983657
AGAP002123	Axn	4.79452	4.14888	0.158656	4.56455	0.654984	0.939423
AGAP002124		77.0166	75.7094	0.0155774	6.2026	0.968528	1
AGAP002125	Or34	0	0.0289501	0
AGAP002126	Or37	0	0.0230957	0
AGAP002127		11.8631	16.3322	-0.502399	4.84264	0.181432	0.64585
AGAP002128		4.88846	5.72453	-0.263747	3.81205	0.512977	0.898484
AGAP002129		30.0893	30.1917	0.0237931	4.44316	0.949066	1
AGAP002130		18.9086	23.1205	-0.247725	3.72554	0.504616	0.892993
AGAP002131		18.3928	24.7762	-0.403367	4.37799	0.241262	0.713911
AGAP002132		1.81434	1.41863	0.254642	3.33018	0.600089	0.927055
AGAP002133		2.10045	2.3506	-0.164745	1.10976	0.723379	0.957875
AGAP002134		0.0326829	0.0519196	0
AGAP002135	dpr9	6.3897	4.80416	0.373507	5.01734	0.440919	0.859527
AGAP002136		22.8552	37.175	-0.728968	5.37799	0.036436	0.28742
AGAP002137		6.89305	16.5979	-1.31654	3.48606	0.000243021	0.0083453
AGAP002138	CYP325H1	9.73135	10.9178	-0.197731	4.80831	0.727497	0.959251
AGAP002139		3.7382	3.58375	0.0683552	2.03297	0.868514	0.993328
AGAP002140		70.4792	74.905	-0.0746916	4.89939	0.867976	0.993077
AGAP002141		98.285	100.4	-0.0471534	6.8362	0.880441	0.995871
AGAP002142		3.89459	5.48965	-0.480286	3.51076	0.171173	0.631424
AGAP002143		2.03097	0.861447	1.19273	-0.257005	0.371448	0.82006
AGAP002144		3.64005	3.57242	0.0449207	2.60429	0.915829	1
AGAP002145		10.4601	7.65087	0.357636	5.07442	0.560939	0.920183
AGAP002146		13.6798	11.8215	0.188442	3.55312	0.748122	0.963739
AGAP002150		24.9568	15.6373	0.616531	7.27291	0.234376	0.707933
AGAP002151		2.25816	2.32017	-0.0994626	2.71332	0.790554	0.97477
AGAP002152	alpha6	13.6988	7.13857	0.869479	5.94003	0.109981	0.513577
AGAP002153		4.53525	5.01239	-0.201195	4.16937	0.60642	0.929467
AGAP002154		7.68357	6.18149	0.242349	5.0642	0.557786	0.919796
AGAP002155		30.1157	24.298	0.219769	6.31629	0.669089	0.94366
AGAP002156	GPRGNR1	1.37021	0.54417	1.14556	6.13673	0.0922383	0.473995
AGAP002157		1.03456	0.305939	1.63723	3.51884	0.0133264	0.153579
AGAP002159		4.30914	3.62156	0.158812	4.76241	0.798152	0.977264
AGAP002161		10.0145	6.17778	0.603222	5.88734	0.265213	0.73742
AGAP002162		1.845	2.12826	-0.27008	1.37434	0.599875	0.927055
AGAP002166		5.8692	4.94679	0.244252	4.90785	0.483948	0.883167
AGAP002167		74.2613	76.3264	-0.0223861	6.14931	0.9547	1
AGAP002168		0.582745	5.00001	-3.1386	0.709628	0.0362019	0.286621
AGAP002169		59.3037	74.3592	-0.327455	6.01024	0.375711	0.822287
AGAP002170		139.477	149.459	-0.104229	7.05084	0.823896	0.982605
AGAP002171		6.8788	11.8093	-0.762203	4.66795	0.117667	0.532177
AGAP002172		25.9331	22.1321	0.206504	5.53999	0.596426	0.926746
AGAP002173		4.89822	4.00669	0.247929	4.16226	0.498459	0.888785
AGAP002174		6.71692	4.51702	0.661477	2.70192	0.216632	0.688812
AGAP002175		25.8913	37.977	-0.56444	5.16291	0.0902094	0.468312
AGAP002176		9.73215	8.19008	0.166749	5.84101	0.702217	0.953358
AGAP002177		6.65905	4.94147	0.445964	2.30729	0.415248	0.845238
AGAP002178		6.10141	5.20138	0.179966	5.57308	0.672276	0.944745
AGAP002181		6.476	4.28682	0.500325	4.08399	0.398769	0.833084
AGAP002182	ABCE1	44.7988	50.1713	-0.2099	7.29078	0.639191	0.936693
AGAP002183		4.70073	5.6389	-0.313208	3.87315	0.456745	0.870287
AGAP002184		1.68688	1.03118	0.618989	3.41573	0.18973	0.655103
AGAP002185		6.67666	9.11276	-0.472305	4.02339	0.305024	0.771667
AGAP002186		8.19305	5.79402	0.465298	7.7596	0.178451	0.640822
AGAP002188	OBP12	0.36983	0.0512035	2.79221	-2.90411	0.0131729	0.152341
AGAP002189	OBP14	0	0.0514574	0
AGAP002190	OBP39	0.0628891	0.0209193	0
AGAP002191	OBP40	0	0.0180258	0
AGAP002192		76.281	80.8563	-0.114008	7.03302	0.73118	0.960137
AGAP002193		19.0331	21.0369	-0.211382	5.54757	0.595198	0.926711
AGAP002194		23.1653	21.956	0.00392378	6.61031	0.992366	1
AGAP002195	CYP325F2	1385.23	1479.98	-0.0568713	9.52893	0.933948	1
AGAP002196	CYP325G1	303.739	322.822	-0.151205	8.75714	0.744075	0.962434
AGAP002197	CYP325F1	130.968	162.483	-0.332787	5.7509	0.608243	0.929891
AGAP002198	Gnmt	9.95919	17.9894	-0.791968	6.2127	0.233528	0.707226
AGAP002199		2.34095	1.32393	0.70291	1.38807	0.261877	0.734843
AGAP002200		21.8592	22.167	-0.0120659	6.21912	0.977428	1
AGAP002202	CYP325E1	4.02821	1.80427	1.14713	2.62944	0.045613	0.32884
AGAP002203		2080.75	1917.17	0.113913	10.5718	0.815404	0.981634
AGAP002204	CYP325D1	81.5374	214.845	-1.4697	6.92106	0.000105751	0.00446473
AGAP002205	CYP325C2	0.681415	7.96358	-3.54416	2.39139	1.2e-13	8.19e-11
AGAP002206	CYP325D2	68.3854	154.478	-1.2469	6.78485	0.00160168	0.0359009
AGAP002207	CYP325C1	0.434771	3.86232	-3.04264	1.19373	4.57e-05	0.00227322
AGAP002208	CYP325A3	0.0355674	5.9418	-7.1514	1.08338	0.00132863	0.0316203
AGAP002209	CYP325A2	0.223578	0.111089	0.837404	-1.3343	0.561804	0.920183
AGAP002210	CYP325B1	0	0.00573222	0
AGAP002211	CYP325A1	0.217658	0.128577	0.524567	-1.03148	0.809147	0.980367
AGAP002212		11.6485	6.81624	0.673048	2.46186	0.145344	0.589214
AGAP002214		3.03321	29.1831	-3.37079	4.02587	2.81e-05	0.00152567
AGAP002215		4.56063	3.55183	0.264497	5.54803	0.60111	0.927818
AGAP002216		8.05632	9.58485	-0.22713	2.71539	0.569032	0.923013
AGAP002217		4.84453	2.41121	0.906868	3.16073	0.110326	0.514214
AGAP002218	mRpL47	21.9899	20.2099	0.141103	4.06322	0.71835	0.957792
AGAP002219		26.2222	36.6612	-0.490629	5.7633	0.229351	0.702819
AGAP002220		1.09917	1.52657	-0.515854	0.313578	0.4425	0.860568
AGAP002221		2.36763	3.67973	-0.719706	2.50123	0.181539	0.64585
AGAP002222		6.18791	8.83841	-0.548967	4.03016	0.14337	0.585642
AGAP002223		1.41941	1.30856	0.0240001	3.16452	0.971091	1
AGAP002224		8.61637	10.441	-0.411284	4.98198	0.428248	0.852899
AGAP002226		1.98087	1.05375	0.825909	3.71975	0.165123	0.621382
AGAP002227		29.2575	27.6065	0.119016	5.17773	0.820619	0.981634
AGAP002228		0.195994	0.0702592	1.27321	-0.997524	0.466563	0.875462
AGAP002229		3.6133	2.44176	0.440504	4.05997	0.434767	0.856836
AGAP002231		0	0.0380695	-5.35508	-3.05737	0.0387565	0.299555
AGAP002232	GPR5HT2A	1.06954	1.51212	-0.64377	3.25088	0.23679	0.710591
AGAP002234		0.0128934	0.138039	-3.07744	-3.02303	0.134817	0.569966
AGAP002235		0.122069	0.226408	-1.01774	2.87235	0.120738	0.538125
AGAP002236		0.00330125	0.0398146	0
AGAP002238		0.270247	0.143645	0.725595	3.99419	0.353828	0.808623
AGAP002239		1.14646	0.98597	0.0620387	4.44929	0.955784	1
AGAP002240		1.07225	2.44118	-1.26844	0.233008	0.0509813	0.34936
AGAP002241		6.27165	5.05981	0.326846	2.62615	0.465042	0.874647
AGAP002242		2.6926	2.36813	0.145179	3.78145	0.763351	0.968831
AGAP002243		2.56085	2.11003	0.172236	3.97348	0.737631	0.961427
AGAP002244		9.42431	14.1032	-0.525963	4.00354	0.232342	0.705336
AGAP002245		440.87	440.13	0.0146731	8.27154	0.976494	1
AGAP002246		2.22859	1.7968	0.214368	4.55825	0.683878	0.947436
AGAP002247	Med21	6.38601	10.2446	-0.678371	3.43007	0.153563	0.604794
AGAP002248		0.075784	0.0871397	-0.199813	-1.23412	0.855267	0.989246
AGAP002250		8.0129	5.2933	0.464819	6.17822	0.465536	0.874825
AGAP002251		73.5448	75.2035	-0.0220558	6.01704	0.958729	1
AGAP002253		11.2286	12.9059	-0.205057	5.42356	0.580739	0.923869
AGAP002256		5.94751	7.57664	-0.329695	2.4629	0.396735	0.832454
AGAP002257		4.18484	6.00724	-0.539011	3.8628	0.141526	0.582452
AGAP002258	Med31	8.26137	8.56902	-0.0866039	3.73645	0.808028	0.979599
AGAP002259		2.19943	1.80169	0.265331	1.03692	0.56207	0.920183
AGAP002260		8.61718	11.3355	-0.41695	4.75185	0.231826	0.704643
AGAP002261		4.47842	4.12667	0.00870297	4.56403	0.987893	1
AGAP002262		0.408981	0.387822	0.0167557	1.75263	0.991425	1
AGAP002263		27.8055	26.4269	-0.00854857	7.02712	0.987735	1
AGAP002264		19.525	16.8195	0.163579	5.90668	0.628673	0.935188
AGAP002265		10.4591	11.1238	-0.150884	5.26814	0.730749	0.960079
AGAP002266		6.72335	5.7893	0.13611	5.32267	0.77663	0.972306
AGAP002268		0.838503	0.0601526	3.54161	5.3171	0.0108489	0.13537
AGAP002269		16.6764	20.1867	-0.246789	4.11064	0.474964	0.879578
AGAP002270	CLIPB7	6.87882	13.9374	-1.10974	5.623	0.0212442	0.209351
AGAP002272		4.11376	2.6609	0.516085	5.29332	0.40227	0.834986
AGAP002273		20.9829	10.1781	0.949314	6.50267	0.262568	0.735807
AGAP002274		8.32917	5.63462	0.495227	5.87758	0.193169	0.660212
AGAP002275	Gr2	0.105095	0.184745	-0.939302	-1.33106	0.358375	0.812061
AGAP002276		2.98562	3.43197	-0.225822	2.64195	0.560971	0.920183
AGAP002277		76.9242	54.0018	0.564039	5.37271	0.451069	0.867354
AGAP002278	ABCB1	10.636	9.67638	0.0578799	5.67509	0.896791	1
AGAP002279		11.2168	9.80659	0.168361	3.78768	0.657681	0.940119
AGAP002280		5.90584	5.04899	0.202117	3.59219	0.567143	0.921784
AGAP002281		4.82113	4.20323	0.135329	4.70699	0.692975	0.950067
AGAP002282		15.4376	14.8624	0.0144359	5.26923	0.967735	1
AGAP002283	Pex16	26.2004	26.7229	-0.0303516	4.87053	0.927352	1
AGAP002284		7.20314	6.05594	0.190796	5.2057	0.665149	0.942307
AGAP002285		60.1275	67.7907	-0.177186	5.78873	0.671373	0.944523
AGAP002286		20.0108	17.435	0.214513	4.13209	0.6168	0.931545
AGAP002287		1.75196	1.67184	-0.0246664	3.47355	0.961674	1
AGAP002288		3.2095	2.86806	0.127911	4.55505	0.707426	0.95483
AGAP002289		41.8148	77.1528	-0.869073	6.19023	0.0098842	0.126797
AGAP002290		4.72831	4.31133	0.0756764	4.78627	0.853673	0.988976
AGAP002291		58.6074	68.027	-0.295408	7.77138	0.542221	0.912238
AGAP002292	PKP	0.0503666	0.120465	-1.16024	-0.0428868	0.63364	0.936376
AGAP002293		4.1581	3.25089	0.278667	3.42712	0.644376	0.93934
AGAP002294		0.516378	0.224296	1.2136	-0.479894	0.0601651	0.380172
AGAP002295		1.06598	0.704857	0.549187	1.71205	0.334689	0.794876
AGAP002296		2.24711	1.89183	0.133998	1.5711	0.887254	0.997787
AGAP002297		0.0909082	0.0885939	-0.11051	-2.46938	1	1
AGAP002298		0.0155646	0.0127738	0
AGAP002299		0.124407	0.113219	0.111732	-1.46854	0.940679	1
AGAP002300		3.0567	3.31928	-0.180843	4.05685	0.699743	0.952307
AGAP002301		35.9015	23.3627	0.664352	4.10094	0.188452	0.65296
AGAP002302		1.60704	2.6726	-0.735055	1.20416	0.168209	0.625292
AGAP002305		17.0253	19.4548	-0.178115	3.58085	0.692842	0.950067
AGAP002306	RpL4	246.409	280.575	-0.243189	9.16486	0.595643	0.926746
AGAP002307		6.8586	7.65706	-0.0934969	2.57526	0.838336	0.986561
AGAP002308		25.3559	28.8886	-0.195512	4.57232	0.586135	0.923869
AGAP002309	WDY	0	0.0147019	-4.25922	-3.34206	0.144866	0.588491
[truncated: 11,797 more rows]

## Sheet: Ors
Geneid	Name	CMA	QMA	log2FC	FC	log2CPM	PValue	FDR
AGAP009409	Or51	1.7637	0.20193	3.10083	8.57912	-0.287147	0.00588429	0.0895126
AGAP011813	Or54	2.99575	1.18353	1.38059	2.60375	0.128262	0.100797	0.492712
AGAP000226	Or41	7.53854	2.99875	1.20081	2.29869	2.89201	0.0522867	0.353384
AGAP004355	Or27	31.5073	15.7307	0.978729	1.97073	3.02398	0.0253859	0.233542
AGAP009706	Or70	19.0787	9.81076	0.943943	1.92378	3.28476	0.0253823	0.233542
AGAP009520	Or10	6.95633	3.5971	0.893109	1.85717	3.61762	0.0578806	0.373041
AGAP013512	Or81	9.86083	4.96094	0.863578	1.81954	2.34292	0.250918	0.72409
AGAP002046	Or76	26.3286	14.0177	0.858944	1.81371	3.67926	0.0650386	0.397916
AGAP011979	Or60	6.94231	3.87761	0.828448	1.77577	2.34023	0.0512461	0.350078
AGAP009707	Or71	9.81531	5.31518	0.794109	1.73401	2.25133	0.324067	0.788765
AGAP010507	Or24	48.3815	28.3294	0.764654	1.69896	5.06229	0.313592	0.779743
AGAP009719	Or73	38.4488	22.3497	0.748338	1.67986	4.49942	0.481736	0.882465
AGAP002045	Or75	35.9996	21.1078	0.716449	1.64313	4.51748	0.268475	0.739387
AGAP008114	Or22	3.76713	2.37822	0.676532	1.59829	1.81626	0.163843	0.619969
AGAP004357	Or57	40.2854	25.4279	0.614211	1.53072	3.48622	0.426886	0.851854
AGAP008894	Or65	6.59412	4.32951	0.611889	1.52826	1.30712	0.375596	0.822287
AGAP011631	Or11	18.0022	11.8615	0.587286	1.50242	4.56047	0.195358	0.662273
AGAP001012	Or36	2.05012	1.37754	0.550227	1.46432	1.27495	0.271362	0.740942
AGAP004356	Or56	52.776	36.6518	0.475557	1.39045	4.04047	0.435514	0.857338
AGAP004971	Or35	24.062	17.1351	0.471973	1.387	3.36459	0.192769	0.659688
AGAP009705	Or69	12.0607	8.57027	0.439387	1.35603	2.5647	0.513096	0.898484
AGAP009111	Or29	40.9912	30.504	0.422775	1.3405	3.90737	0.643335	0.938918
AGAP002639	Or39	64.9975	49.8525	0.404952	1.32405	5.10971	0.400672	0.834484
AGAP004278	Or42	22.7332	18.1993	0.318682	1.24719	3.18378	0.571444	0.923708
AGAP003310	Or66	37.7906	30.3426	0.294132	1.22615	4.07357	0.642732	0.938813
AGAP010504	Or43	15.3142	11.7811	0.292029	1.22436	2.57579	0.716257	0.957561
AGAP002640	Or38	26.0174	21.4315	0.277339	1.21196	3.29795	0.49691	0.888578
AGAP011978	Or62	10.5574	8.85286	0.266733	1.20308	3.42944	0.497163	0.888578
AGAP004354	Or26	17.8003	15.0356	0.202746	1.15089	3.6748	0.642921	0.938813
AGAP004951	Or32	9.64103	9.18101	0.00390921	1.00271	2.3701	0.997191	1
AGAP009397	Or55	55.5793	55.4797	-0.0192572	-1.01344	5.31952	0.973792	1
AGAP002995	Or59	4.69885	4.62351	-0.0196017	-1.01368	2.00118	0.970078	1
AGAP009704	Or68	16.2213	16.5448	-0.0413476	-1.02907	4.52762	0.93259	1
AGAP009411	Or20	17.6462	18.0138	-0.0659696	-1.04679	2.96041	0.926588	1
AGAP009394	Or16	27.0081	28.0199	-0.0768674	-1.05473	4.09021	0.875831	0.995821
AGAP006167	Or6	4.66525	4.87976	-0.0880319	-1.06292	1.56283	0.853893	0.988976
AGAP004974	Or31	13.1098	14.195	-0.134551	-1.09775	3.19805	0.749585	0.964401
AGAP003054	Or25	4.7158	5.35957	-0.168475	-1.12387	1.81889	0.74808	0.963739
AGAP009393	Or47	32.6436	36.8328	-0.211308	-1.15774	4.19021	0.678976	0.946355
AGAP005760	Or33	2.30178	2.71565	-0.25056	-1.18967	1.98272	0.56297	0.920187
AGAP009396	Or13	54.4803	63.4621	-0.25649	-1.19457	5.16407	0.585625	0.923869
AGAP005495	Or80	9.40843	10.6305	-0.264973	-1.20161	4.11056	0.665458	0.942307
AGAP009395	Or17	36.2889	43.7412	-0.29505	-1.22693	4.63543	0.578804	0.923869
AGAP009398	Or15	90.809	110.559	-0.310903	-1.24048	6.07108	0.575647	0.923869
AGAP010505	Or44	14.0106	16.6141	-0.31867	-1.24718	2.70033	0.710628	0.955441
AGAP009640	Or1	25.5718	31.8275	-0.355023	-1.27901	4.72213	0.4895	0.885023
AGAP009718	Or72	20.0405	24.4313	-0.365553	-1.28837	3.70259	0.703896	0.954361
AGAP009392	Or46	26.0521	34.95	-0.467401	-1.38262	3.7454	0.352652	0.807484
AGAP002044	Or77	2.94921	4.06513	-0.495863	-1.41016	2.05214	0.230728	0.703888
AGAP008333	Or9	28.094	39.8753	-0.528056	-1.44198	4.54723	0.377509	0.823775
AGAP029705	Or50	4.18243	6.33113	-0.603978	-1.5199	1.79331	0.268962	0.739748
AGAP002560	Orco	278.925	426.485	-0.64555	-1.56434	10.0951	0.214909	0.686551
AGAP011991	Or61	3.19976	5.19313	-0.697782	-1.62201	2.38031	0.225683	0.697984
AGAP009390	Or53	4.13619	7.05087	-0.758959	-1.69227	1.33049	0.420398	0.847963
AGAP003053	Or45	2.22617	4.70092	-1.13208	-2.19174	2.21549	0.0159023	0.173336
AGAP009519	Or2	2.59476	6.98523	-1.4258	-2.68663	3.66472	0.00542882	0.08461
AGAP011989	Or63	4.26053	12.9055	-1.56261	-2.95387	3.32307	0.00486397	0.0789831
AGAP009391	Or30	0.867895	2.85798	-1.83159	-3.55928	0.090625	0.0167867	0.178864
AGAP007797	Or23	7.77192	28.8747	-1.93579	-3.82587	4.73148	1.15e-05	0.000731208
AGAP011990	Or64	0.720773	2.768	-1.99389	-3.98311	1.38614	0.00145344	0.033644
AGAP009720	Or74	1.14551	13.9481	-3.65855	-12.6279	1.81583	0.00272579	0.0527528
AGAP009410	Or18	0.105493	2.07772	-4.45331	-21.9069	-0.3372	0.00327508	0.0603515
genes with TPM<1
AGAP029499	Or21	0.44021	0.583102			-0.476385	0.616304	0.931545
AGAP009408	Or14	0.553295	0.325315			-1.34479	0.560195	0.920183
AGAP002722	Or28	0.625687	0.273948			6.32424	0.262946	0.735825
AGAP011469	OR3	0.189072	0.0160247			-2.18841	0.0622499	0.388565
AGAP002125	Or34	0	0.0289501
AGAP002126	Or37	0	0.0230957
AGAP011468	Or4	0.0281225	0.0300649
AGAP002558	Or40	0.0162528	0.00629914
AGAP006666	Or48	0.290767	0.323513			-1.00611	0.851864	0.988976
AGAP006667	Or49	0.313844	0.382583			-1.13872	0.968475	1
AGAP011467	Or5	0.623705	0.138067			-0.844158	0.0624094	0.389167
AGAP000230	Or52	0.246737	0.503041			-2.42896	0.272729	0.741838
AGAP004067	Or58	0.0470019	0.0379538
AGAP001912	Or8	0.597645	0.0794447			6.36471	0.0602866	0.3803

## Sheet: Irs
Geneid	Name	CMA	QMA	Log2FC	FC	log2CPM	PValue	FDR
AGAP013085	IR75g	73.9016	5.21072	3.89823	14.9102	4.93906	9.58e-09	1.76e-06
AGAP002763	IR7t	1.54737	0.465963	1.60977	3.05203	2.09284	0.00819665	0.113029
AGAP012951	IR41c	16.0936	5.1889	1.54584	2.91974	4.23968	0.00199646	0.0428042
AGAP012969	IR41t.2	87.6958	29.6839	1.51593	2.85983	5.05866	0.00118865	0.0287327
AGAP004432	IR41t.1	77.261	26.4044	1.4982	2.82489	4.67093	0.00687184	0.0995038
AGAP003531	IR41n	15.4959	5.28623	1.44204	2.71704	4.30827	0.0905792	0.469185
AGAP013416	IR7w	3.68775	1.27748	1.42842	2.69152	2.90695	0.00242035	0.0485961
AGAP000256	IR93a	9.20114	3.59086	1.25733	2.39053	3.89931	0.00902451	0.120405
AGAP007498	IR75k	10.7232	4.36259	1.25691	2.38984	3.35737	0.00207601	0.0436742
AGAP000140	IR100a	1.98785	0.803611	1.19529	2.2899	3.5544	0.0557663	0.366269
AGAP008759	IR41b	1.17644	0.544228	1.03805	2.05346	1.32345	0.0445062	0.32485
AGAP011968	IR76b	42.0886	35.2571	0.167806	1.12335	7.20488	0.789519	0.97477
AGAP009014	IR31a	10.0809	8.9509	0.0726948	1.05168	3.76433	0.913103	1
AGAP002904	IR41a	5.7742	5.54589	-0.0504027	-1.03555	4.05	0.915104	1
AGAP004923	IR64a	17.0987	17.4485	-0.0993975	-1.07133	5.01259	0.817404	0.981634
AGAP010272	IR25a	199.061	216.623	-0.13518	-1.09823	8.33049	0.73173	0.960238
AGAP010411	IR8a	32.8013	39.4436	-0.266363	-1.20277	5.73297	0.656142	0.939842
AGAP005466	IR75l	17.2663	20.0642	-0.295682	-1.22747	5.18461	0.526627	0.906095
AGAP001812	IR75h.2	8.00951	10.2047	-0.345143	-1.27028	4.44262	0.578251	0.923869
AGAP008511	IR21a	4.88969	6.09631	-0.39949	-1.31904	3.36714	0.4628	0.873807
AGAP001811	IR75h.1	7.66418	12.8884	-0.750795	-1.68272	3.30727	0.232347	0.705336
AGAP004969	IR75d	4.36363	7.12466	-0.808181	-1.751	2.71445	0.108297	0.510939
AGAP007951	IR68a	0.698432	1.17585	-0.829662	-1.77727	-0.333258	0.25971	0.733606
AGAP029220	Ir156	0.954772	2.57332	-1.47366	-2.77726	0.163133	0.0783411	0.435826
genes with TPM<1
AGAP029222	Ir153	0.530157	0			-2.4378	5.75e-08	8.54e-06
AGAP029217	Ir149	0.0534901	0
AGAP029208	Ir146	0.0331876	0
AGAP013409	IR7s	0.0115433	0			-1.44338	0.549561	0.91478
AGAP013154	IR7h.1	0.00539319	0
AGAP013242	IR140.1	0.0788117	0.0047689
AGAP013520	IR7x	0.0116674	0.00478772
AGAP029233	Ir175	0	0.00486606
AGAP006691	IR139	0	0.0050371
AGAP029212	Ir144	0.059477	0.00526536
AGAP029200	Ir206	0.0131638	0.00540175
AGAP029223	Ir170	0.0327392	0.00988313
AGAP029201	Ir199	0.118851	0.0100216			-2.88609	0.0333764	0.273035
AGAP029202	Ir203	0	0.0101455
AGAP029232	Ir179	0.050136	0.01086			-3.05869	0.374841	0.821227
AGAP013172	IR7y	0	0.0135513
AGAP029230	Ir152	0.476888	0.0171883			-2.49137	0.000156554	0.00596337
AGAP029225	Ir154	0.467695	0.0171883			-2.46873	0.00749731	0.105882
AGAP029228	Ir196	0.0202008	0.021216			-2.83228	1	1
AGAP011943	IR60a	0.0293944	0.0273964			-2.86704	1	1
AGAP029209	Ir162	0.119034	0.0277399			-3.14441	0.150235	0.599229
AGAP029215	Ir150	0.03403	0.0279284
AGAP029210	Ir168	0	0.0380825
AGAP013436	Ir140.2	0.00667053	0.0516625			-2.86373	0.117676	0.532177
AGAP006407	IR142	0.0509016	0.0548036			-2.65871	1	1
AGAP006440	IR136	0.18052	0.0602672			-2.15975	0.459437	0.871375
AGAP013425	IR101	0.621544	0.0671334			-0.594968	9.4e-05	0.00402203
AGAP029227	Ir176	0	0.0678943
AGAP000714	IR7n	0.262659	0.0849676			-1.90349	0.0955514	0.480211
AGAP000293	IR100h	0.439669	0.0872911			0.264183	0.0214087	0.2103
AGAP029226	Ir195	0.0399741	0.0896929			-2.56888	0.553545	0.91776
AGAP013363	IR7i	0.0421631	0.0921316			0.487639	0.34096	0.80046
AGAP029216	Ir155	0.569808	0.0977361			-0.771074	0.0336919	0.273701
AGAP029229	Ir180	0.0365823	0.0988559			-3.07017	0.623829	0.933906
AGAP029188	Ir141	0.0390371	0.103585			-2.35367	0.161116	0.615118
AGAP004475	IR100i	0.405948	0.171345			-1.57776	0.179974	0.643311
AGAP013285	IR7u	0.488106	0.214721			0.873962	0.0554286	0.364439
AGAP005679	IR135	0.19586	0.368281			-1.25302	0.262797	0.735807
AGAP005678	IR134	0.263014	0.591907			-0.931908	0.143622	0.586283
AGAP004021	IR40a	0.497931	0.888315			0.383918	0.137384	0.573047
AGAP005677	IR133	0.265051	0.908431			-0.794631	0.0140077	0.15872

## Sheet: Grs
Geneid	Name	CMA	QMA	Log2FC	FC	log2CPM	PValue	FDR
AGAP001173	Gr52	4.6823	0.132954	5.11782	34.7229	2.29228	2.53e-11	1.04e-08
AGAP006917	Gr55	2.89397	2.88324	-0.0417122	-1.02933	0.974839	0.948047	1
AGAP004114	Gr1	2.4968	2.75527	-0.165405	-1.12148	1.24495	0.821582	0.981707
AGAP010195	Gr33	327.369	361.352	-0.17575	-1.12955	6.57662	0.807215	0.979599
AGAP006713	Gr28	1.13909	1.72673	-0.642654	-1.5612	0.65253	0.180686	0.64453
AGAP009999	Gr22	0.732381	1.52597	-1.27761	-2.42438	7.39903	0.35519	0.809747
AGAP001137	Gr59	2.10147	5.11273	-1.30664	-2.47366	1.05779	0.117966	0.532475
AGAP029199	Gr62	0.401175	1.02555	-1.3772	-2.59764	-0.489122	0.023891	0.225347
AGAP003260	Gr21	0.371432	1.27034	-1.84748	-3.5987	3.25048	0.000999091	0.0253432
AGAP004313	Gr54	0.348865	1.37497	-2.02113	-4.05903	-0.566956	0.000564032	0.0163609
AGAP001117	Gr37	0.244861	1.59775	-2.77529	-6.84614	2.57131	0.000908162	0.0237739
AGAP006717	Gr26	0.423933	6.25259	-3.89748	-14.9025	1.97454	1.7e-15	1.59e-12
genes with TPM<1
AGAP009804	Gr10	0.994721	0.0227481	5.26964	38.5761	0.45159	0.00114777	0.0281306
AGAP009803	Gr11	0.114001	0.0300649	0	1
AGAP009802	Gr12	0.0375381	0.0230957	0.677707	1.5996	-2.72074	1	1
AGAP002635	Gr13	0.0632959	0.00742097	0	1
AGAP006399	Gr14	0.200317	0.0193221	3.17722	9.0456	-3.09289	0.104507	0.501112
AGAP003253	Gr15	0.36449	0.0534189	2.71335	6.55841	-0.626854	0.00484817	0.0789541
AGAP003254	Gr16	0.138986	0	0	1
AGAP003255	Gr17	0.20231	0	6.5061	90.8932	-2.30016	0.0211588	0.209022
AGAP003256	Gr18	0.0159235	0.00653419	0	1
AGAP003258	Gr19	0.045756	0.0138126	0	1
AGAP002275	Gr2	0.105095	0.184745	-0.939302	-0.521485	-1.33106	0.358375	0.812061
AGAP003259	Gr20	0.134439	0.0394166	1.56217	2.95297	-2.8442	0.35554	0.809931
AGAP003098	Gr23	0.384527	0.0990001	1.87821	3.6762	6.4199	0.0229658	0.220093
AGAP001915	Gr24	0.212529	0.128989	0.626221	1.54352	5.6397	0.422735	0.849369
AGAP004727	Gr25	0.275292	0.00689051	4.88195	29.4858	-2.08007	0.036459	0.28742
AGAP006716	Gr27	0.00930822	0.0305569	0	1
AGAP006874	Gr29	0.365168	0.0931817	1.73527	3.32942	-1.85245	0.216689	0.688812
AGAP009858	Gr3	0.030382	0.0319089	0	1
AGAP006875	Gr30	0.00897814	0.0436174	-2.10029	-4.28795	-1.92252	0.393924	0.83042
AGAP006876	Gr31	0.107365	0.165297	-0.659193	-1.5792	-2.19236	0.564512	0.920909
AGAP006877	Gr32	0.0564107	0.279836	-2.27932	-4.85449	-1.43289	0.00217524	0.0446938
AGAP006450	Gr34	0.101321	0.0574041	0	1
AGAP011915	Gr35	0	0	0	1
AGAP001123	Gr36	0	0.00769582	0	1
AGAP001114	Gr38	0.0374163	0	4.14415	17.6813	-2.84956	0.234605	0.707933
AGAP001119	Gr39	0.00887325	0.0145645	0	1
AGAP009857	Gr4	0	0.0436174	-4.50946	-22.7763	-3.1093	0.127415	0.55266
AGAP001120	Gr40	0.00963896	0.0145488	-0.626683	-1.54401	-0.73309	1	1
AGAP001122	Gr41	0	0	0	1	-2.77128	1	1
AGAP001115	Gr42	0.118643	0.0273193	2.02873	4.08044	-1.41301	0.213985	0.684663
AGAP005047	Gr43	0.0835667	0.0199729	0	1
AGAP009256	Gr44	0.0962544	0.0160811	2.42377	5.36571	-1.23876	0.0214045	0.2103
AGAP007757	Gr45	0.0997949	0.0870797	0.0279103	1.01953	-1.17361	1	1
AGAP007756	Gr46	0.0508694	0.0749596	-0.61653	-1.53318	-2.1523	0.653855	0.93934
AGAP005514	Gr47	0.00767223	0.0551498	0	1
AGAP001170	Gr48	0.572286	0.0809204	2.62889	6.18549	-1.22979	0.0112141	0.138244
AGAP001169	Gr49	0.412815	0.156727	1.29287	2.45015	-0.394369	0.0835329	0.451082
AGAP009853	Gr5	0.0085922	0.0070516	0	1
AGAP001171	Gr50	0.444658	0.200359	1.05399	2.07627	-1.16328	0.160487	0.614243
AGAP001172	Gr51	0.752514	0.149146	2.23924	4.72148	-0.446194	0.00204201	0.043305
AGAP002633	Gr53	0.105273	0.0838705	0	1
AGAP006143	Gr56	0.411507	0.633303	-0.668899	-1.58986	1.22358	0.326527	0.791189
AGAP004716	Gr57	0.64617	0.0320467	4.18577	18.1988	-2.08545	5.06e-05	0.00243632
AGAP001125	Gr58	0.0789642	0	0	1
AGAP009854	Gr6	0	0	0	1
AGAP001121	Gr60	0	0.0225087	-3.57083	-11.883	2.10342	0.31514	0.780771
AGAP009855	Gr7	0.0353265	0.0186547	0	1
AGAP009856	Gr8	0.02064	0.0247275	0	1
AGAP009805	Gr9	0.0653035	0.0267807	1.26006	2.39505	1.14747	0.307516	0.773527

## Sheet: Obps
Geneid	Name	CMA	QMA	log2FC	FC	log2CPM	PValue	FDR
AGAP006074	Obp71	2.29105	0.136233	3.82831	14.2049	0.599246	0.0577842	0.37277
AGAP006076	OBP50	10.5912	0.761147	3.56326	11.8209	1.30594	0.0120472	0.14365
AGAP006080	OBP54	12.6467	1.16159	3.35297	10.2175	3.46892	0.0218007	0.213132
AGAP006077	Obp51	7.65589	0.891494	2.87611	7.34169	1.47276	0.0404356	0.306574
AGAP012321	OBP26	1821.79	283.587	2.87353	7.32854	7.74753	0.0085831	0.116229
AGAP002905	OBP13	67.5206	11.6761	2.39086	5.24469	4.4562	0.0247867	0.229891
AGAP011368	OBP57	113.338	25.7611	1.98721	3.96468	9.49885	0.00419014	0.0720448
AGAP012320	OBP25	4781.03	2276.67	1.10124	2.1454	10.0249	0.0518137	0.352127
AGAP003530	OBP6	2443.05	1283.74	0.950618	1.9327	9.07474	0.117423	0.531997
AGAP010409	OBP22	2508.29	1360.8	0.942631	1.92203	9.0428	0.0950946	0.479328
AGAP001409	OBP3	4697.42	2584.3	0.888915	1.85178	11.5957	0.171378	0.63171
AGAP003307	OBP15	716.488	416.906	0.810618	1.75396	7.27745	0.270999	0.740942
AGAP010489	OBP4	21614.1	15193.8	0.532338	1.44627	12.5177	0.455713	0.869664
AGAP012714	Obp72	729.04	503.045	0.517721	1.43169	6.50749	0.330647	0.793915
AGAP001556	OBP7	5959.69	4117.88	0.498834	1.41307	11.3045	0.372201	0.8208
AGAP000278	OBP9	16.319	13.052	0.360034	1.28346	4.48539	0.688167	0.948474
AGAP005208	OBP20	3669.06	2870.95	0.356503	1.28032	10.9563	0.540691	0.911119
AGAP009629	OBP5	1513.78	1498.12	0.00192325	1.00133	10.4908	0.997543	1
AGAP007287	OBP47	4415.37	4527.01	-0.00667371	-0.995385	11.0098	0.990281	1
AGAP004433	Obp19	326.004	321.414	-0.0134472	-0.990722	7.62243	0.980059	1
AGAP001189	Obp10	6498.98	6968.98	-0.129006	-0.914461	10.3979	0.810946	0.980814
AGAP002556	Obp66	1747.39	2138.8	-0.292553	-0.816456	9.73028	0.59649	0.926746
AGAP029062	OBP1	7318.82	10218.7	-0.503986	-0.705156	12.8899	0.465999	0.874825
AGAP003306	OBP2	667.73	948.235	-0.532653	-0.691282	9.11521	0.428689	0.852949
AGAP007286	Obp48	10624.6	15819.2	-0.606651	-0.656719	13.2038	0.204829	0.672081
AGAP012325	OBP28	4.57576	8.97594	-0.875903	-0.544913	2.16823	0.263669	0.735996
AGAP012331	OBP29	541.625	993.263	-0.892022	-0.538858	7.92083	0.0868226	0.458983
AGAP012322	Obp67	1.30557	3.64333	-1.40792	-0.376856	2.57333	0.218985	0.690109
AGAP008398	OBP21	0.504744	1.66474	-1.62569	-0.324056	-1.84066	0.117462	0.531997
AGAP010649	Obp31	0.0598352	1.0547	-4.16753	-0.0556478	-2.04842	0.00244436	0.0489189
AGAP007289	OBP46	0.262835	7.27839	-4.84621	-0.0347652	1.80254	2.7e-13	1.75e-10
AGAP010650	OBP45	0.0851037	2.52757	-5.01385	-0.0309515	-1.25482	0.00181959	0.0397026
genes with TPM<1
AGAP002025	OBP11	0.355179	0.333425	0.127627	1.0925	-1.29025	0.944717	1
AGAP002188	OBP12	0.36983	0.0512035	2.79221	6.92691	-2.90411	0.0131729	0.152341
AGAP002189	OBP14	0	0.0514574	0	1
AGAP012318	OBP23	0.73884	0.90758	-0.0701889	-0.952513	-0.837021	1	1
AGAP012319	OBP24	0.833171	0.168676	2.34077	5.06573	-1.55877	0.0262793	0.23769
AGAP012323	OBP27	0.197265	0.535987	-1.56249	-0.338565	-2.64911	0.208687	0.677203
AGAP000638	OBP32	0.023662	0.206584	-3.07055	-0.119035	-2.39274	0.0203455	0.202764
AGAP000640	OBP33	0.0226731	0.144372	0	1
AGAP000641	OBP34	0.0486891	0.036745	0	1
AGAP000642	OBP35	0	0.0112115	0	1
AGAP000643	OBP36	0	0.0309292	0	1
AGAP000644	OBP37	0.0486891	0	0	1
AGAP029660	Obp38	0.00337032	0.00560548	0	1
AGAP002190	OBP39	0.0628891	0.0209193	0	1
AGAP002191	OBP40	0	0.0180258	0	1
AGAP005182	OBP41	0.0513894	0.0102361	0	1
AGAP009065	OBP42	0.0124473	0.029752	0	1
AGAP009402	OBP43	0.122675	0.0933176	0.401719	1.32108	-0.947079	0.848781	0.988032
AGAP010648	OBP44	0.0225458	0.0649886	0	1
AGAP006075	OBP49	0.14675	0.0139357	2.89898	7.45899	0.369972	0.197145	0.663682
AGAP006078	Obp52	0.0155859	0.0383738	0	1
AGAP006079	Obp53	0.321932	0.0282375	3.42978	10.7762	-2.19369	0.109487	0.513018
AGAP006081	OBP55	0.883484	0.338236	1.11914	2.17217	-1.55552	0.533746	0.908882
AGAP011367	OBP56	0.113189	0.952362	-3.06598	-0.119412	0.818264	0.000398826	0.0123762
AGAP006760	Obp62	0.143497	0.251699	-0.814726	-0.568517	-2.73094	0.565568	0.921212
AGAP007281	Obp63	0	0.0288051	0	1
AGAP007282	Obp64	0	0.027962	0	1
AGAP012659	Obp67	0	0.027962	0	1
AGAP012324	Obp68	0.433254	0.625825	-0.412025	-0.751567	-2.43832	0.793081	0.975051
AGAP012658	Obp68	0.0178298	0.29199	0	1
AGAP006368	Obp69	0.553274	0.792715	-0.429685	-0.742424	-0.525919	0.630832	0.935351
AGAP013182	Obp69	0.0330239	0.0531153	0	1
AGAP007283	Obp70	0.0337771	0.349345	0	1
AGAP000279	Obp8	0.0545071	0.0284242	0	1
