# Supplementary material for: Species and sex-specific chemosensory gene expression in Anopheles coluzzii and An. quadriannulatus antennae
Source: Parasit Vectors. 2020 Apr 22;13:212. doi: 10.1186/s13071-020-04085-3 (PMC7178735; doi:10.1186/s13071-020-04085-3)
Supplement: Supplementary file 6 — Additional file 6: Data S2. Gene expression data for An. coluzzii male vs female antennae. [file 13071_2020_4085_MOESM6_ESM.xlsx]

## Sheet: CMA-CFA all genes
Geneid	Name	CMA	CFA	log2FC	log2CPM	PValue	FDR
AGAP000002	KIBRLG	7.99086	22.3913	-0.873774	4.7978	0.13271	0.218636
AGAP000005		43.4451	181.558	-1.43283	6.54955	0.00968715	0.0286112
AGAP000007	IGL1	18.2872	65.4577	-1.16158	6.59359	0.00477173	0.0167357
AGAP000008		15.5466	105.309	-2.15632	5.57358	0.000128233	0.00111721
AGAP000009		39.3583	130.807	-1.09359	8.19078	0.0127735	0.035379
AGAP000010		7.33199	8.51772	0.470186	3.90716	0.185446	0.283926
AGAP000011		2.3877	60.6129	-4.0233	6.13341	3.91e-13	6.79e-11
AGAP000012	TTRNA1	1.59463	4.22306	-0.737408	1.41615	0.128639	0.213469
AGAP000013		9.29181	22.1026	-0.618555	4.80869	0.178113	0.275368
AGAP000014		5.85681	9.85057	-0.12214	2.58386	0.817211	0.879722
AGAP000015		2.42831	5.39869	-0.53008	4.1792	0.181476	0.27948
AGAP000016	SCRB10	58.7327	44.678	1.04873	6.74668	0.102417	0.178107
AGAP000017		11.4389	28.4705	-0.666097	6.92649	0.125884	0.20966
AGAP000018		3.56024	10.879	-0.963815	4.98083	0.0105107	0.0305098
AGAP000019		0.174198	0.246679	0.255075	0.507465	0.786417	0.855537
AGAP000021		86.3207	43.1607	1.78917	5.32459	0.0018685	0.00837165
AGAP000022		20.258	91.21	-1.56281	5.96718	0.00133825	0.00653127
AGAP000023		31.6564	14.6381	1.73331	4.26615	6.04e-06	0.000103809
AGAP000025		5.06875	14.7295	-0.897647	4.74356	0.0405707	0.0869381
AGAP000028		13.5858	52.9379	-1.33351	5.00345	0.0124366	0.0346952
AGAP000029		13.1631	36.5653	-0.838446	7.65027	0.0510828	0.103833
AGAP000032		15.9496	39.3348	-0.691387	6.52452	0.129904	0.215034
AGAP000033		10.1434	25.6343	-0.693705	6.02099	0.135212	0.222134
AGAP000035		3.23378	14.7594	-1.57667	4.85191	0.00172139	0.00786556
AGAP000037		0.388877	0.122402	2.4852	0.910227	0.00422477	0.0153001
AGAP000038		0.102769	0.151716	0.279291	-2.05413	0.868564	0.917537
AGAP000039		13.364	0.43738	5.80359	2.59475	0.00146458	0.00698107
AGAP000040		0.755731	0.395441	1.5092	2.98079	0.0196023	0.0493196
AGAP000041		6.12356	2.32393	2.08101	2.86505	2.05e-05	0.000273742
AGAP000042		6.1231	17.3892	-0.837254	5.5501	0.0306007	0.0697053
AGAP000043		8.58017	25.2985	-0.951442	5.89927	0.0652369	0.125213
AGAP000044		12.8832	53.8817	-1.45604	5.57569	0.00589354	0.0196584
AGAP000045	GPROAR1	14.2558	18.095	0.241889	4.57516	0.669226	0.760178
AGAP000046		1.69272	0.379745	2.67073	5.46994	0.000703864	0.00404156
AGAP000047	CPR130	250.851	49.2714	3.18946	8.38431	0.00799444	0.0247502
AGAP000048		1.60695	10.7386	-2.12247	4.04697	3.77e-05	0.000441601
AGAP000049		13.9914	42.2534	-0.989332	5.51308	0.066631	0.127272
AGAP000051	HPX5	3.98324	0.124778	5.74609	3.0201	0.000331607	0.00228255
AGAP000053		6.58936	13.7803	-0.410156	3.46842	0.293525	0.406217
AGAP000056		0.0298644	0.0629056	-0.523247	-1.89758	0.753397	0.829571
AGAP000057		15.8997	27.5463	-0.168956	4.46933	0.793379	0.861039
AGAP000058		6.26039	24.5407	-1.37135	5.81493	0.00212346	0.00918815
AGAP000061		15.3153	52.8005	-1.16521	4.88356	0.0200437	0.0501774
AGAP000062		14.5266	30.1795	-0.460087	5.07357	0.438428	0.554068
AGAP000063		1.4085	2.14455	0.036797	1.76094	0.944928	0.976452
AGAP000064	plexA	6.42456	25.1925	-1.32974	5.48698	0.00276457	0.0111674
AGAP000065		7.59881	27.8883	-1.27672	5.46554	0.0514786	0.104448
AGAP000066		3.06116	2.34101	0.96944	2.58296	0.0471729	0.0976899
AGAP000067		15.1556	21.784	0.175536	3.53986	0.73323	0.812664
AGAP000068	NFI	18.629	22.3409	0.362742	4.22323	0.500994	0.613418
AGAP000069		0.0324594	0.129767
AGAP000070		13.0428	18.0365	0.176139	5.58794	0.631717	0.727561
AGAP000071		0	0.0911977
AGAP000072		0.0140657	0.186836
AGAP000073		6.37125	1.9175	2.41868	1.88801	9.1e-05	0.000861254
AGAP000074		0.0154386	0
AGAP000075		60.5212	9.25132	3.36833	5.26819	1.13e-13	2.14e-11
AGAP000076		9.71414	65.466	-2.12074	6.25498	1.04e-05	0.000159422
AGAP000078		3.14118	12.6701	-1.38455	3.68956	0.00117413	0.00593712
AGAP000079		0.331399	0.230577	1.09887	-0.612868	0.163002	0.256705
AGAP000080		1.21194	0.84017	1.13333	1.44692	0.0675018	0.12838
AGAP000081		3.78781	15.7942	-1.43713	4.13155	0.00142047	0.00681916
AGAP000082		4.09609	24.3439	-1.99564	4.07419	0.000410405	0.00267981
AGAP000085	CPR129	0.0416192	0.307613	-2.24334	-2.64736	0.0509156	0.103579
AGAP000088	CYP4H19	0.571015	1.06289	-0.204765	-0.113099	0.827719	0.888341
AGAP000090		7.44533	17.4713	-0.57408	5.92685	0.144597	0.234151
AGAP000091		37.2111	230.952	-2.01896	6.37832	7.46e-06	0.000121258
AGAP000092		72.7269	75.1981	0.656971	6.13609	0.0504608	0.102857
AGAP000093		8.19929	38.5936	-1.60289	4.90766	0.000297825	0.00211166
AGAP000094		0.535449	1.53405	-0.834952	-0.481293	0.337671	0.452761
AGAP000095		7.09492	19.6502	-0.858024	5.64819	0.0866513	0.156198
AGAP000096		40.0817	30.2525	1.12398	5.09605	0.0150865	0.0402133
AGAP000097		9.57886	17.7919	-0.274846	5.30669	0.483033	0.596437
AGAP000098	APG1	2.2089	10.5487	-1.63466	2.96741	0.000278672	0.00201022
AGAP000099	STAT2	10.3941	27.4206	-0.803816	5.84525	0.122601	0.205469
AGAP000100		0.576848	0.286624	1.78488	-3.04373	0.253423	0.361823
AGAP000102		5.98714	23.6947	-1.33118	4.51462	0.00103867	0.00542346
AGAP000104		14.6305	81.597	-1.85516	4.35276	0.000157774	0.00130627
AGAP000105		2.19926	8.33713	-1.32897	2.6638	0.00582279	0.0194852
AGAP000106		7.49696	17.6059	-0.585233	3.88696	0.117483	0.198701
AGAP000107		0.0773401	0.166212	-0.455069	-0.598807	0.543814	0.651963
AGAP000108	OEH	0.20007	0.382962	-0.301595	-2.61023	0.845332	0.900729
AGAP000109		839.018	561.552	1.30637	9.21913	0.00512821	0.0177111
AGAP000110	mRpL40	16.5271	31.5788	-0.236108	3.68044	0.546874	0.654022
AGAP000111		0.101635	0.0522642	1.35693	-0.924219	0.654936	0.74836
AGAP000112		4.10623	12.8208	-1.03673	3.66089	0.103554	0.179501
AGAP000113		0.597484	1.54057	-0.79061	1.24911	0.202551	0.303721
AGAP000114		3.21439	4.3879	0.258841	4.20064	0.523301	0.633532
AGAP000115	GPRNPY4	0.318756	0.0907299
AGAP000116		6.54671	20.0722	-1.04575	4.49898	0.0328274	0.073648
AGAP000117		2.41509	8.73675	-1.29042	3.51237	0.00662156	0.0215157
AGAP000118		17.8833	33.2882	-0.200627	3.99664	0.665377	0.757482
AGAP000119		12.061	47.4614	-1.33332	4.87935	0.000213517	0.00163697
AGAP000120		42.5862	51.1238	0.433239	4.99444	0.202117	0.303334
AGAP000121		0.860695	2.5393	-0.952893	1.24756	0.343896	0.459124
AGAP000123	CTLSE2	0.145667	0.220656	0.0126813	0.602922	1	1
AGAP000124		1.91997	6.42268	-1.12085	3.98866	0.00459706	0.0162899
AGAP000126		2.26271	7.01666	-1.01287	4.45125	0.0253759	0.0603577
AGAP000127		5.45712	19.7412	-1.26094	3.51639	0.00569832	0.0191885
AGAP000128		0.476301	0.881476	-0.351262	0.224054	0.635182	0.730391
AGAP000129		6.68485	86.777	-3.09895	5.50294	6.49e-10	4.71e-08
AGAP000131		3.37643	2.67589	0.933699	2.97488	0.0410432	0.0877677
AGAP000132		50.6439	34.9717	1.21939	4.42973	0.00463221	0.0163768
AGAP000133		0.222035	0.0246118	3.53083	-2.3722	0.0294078	0.0676506
AGAP000136		2.03883	21.3668	-2.79321	3.77169	2.21e-07	6.85e-06
AGAP000137		0.534067	1.32376	-0.670065	-0.16226	0.549838	0.656759
AGAP000138	alpha4	1.82255	5.47986	-1.00774	0.43856	0.382772	0.499028
AGAP000139		2.40481	2.67549	0.338335	1.56618	0.722603	0.804352
AGAP000140	IR100a	1.98785	31.0772	-3.38065	3.5544	3.49e-07	9.98e-06
AGAP000141		3.49177	20.9673	-1.98749	5.17747	0.000958345	0.00512378
AGAP000142		6.75601	26.4667	-1.35041	5.12494	0.0089167	0.0269226
AGAP000143		3.8216	12.4887	-1.04389	3.82501	0.00302254	0.0118896
AGAP000144		12.8595	125.089	-2.69106	5.09234	0.000155692	0.00129425
AGAP000145	eff	71.7874	203.8	-0.818967	8.37941	0.0212475	0.0524507
AGAP000146		4.86664	20.9976	-1.53213	4.00587	0.011662	0.0330429
AGAP000147		2.88831	10.1235	-1.17435	3.69347	0.00735934	0.0232273
AGAP000149		5.79612	16.2223	-0.824003	5.1163	0.0295058	0.0678053
AGAP000150	SG6	0.0344207	2.82873	-5.6758	-2.49223	0.0022613	0.00962614
AGAP000151		0.0353279	1.2227
AGAP000152		0.590088	0.150622	2.5364	-1.97505	0.032767	0.0735394
AGAP000153		1.90016	5.03962	-0.780507	4.05378	0.18317	0.281385
AGAP000154		0.0318466	0.12335	-1.24921	-2.89402	0.357317	0.473198
AGAP000155		1.65351	2.83571	-0.0738549	1.64878	0.883823	0.929118
AGAP000156		1.46863	0.258125	3.27311	1.47611	0.000102325	0.000945622
AGAP000158		3.05463	11.0753	-1.24653	3.42274	0.0128635	0.0355643
AGAP000159		13.0546	71.4455	-1.85071	5.42882	0.000749885	0.00425036
AGAP000160		0.475354	0.762363	-0.0776672	-1.79533	0.971346	0.995903
AGAP000161		3.72732	15.9813	-1.48666	4.74127	0.00202187	0.00886402
AGAP000162		1.17312	0.653406	1.36218	4.0408	0.1215	0.203929
AGAP000163	GSTMS2	102.883	98.1371	0.756578	6.0354	0.121494	0.203929
AGAP000164		1.07669	4.53993	-1.5234	0.151124	0.0522295	0.10549
AGAP000165	GSTMS1	341.351	390.973	0.516058	7.62018	0.16548	0.259944
AGAP000166		1.15109	2.9282	-0.634653	2.59563	0.37997	0.496268
AGAP000167		78.6076	183.066	-0.60956	8.30843	0.186232	0.284719
AGAP000168	GPRFZ3	0.303011	0.873612	-0.838579	0.140146	0.150759	0.241745
AGAP000169		0.706845	2.90096	-1.28459	2.29908	0.011147	0.0319144
AGAP000170		124.381	145.384	0.513049	6.7048	0.161818	0.255429
AGAP000171		6.27487	26.9429	-1.44624	6.5062	4.36e-05	0.000492694
AGAP000173		14.5884	26.6249	-0.179347	4.11661	0.585318	0.687256
AGAP000177	CPR128	0.397296	0.0459155	3.72162	-0.463088	0.0746288	0.138839
AGAP000178		5.01182	31.2965	-2.06448	4.92469	0.000226742	0.001717
AGAP000179		0.579862	3.20213	-1.86325	2.9419	0.00161682	0.00753011
AGAP000180		8.94403	4.59974	1.65651	4.83944	0.00234477	0.00989603
AGAP000181		0.0945321	0.0482566	1.45917	-1.35851	0.257408	0.366477
AGAP000182		1.17263	5.4334	-1.6853	4.75212	0.0101425	0.0296508
AGAP000183		0.927586	1.4651	-0.064316	3.56024	0.944066	0.975684
AGAP000184		31.5176	233.631	-2.30517	7.88346	0.000134995	0.00116135
AGAP000185		6.32671	11.271	-0.216803	3.7746	0.738189	0.816472
AGAP000186		1.39541	0.0298451	6.03092	-0.0132175	6.53e-08	2.47e-06
AGAP000187		12.4662	60.3314	-1.6682	5.81658	1.15e-05	0.000172862
AGAP000188		30.7262	80.7882	-0.701592	6.09401	0.138094	0.225547
AGAP000189		1.4065	12.1037	-2.49689	4.09346	6.81e-05	0.00069331
AGAP000190		1.49018	0.0897372	4.59141	1.15353	5.76e-06	9.96e-05
AGAP000191		0.040836	0.0691201
AGAP000192	CYP4C26	0.105097	0.0394195	1.89989	-1.54161	0.135037	0.221936
AGAP000193	CYP4C37	0.0669846	0
AGAP000194	CYP4C25	2.19969	0.797546	2.13795	1.78034	0.000141795	0.00120472
AGAP000195		3.68273	15.9191	-1.49395	4.58155	0.000434458	0.00279036
AGAP000196		0.750242	2.59963	-1.15813	1.17335	0.019319	0.0488225
AGAP000198	Cht5-5	1.52848	1.50925	0.784801	4.67454	0.135271	0.222172
AGAP000199		6.15664	26.3031	-1.4845	4.04046	0.000611708	0.0036082
AGAP000200		1.8763	4.45893	-0.597225	1.75466	0.184106	0.282424
AGAP000201		17.7539	25.6624	0.124461	4.11542	0.764619	0.838632
AGAP000202		8.49395	27.2345	-0.968396	1.8777	0.0417707	0.0889838
AGAP000203		4.10515	11.5163	-0.866158	4.53228	0.0351305	0.0776563
AGAP000204		1.61801	0.341623	2.99681	0.668627	0.0107926	0.0310941
AGAP000205		2.51622	5.4412	-0.404705	4.9213	0.415472	0.530881
AGAP000206		29.6528	49.7899	-0.0493216	3.53351	0.896496	0.938918
AGAP000209		0.312073	0.881235	-0.911066	0.314962	0.185573	0.284051
AGAP000210		1.52154	15.8691	-2.85401	3.97363	3.55e-05	0.000420881
AGAP000211		1.62478	0.436173	2.33907	4.88318	0.0647974	0.124555
AGAP000213		0.0835437	0.556383	-1.98663	-1.46631	0.0164447	0.0430335
AGAP000214		1.93398	7.13982	-1.26324	2.81135	0.02567	0.0609078
AGAP000215		0.0596685	0.0345982	1.52546	-1.17371	0.112609	0.191905
AGAP000216		0	0.216073
AGAP000217		0.952	7.99462	-2.49591	2.07117	0.000541137	0.00329096
AGAP000218		4.58244	3.54871	0.954695	2.76809	0.153426	0.244942
AGAP000219		27.3702	1.48144	4.80845	3.08293	2.81e-06	5.41e-05
AGAP000220		4.90543	11.3145	-0.550935	5.50043	0.266323	0.376647
AGAP000222		3.09514	8.96903	-0.889504	6.0137	0.0377065	0.0820197
AGAP000223		1.72118	11.7653	-2.15674	2.81714	0.000478543	0.00299011
AGAP000225		0.168421	0.153563	0.625612	-2.85576	0.705619	0.790507
AGAP000226	Or41	7.53854	35.6859	-1.68854	2.89201	0.00659995	0.0214586
AGAP000228		11.6529	27.5247	-0.503232	4.99795	0.233929	0.339799
AGAP000230	Or52	0.246737	0.100667	1.99524	-2.42896	0.0750126	0.139459
AGAP000232		8.07312	13.6702	-0.0988657	5.4533	0.844981	0.900573
AGAP000233		1.49198	14.409	-2.67916	3.37209	8.79e-06	0.000139062
AGAP000234		5.84708	29.2073	-1.72199	4.17108	0.000165286	0.00135066
AGAP000235		13.9181	22.1715	0.0152838	5.28774	0.964491	0.991019
AGAP000236		20.7932	20.079	0.731491	6.76516	0.0801324	0.146883
AGAP000237		22.1773	53.1692	-0.586208	6.89854	0.0951405	0.167916
AGAP000238		30.2386	173.054	-1.94763	7.22764	0.00163312	0.00758364
AGAP000239		0.361589	0.26606	1.10428	0.522307	0.188473	0.287396
AGAP000240		2.43185	11.1872	-1.59215	2.31781	0.00349183	0.0132168
AGAP000241		8.11572	27.9881	-1.11145	4.62848	0.0238731	0.0575719
AGAP000242		4.63085	9.45686	-0.336648	2.80443	0.380603	0.496937
AGAP000243		7.71922	12.9839	-0.130739	4.23768	0.802469	0.868388
AGAP000244		0.364264	0.0946522	2.66093	-2.02338	0.172642	0.268594
AGAP000245		25.3116	81.7854	-1.04651	6.0149	0.00312001	0.0121716
AGAP000246		10.9579	49.43	-1.57674	4.60247	0.00462235	0.016356
AGAP000247		2.16902	3.87302	-0.0976277	1.33584	0.87265	0.920399
AGAP000248		3.32162	22.9722	-2.19027	4.13074	5.21e-05	0.000562449
AGAP000249		1.78391	5.40608	-1.04353	5.01925	0.103094	0.178956
AGAP000250		9.46036	21.0971	-0.480748	3.58806	0.145135	0.234654
AGAP000251		2.22514	8.19218	-1.25414	3.27843	0.00582554	0.0194891
AGAP000252		5.37376	30.6297	-1.8804	4.65372	0.000116918	0.00103995
AGAP000253		1.91232	13.7747	-2.29122	2.21759	0.00125478	0.00622121
AGAP000254		18.937	16.1755	0.894979	5.80223	0.173001	0.268914
AGAP000255		8.55029	37.9418	-1.53564	5.51663	0.00283761	0.0113722
AGAP000256	IR93a	9.20114	41.9141	-1.57834	3.89931	0.0010964	0.00564362
AGAP000258		4.39496	27.5552	-2.06798	4.15078	6.16e-05	0.000640454
AGAP000260	ATPsynepsilon	335.263	199.105	1.4476	7.30166	0.00639555	0.0209346
AGAP000261		7.48005	23.3589	-1.03415	3.94469	0.0384003	0.0832716
AGAP000262		0.0199869	0.044171	-0.477768	-1.49833	0.843777	0.899912
AGAP000264		8.18038	26.489	-1.09311	5.86736	0.0517497	0.10481
AGAP000266		0.14243	0.0775581	1.46918	-2.7039	0.304778	0.417988
AGAP000267		1.17477	3.12329	-0.806821	1.14462	0.199685	0.30043
AGAP000268		0.689482	0.497678	1.05799	4.11659	0.0460088	0.0957293
AGAP000269		8.54381	26.0948	-0.959352	4.72691	0.00794257	0.0246221
AGAP000270		4.95531	11.9172	-0.616822	3.31632	0.329602	0.444518
AGAP000271		1.98541	7.16567	-1.20325	3.10159	0.00130958	0.00641756
AGAP000272		5.37141	19.1747	-1.14857	3.87902	0.0101081	0.0295781
AGAP000273		2.09817	14.1218	-2.17019	4.70999	0.00181306	0.00816939
AGAP000274		6.63555	2.74096	1.76283	5.20412	0.0367357	0.0804409
AGAP000275		75.0469	348.091	-1.56942	6.86551	0.000236735	0.00177953
AGAP000277		5.62637	2.36404	1.8718	1.6254	0.000764334	0.00430493
AGAP000278	OBP9	16.319	1.43199	4.25868	4.48539	3.62e-05	0.000427047
AGAP000279	Obp8	0.0545071	0.0282323
AGAP000280		8.08594	58.4082	-2.20807	4.94604	0.000559282	0.00336169
AGAP000281		11.6743	31.262	-0.777059	5.46024	0.0767546	0.141949
AGAP000283		6.33725	29.1542	-1.58475	3.55677	0.001345	0.00655554
AGAP000284	CYP315A1	0.85997	2.29542	-0.820424	1.05321	0.170891	0.266508
AGAP000285		9.43259	31.7911	-1.07711	4.87926	0.00284687	0.0113949
AGAP000286		0.500511	3.11471	-2.06642	0.253894	0.00146396	0.00698107
AGAP000287		1.22845	6.75649	-1.87867	1.9196	0.00620992	0.0204586
AGAP000288		1.23815	3.3822	-0.870536	1.17394	0.167254	0.261929
AGAP000289		5.44121	8.96438	-0.0503898	2.96804	0.898104	0.940282
AGAP000290	CLIPA27	0.822198	0.500303	1.22331	3.76245	0.160226	0.253435
AGAP000291		3.48064	22.566	-2.05943	3.67533	1.79e-06	3.83e-05
AGAP000292		5.15436	22.8895	-1.54615	4.42792	0.000573368	0.00343464
AGAP000293	IR100h	0.439669	3.65883	-2.4834	0.264183	0.00481093	0.0168396
AGAP000294		1.25194	4.47911	-1.27316	0.663414	0.15702	0.249512
AGAP000295		10.5715	16.2894	0.114917	4.55374	0.794219	0.861722
AGAP000296		31.1704	124.855	-1.37702	5.27584	0.000473346	0.00296515
AGAP000297		13.7934	22.6542	0.0179407	4.55494	0.968886	0.99406
AGAP000298		1.34552	3.02159	-0.528118	-1.26423	0.42692	0.542416
AGAP000299		15.4196	125.114	-2.41151	4.63589	6.73e-07	1.76e-05
AGAP000300		4.72669	39.1222	-2.45869	5.81929	3.34e-06	6.23e-05
AGAP000301		0.139691	0.660691	-1.61015	-1.00766	0.0134246	0.036647
AGAP000303		1.61075	3.93917	-0.544274	1.78678	0.402673	0.5184
AGAP000304		57.6267	51.0266	0.865786	7.43892	0.00861453	0.0262443
AGAP000305		37.1258	166.41	-1.5674	7.41752	0.00203127	0.00889259
AGAP000306		100.165	131.957	0.289063	7.50377	0.451016	0.565585
AGAP000307		3.72125	11.5077	-0.996119	5.07492	0.0328462	0.0736751
AGAP000308		12.3803	47.2034	-1.29407	5.05127	0.00675249	0.0218375
AGAP000309		0.990681	4.96703	-1.68577	1.75384	0.00498557	0.0173005
AGAP000310		4.68424	16.4445	-1.15165	3.56266	0.00723931	0.0229897
AGAP000311		1.48119	2.95636	-0.255287	1.7645	0.711995	0.795926
AGAP000312		6.43785	33.1574	-1.75268	4.172	4.13e-05	0.000475591
AGAP000313		10.7219	24.7151	-0.615605	5.87582	0.23653	0.342689
AGAP000314		1.69528	12.5395	-2.30116	4.02215	0.000215666	0.00164729
AGAP000315	CLIPC6	3.62479	3.14506	0.716599	4.8669	0.383987	0.500084
AGAP000316		2.27498	11.9582	-1.73746	2.18118	0.000123895	0.00108787
AGAP000317		5.83496	1.28702	2.87211	3.20352	1.06e-09	6.79e-08
AGAP000319		3.56699	11.5605	-1.04607	3.97748	0.00934265	0.0278966
AGAP000320		24.8254	99.246	-1.40344	6.36858	0.00193465	0.00858856
AGAP000321		19.4686	27.8843	0.139685	5.54331	0.717043	0.800254
AGAP000322		14.0517	61.4791	-1.46715	4.89827	0.00160357	0.00749388
AGAP000323		0.226662	0.191296	0.925732	0.660864	0.129564	0.2146
AGAP000324		1.19038	1.42605	0.422891	0.557197	0.449121	0.564112
AGAP000325		4.24332	16.8488	-1.3322	3.8658	0.00250563	0.0103586
AGAP000326		2.04355	5.4831	-0.708038	2.24195	0.236946	0.343112
AGAP000327		9.84706	20.0153	-0.540507	8.17807	0.56372	0.668238
AGAP000328		10.7668	23.2532	-0.37473	5.8074	0.30503	0.418195
AGAP000329	alpha3	3.5995	8.31891	-0.559495	3.54178	0.203276	0.304531
AGAP000330		3.83604	14.928	-1.28444	3.09043	0.000450533	0.00286356
AGAP000331		24.1648	140.205	-1.90467	9.12594	0.000174428	0.00141099
AGAP000332	Vir	1.54535	11.0349	-2.25599	4.13375	0.000938979	0.00504829
AGAP000334		5.53348	20.2459	-1.22578	4.0346	0.000803621	0.0044808
AGAP000336		3.01523	8.16562	-0.760427	4.03439	0.0483689	0.0995313
AGAP000337		1.05572	8.28762	-2.40654	3.22715	0.000148708	0.00124883
AGAP000338		3.82676	11.238	-0.891036	1.94302	0.101547	0.177043
AGAP000339		7.18832	23.5045	-1.04758	3.58568	0.0253959	0.0603936
AGAP000340		0.123299	0.0691902	1.31413	-2.35602	0.265453	0.375761
AGAP000341	GALE2	8.31326	26.7558	-1.08763	2.35856	0.0782912	0.144224
AGAP000342		15.1107	28.1617	-0.264172	3.34306	0.598125	0.698148
AGAP000343	Vps50	2.32524	13.9605	-1.9832	3.87247	1.48e-05	0.000213233
AGAP000344	CPR127	112.779	6.89526	4.89973	7.42268	1.51e-05	0.000215536
AGAP000345	CPR126	26.0304	2.64159	4.18008	4.54866	0.00159078	0.00745103
AGAP000346	SPZ1	9.44498	19.7835	-0.438125	4.71313	0.419101	0.53441
AGAP000347	CAPA	0.148863	0.126463	0.811816	-2.00853	0.58649	0.687998
AGAP000348		0.0830721	0.065522	1.14815	-1.4501	0.543808	0.651963
AGAP000349		10.1276	21.6818	-0.450019	5.11648	0.245012	0.352205
AGAP000351	GPRNPY1	0.789634	2.22813	-0.886539	1.11828	0.11158	0.190417
AGAP000352	TWDL1	1.09909	0.0996593	4.17715	0.925941	0.00121763	0.00610448
AGAP000354		17.6866	46.3574	-0.754934	5.52548	0.0874832	0.157327
AGAP000355		6.49434	19.3075	-0.938255	4.24413	0.0264054	0.0622885
AGAP000356		5.04137	16.3834	-1.09014	4.15937	0.105841	0.182643
AGAP000357		0.0501355	0.884321	-3.43769	-2.35948	0.0432779	0.0914831
AGAP000358		129.655	247.66	-0.273823	7.15847	0.505167	0.616976
AGAP000359		10.1398	0.571411	5.02412	3.80893	1.64e-05	0.00023149
AGAP000360		0.381199	0.390534	0.653324	1.32855	0.309938	0.423793
AGAP000361		0.615547	8.67313	-3.28736	2.93498	1.93e-06	4.06e-05
AGAP000363		7.8045	41.2961	-1.77156	5.86736	1.77e-05	0.000245155
AGAP000364		4.81311	33.6292	-2.21504	4.06926	0.000977631	0.00519941
AGAP000365		0.133218	0.167126	0.177402	-0.19412	0.93927	0.971582
AGAP000366		12.3995	10.5462	0.966119	3.72387	0.0920738	0.163698
AGAP000367		30.2168	212.685	-2.17828	6.2562	3.7e-06	6.81e-05
AGAP000368		1.26772	7.54226	-1.99939	4.36515	0.000387442	0.00256657
AGAP000369	GPRNNA10	0.0937504	0.0908481	0.670182	-2.88928	0.592271	0.69317
AGAP000372		4.70244	11.3955	-0.60481	4.1042	0.108958	0.186717
AGAP000374		0.315919	1.68197	-1.76767	2.07199	0.0029348	0.0116373
AGAP000375		19.9801	70.9975	-1.18096	5.18233	0.00160932	0.00750649
AGAP000376	Tsf1	8.42355	1.32448	3.12714	6.52607	0.0627884	0.121516
AGAP000377		0.151318	0.176937	0.302505	-1.5425	0.866125	0.916295
AGAP000378		15.3534	64.8374	-1.41322	6.56071	0.000396585	0.00261449
AGAP000379	PBD3	0.162766	0.0113643	4.11289	-2.61171	0.00245598	0.0102317
AGAP000380		7.78776	23.7104	-0.943308	6.05615	0.00419103	0.0152007
AGAP000382	CPF4	1.78753	0.14091	4.41766	2.94272	0.0247054	0.0590935
AGAP000383		0.733201	5.26513	-2.23529	1.17996	0.00494434	0.017204
AGAP000385		11.3622	54.0461	-1.57575	6.0583	3.55e-06	6.56e-05
AGAP000387		4.35109	6.46544	0.134545	2.94025	0.721694	0.803682
AGAP000388	TRAF6	0.0971944	0.113855	0.311425	-2.52693	0.866421	0.91653
AGAP000389		0.998339	3.70551	-1.27506	3.66915	0.0235264	0.0569586
AGAP000390		0.0809688	0.180277	-0.569894	-0.743373	0.364546	0.480398
AGAP000391		3.48932	20.9584	-1.98722	3.92938	6.91e-05	0.000700932
AGAP000392	Ykt6	20.4952	43.1496	-0.404638	5.38318	0.233673	0.339508
AGAP000393		7.91225	19.3853	-0.650043	4.60965	0.0596766	0.116629
AGAP000394		4.82023	17.0675	-1.2409	3.50961	0.00694991	0.0223207
AGAP000395		2.59504	5.31734	-0.471471	1.02866	0.398867	0.514647
AGAP000396	TPX1	19.6844	30.4787	0.0648864	5.2928	0.864762	0.915324
AGAP000397		1.64831	6.52929	-1.36917	2.64707	0.0233933	0.0567367
AGAP000398		1.38977	2.23859	0.0431929	0.919229	0.959315	0.98677
AGAP000399		35.2395	80.5604	-0.511283	6.94581	0.192482	0.292232
AGAP000400		6.24393	36.0306	-1.8951	4.47569	0.000333165	0.00228745
AGAP000401		11.4541	129.438	-2.89203	4.74354	1.47e-09	9.05e-08
AGAP000402		11.9098	26.9328	-0.506909	4.07047	0.122731	0.20563
AGAP000403		9.81905	45.7993	-1.53547	6.26484	0.000114935	0.0010275
AGAP000405		1.03273	6.73116	-2.03822	2.62186	5.81e-05	0.000613039
AGAP000406		4.26255	15.691	-1.30273	4.73969	0.0640068	0.123428
AGAP000407		10.949	46.4136	-1.44982	5.32354	0.000987724	0.00523711
AGAP000408		0.190729	0.180859	0.554659	-1.09055	0.72466	0.806282
AGAP000410		8.35576	28.8074	-1.18253	5.21924	0.0570887	0.112829
AGAP000411		0.150385	0.12919	0.833607	0.179258	0.261809	0.371472
AGAP000412		3.18562	21.561	-2.16741	4.33004	1.67e-06	3.62e-05
AGAP000413		3.54466	0.777859	2.78149	1.04518	1.34e-05	0.000195287
AGAP000414		3.3551	2.88982	0.866749	1.30687	0.117043	0.198133
AGAP000415		5.8979	8.35074	0.120565	3.41217	0.811967	0.876084
AGAP000416		4.31111	16.1304	-1.23943	3.65993	0.0269143	0.0631157
AGAP000417		0.027224	0
AGAP000420		0	0
AGAP000421		0	0
AGAP000422		0.134269	0.104527
AGAP000423		9.02859	1.61471	3.12379	0.434158	0.0192014	0.0485868
AGAP000424		11.4818	2.29349	2.97727	0.710052	0.000753211	0.00426335
AGAP000425		139.466	126.036	0.827663	5.92162	0.0664341	0.126996
AGAP000426		13.2716	49.2214	-1.21675	4.42871	0.00572468	0.0192454
AGAP000427		0.00920091	0.0207167	-0.555244	-1.25734	0.909243	0.948561
AGAP000428		4.16303	15.5481	-1.27578	3.41831	0.00813561	0.0250865
AGAP000429		1.37661	5.43328	-1.41076	2.60923	0.0264172	0.0622936
AGAP000430		4.93872	36.7362	-2.34083	3.84625	0.0131869	0.0361906
AGAP000431		0	0.0384697
AGAP000432		39.2762	37.9488	0.77002	3.9019	0.167085	0.261731
AGAP000433		17.9294	50.9486	-0.887878	5.04957	0.0592378	0.116002
AGAP000434		3.76417	24.9282	-2.11479	4.30876	8.75e-06	0.000138657
AGAP000436	Cht11	2.58651	10.6608	-1.43455	3.26044	0.00490212	0.0171102
AGAP000437		0.295924	0.150283	1.66702	-1.71742	0.196715	0.296975
AGAP000438		2.22927	13.4487	-2.00856	2.26167	0.000130388	0.00113119
AGAP000439		117.897	31.2099	2.70712	6.01937	2.22e-05	0.000292323
AGAP000440	ABCD2	13.0808	66.194	-1.73184	6.09446	9.66e-05	0.000904431
AGAP000441		3.39321	11.9775	-1.18004	3.91148	0.00223588	0.00954428
AGAP000444	Ciao1	5.27233	13.0422	-0.684601	3.58635	0.217617	0.321137
AGAP000445	GPRADS	0.681573	1.01588	0.00988771	-0.854007	1	1
AGAP000446		3.14642	10.7541	-1.13271	4.1756	0.00205398	0.0089729
AGAP000447		0.728962	4.83643	-2.18779	1.85106	0.00230546	0.00976692
AGAP000448		2.35523	7.38235	-1.02714	3.24602	0.0205957	0.0512679
AGAP000449		6.32192	37.4766	-2.01041	5.43202	0.00180893	0.00816568
AGAP000452		8.86006	27.6372	-1.05085	5.25461	0.0448966	0.0940804
AGAP000453		3.80969	14.6603	-1.30926	5.268	0.00124585	0.00619308
AGAP000454		3.22928	18.8714	-1.92355	3.49759	2.55e-05	0.000324452
AGAP000456		10.8108	49.2221	-1.57313	4.53057	0.0055849	0.0189306
AGAP000457		29.2303	44.8024	0.097242	5.25312	0.780096	0.850612
AGAP000458		2.01047	12.5873	-2.00995	2.56466	2.9e-06	5.55e-05
AGAP000460		2.69049	1.13218	1.89291	2.26782	0.000200983	0.00156224
AGAP000461		7.22106	25.5882	-1.1909	6.17695	0.00787748	0.0244865
AGAP000462		201.278	432.67	-0.431506	9.33587	0.25052	0.358451
AGAP000463		3.99339	17.3823	-1.53519	4.39381	0.00747737	0.0235096
AGAP000466	ACE2	26.1263	35.4515	0.199695	7.29065	0.72544	0.806935
AGAP000467		7.91965	30.5821	-1.33872	5.72155	0.00303894	0.0119237
AGAP000468		0.622102	1.95135	-1.05398	0.628841	0.0657695	0.125941
AGAP000469		5.99696	16.7307	-0.81487	4.65088	0.0153866	0.0408454
AGAP000470		48.9395	124.119	-0.644803	6.72905	0.073056	0.136641
AGAP000471		2.04697	9.66418	-1.67949	2.69089	0.00390626	0.0144267
AGAP000472		5.55858	4.22066	1.11552	5.69991	0.00299552	0.0118134
AGAP000473		0.0632116	0.0450199
AGAP000474		0.194519	1.16342	-1.90625	-0.497463	0.015848	0.0418002
AGAP000475		2.37023	10.7255	-1.52971	2.90732	0.00142752	0.00684499
AGAP000476		0.500985	2.50047	-1.72602	-0.169386	0.0456527	0.0951652
AGAP000477		1.86747	8.47165	-1.57996	3.71951	0.00515319	0.0177806
AGAP000478		1.19212	6.1721	-1.72976	1.25793	0.000623426	0.00366274
AGAP000479		1.00358	4.06665	-1.40196	1.26081	0.0447389	0.0938155
AGAP000480		2.2599	9.42433	-1.4816	2.16018	0.0157142	0.0415006
AGAP000481		1.30166	1.84392	0.134876	1.76031	0.768059	0.840984
AGAP000482		19.6166	26.7065	0.270505	3.86498	0.496678	0.609436
AGAP000483		7.08493	30.3393	-1.48379	5.61542	0.000856844	0.00469892
AGAP000484		0.0165359	0.0761482	-1.56014	-2.90751	0.506927	0.61863
AGAP000485		0.120569	0.0230507	2.67459	-1.08316	0.144933	0.234571
AGAP000488		0.105986	0.241063	-0.522547	-0.952304	0.668144	0.759324
AGAP000489		5.54961	11.8132	-0.395245	5.51061	0.266557	0.376891
AGAP000491		57.8658	49.1375	0.974027	4.53211	0.0266078	0.0626232
AGAP000493		11.6867	15.7353	0.242776	2.52055	0.684083	0.772216
AGAP000494		12.3964	24.99	-0.366662	3.41455	0.479012	0.592184
AGAP000495		0.122411	0.235793	-0.314494	-1.84802	0.758743	0.834266
AGAP000496		16.1398	11.278	1.2302	3.21888	0.00247949	0.0102884
AGAP000497		4.24377	1.6972	2.0565	1.76841	0.000285808	0.00204495
AGAP000498		40.302	42.2419	0.639226	5.617	0.0781038	0.144012
AGAP000499		4.65264	15.0479	-1.04302	3.92444	0.00210374	0.00912879
AGAP000500	Cpr	40.4636	297.609	-2.26146	8.17792	2.04e-07	6.41e-06
AGAP000504		8.10364	16.8238	-0.390318	5.83933	0.285467	0.397205
AGAP000506	ABCG2	0.0373243	0.0564824	-0.120887	-3.19406	1	1
AGAP000507		1.42088	8.44902	-1.96885	2.13504	0.000188206	0.00149401
AGAP000508	mRpL22	6.64726	14.7526	-0.417385	2.72196	0.31204	0.426006
AGAP000509		4.92959	15.89	-1.08563	2.92185	0.044677	0.0937175
AGAP000512		16.2659	30.1837	-0.191874	6.5879	0.567052	0.670896
AGAP000513		5.3619	7.43181	0.185835	3.06781	0.678711	0.767853
AGAP000514		3.8975	10.0257	-0.751213	3.54467	0.150367	0.241276
AGAP000515		17.8716	22.3046	0.368254	2.69738	0.490206	0.60324
AGAP000516		19.229	28.1739	0.134694	3.36208	0.797862	0.864403
AGAP000519		9.29812	29.156	-1.00747	7.20004	0.0217656	0.0534515
AGAP000520		0.108981	0.365041	-1.14284	0.4346	0.154236	0.245884
AGAP000521		2.08162	14.5199	-2.24277	3.36672	0.00175841	0.0079903
AGAP000522		3.62111	6.18188	-0.171019	3.78008	0.74005	0.818017
AGAP000523	ATPsynC	824.307	754.124	0.87753	10.3302	0.088842	0.159222
AGAP000526		68.2249	152.908	-0.469034	7.15099	0.286133	0.397728
AGAP000528		21.0662	102.145	-1.68641	7.09479	0.000619736	0.00364682
AGAP000529	Vps16A	4.31805	18.5562	-1.47259	4.00935	0.000332513	0.00228624
AGAP000530		0.800009	2.80151	-1.18268	1.05525	0.0331383	0.0741702
AGAP000531		1.26602	3.23766	-0.761784	0.506557	0.255558	0.36418
AGAP000532		5.69667	16.9992	-0.943274	5.13854	0.0165407	0.0431745
AGAP000533		1.82482	10.5104	-1.87075	4.0571	5.04e-05	0.000548199
AGAP000534		17.699	59.8138	-1.13842	5.14605	0.00601459	0.0199914
AGAP000535		0.0218299	0.254296	-2.88119	-2.41218	0.0462843	0.0961242
AGAP000536	PGRPS1	8.56592	1.7989	2.9094	4.36456	9.96e-09	4.78e-07
AGAP000537	TWDL8	0.0539965	0.308424
AGAP000538	TWDL9	0	0
AGAP000539		0.0359692	0.358626	-2.7536	-0.43315	0.00340991	0.0130026
AGAP000540		1.50709	5.92076	-1.25486	3.30372	0.0094365	0.0280945
AGAP000541	RpS15a-1	206.844	350.97	-0.114956	8.71989	0.79921	0.865559
AGAP000543		3.93971	5.46394	0.196154	1.99181	0.676631	0.766049
AGAP000544		7.845	23.6586	-0.919599	4.49556	0.00418893	0.0152007
AGAP000545		1.22513	16.9739	-3.24783	4.13296	3.86e-05	0.000449047
AGAP000546		157.646	70.6295	1.88479	6.72907	0.000818936	0.00454973
AGAP000547		4.10815	16.061	-1.35031	3.69231	0.00550814	0.018743
AGAP000548	SG1b	0.0372025	10.5966
AGAP000549		3.50096	24.8919	-2.19239	3.70962	4.07e-06	7.38e-05
AGAP000550		0.109151	0.105165	0.7664	-0.898338	0.501176	0.613494
AGAP000551		0.257063	0.520484	-0.436834	1.33824	0.542458	0.650781
AGAP000552		2.36397	11.4043	-1.67327	3.97225	0.000439388	0.00281043
AGAP000553	white	0.281226	0.820056	-0.993947	1.29157	0.199858	0.300653
AGAP000554		1.70359	8.11465	-1.62392	2.71788	0.00388351	0.0143772
AGAP000555	mal	2.70791	42.8129	-3.42582	5.02964	1.46e-08	6.75e-07
AGAP000556		4.55847	10.7308	-0.551049	0.988618	0.326619	0.441558
AGAP000558		8.31591	20.2261	-0.590358	5.75635	0.20161	0.302772
AGAP000559		0.337533	0.848291	-0.701584	0.00413389	0.423372	0.538853
AGAP000560		3.66242	19.923	-1.82693	4.02177	0.000209435	0.00161774
AGAP000561		16.7035	84.6715	-1.77185	6.11176	0.00701559	0.022469
AGAP000562	Moe	68.3266	178.587	-0.787593	7.41845	0.156267	0.248512
AGAP000563		4.4056	22.628	-1.73966	4.93481	0.000358974	0.00242092
AGAP000564		5.97312	18.5329	-0.973707	3.10542	0.00707768	0.0225987
AGAP000565	TRXR	27.3788	170.396	-2.00127	6.94541	7.7e-06	0.000124576
AGAP000566		4.67652	28.8399	-1.9815	4.39906	1.34e-06	3.05e-05
AGAP000567		7.20273	30.7678	-1.47604	5.05268	0.00345646	0.0131164
AGAP000569		6.91026	23.2069	-1.14733	4.34225	0.0839404	0.15227
AGAP000570		0.549216	3.08162	-1.91993	-0.507459	0.172643	0.268594
AGAP000571	CLIPC5	0.113333	0.0357245	2.39497	-0.724003	0.0840939	0.152477
AGAP000572	CLIPC10	2.37791	4.04146	-0.170079	3.00201	0.82322	0.884878
AGAP000573	CLIPC4	7.02967	6.77626	0.681505	5.36869	0.186348	0.284778
AGAP000574		31.2606	67.1741	-0.496412	6.1058	0.193351	0.293334
AGAP000575		0.0656267	0.0591572	0.781958	-1.58803	0.441988	0.557379
AGAP000576		3.54166	11.9564	-1.15141	4.56078	0.0372474	0.0812288
AGAP000577		7.89918	21.9278	-0.865593	5.74588	0.0444951	0.0934632
AGAP000578		6.22989	24.5845	-1.36917	5.00056	0.00136065	0.00660397
AGAP000579		0.108429	0.0456716	1.83153	-2.60381	0.0540555	0.108234
AGAP000585		12.9316	7.743	1.4229	6.55871	0.000849169	0.00466721
AGAP000586		50.7253	20.8257	1.86704	7.56028	6.79e-05	0.000692613
AGAP000587		0.127704	0.301555	-0.581013	-2.22249	0.646671	0.741114
AGAP000588		0.858433	1.93513	-0.505512	1.85126	0.235238	0.341178
AGAP000589		1.35353	8.43914	-2.00676	2.26848	0.000414783	0.00269795
AGAP000591		4.44634	7.98908	-0.145632	4.41004	0.685577	0.773408
AGAP000592		45.6001	0.491563	7.09712	4.27916	7.45e-08	2.72e-06
AGAP000594		5.13301	10.6606	-0.47074	0.929959	0.437399	0.553052
AGAP000595		9.22367	51.2146	-1.85239	3.90017	0.00193062	0.00857993
AGAP000596		8.24716	21.7159	-0.760709	4.8895	0.0218754	0.053689
AGAP000597		0.859301	2.37903	-0.838147	0.209583	0.124586	0.207805
AGAP000598		8.11075	18.8176	-0.569058	3.70942	0.174449	0.270754
AGAP000599		0.848565	2.80136	-0.979746	1.21752	0.0387456	0.0838875
AGAP000601		3.26306	14.2584	-1.53771	3.72049	0.000888226	0.00483873
AGAP000602	Vps15	1.50231	7.91887	-1.77345	3.53576	0.000279778	0.00201467
AGAP000603		0	0
AGAP000604		0.0260986	0.100381
AGAP000605		0.162473	0	6.30283	-1.63419	0.0317741	0.0717585
AGAP000606	GPRNNA19	11.4483	5.38544	1.75036	6.94785	8.25e-05	0.000802969
AGAP000607	SG1c	0.0968795	18.6808	-7.02304	0.839584	0.00255288	0.0105117
AGAP000609	SG1e	0.439287	5.45977	-2.90661	-0.33502	0.0503504	0.102666
AGAP000610	SG1f	0.0772459	10.3692	-6.40468	0.210342	0.00175354	0.00797404
AGAP000611	SG1d	0.152383	1.93447	-3.04774	-1.46256	0.0456218	0.0951376
AGAP000612	SG1	0.065023	0.206118	-1.01974	-2.44804	0.540421	0.648957
AGAP000614		3.43582	10.5196	-0.974055	4.05717	0.0160376	0.0422101
AGAP000615		9.48205	57.1644	-1.95479	5.49739	0.000163819	0.00134279
AGAP000616	Rpt5	21.154	77.2756	-1.21005	5.72755	0.00171934	0.00786494
AGAP000617		11.1103	25.4214	-0.575802	4.24695	0.132846	0.218801
AGAP000618		126.837	132.328	0.646144	6.49839	0.0823638	0.150005
AGAP000619		2.65997	10.1171	-1.33189	4.22668	0.00190915	0.00850574
AGAP000620		3.24302	12.9122	-1.38416	4.07173	0.00314068	0.012224
AGAP000621		0.122655	0.247856	-0.328098	-1.39771	0.861562	0.912721
AGAP000622		5.26855	25.2485	-1.66615	4.72604	0.0104008	0.0302907
AGAP000623		1.68161	6.62861	-1.40124	2.67481	0.0282712	0.0656608
AGAP000624		214.958	177.688	0.968617	6.83352	0.0122153	0.034163
AGAP000625	Vps4	27.2159	76.9319	-0.851325	6.12197	0.0313747	0.0711005
AGAP000626		32.9287	126.338	-1.33057	6.18427	0.00940851	0.0280503
AGAP000627		27.3976	79.127	-0.868677	6.04845	0.0284987	0.0660354
AGAP000628		0.0160243	0.0480466
AGAP000629		8.1096	12.4463	0.004361	3.61755	0.992698	1
AGAP000630		6.42201	34.138	-1.7878	6.22617	1.69e-06	3.66e-05
AGAP000631		3.04608	17.3272	-1.91919	4.25793	0.00217539	0.00938001
AGAP000633		15.7282	52.4521	-1.12236	4.91537	0.0057262	0.0192454
AGAP000634		0.694361	4.44136	-2.07184	2.0037	0.00250909	0.010366
AGAP000635		1.9975	14.6465	-2.28855	4.04264	1.01e-05	0.000155793
AGAP000636		6.32399	7.90397	0.380433	2.68326	0.398316	0.514074
AGAP000637		6.98666	22.8481	-1.08615	4.6919	0.0169446	0.0440144
AGAP000638	OBP32	0.023662	0.0215512	0.707017	-2.39274	1	1
AGAP000639		0.471659	2.02701	-1.43552	1.59525	0.00478163	0.0167609
AGAP000640	OBP33	0.0226731	0.0206505
AGAP000641	OBP34	0.0486891	0.103016
AGAP000642	OBP35	0	0.0453649
AGAP000643	OBP36	0	0.0204803
AGAP000644	OBP37	0.0486891	0.103016
AGAP000646		1.43951	6.04224	-1.44813	3.61413	0.0303957	0.0693793
AGAP000647		0.75386	0.702106	0.784224	-2.20301	0.518611	0.629523
AGAP000648		1.01488	6.32023	-2.09629	2.24328	0.00324445	0.0124993
AGAP000649		13.4484	16.4597	0.420686	3.5394	0.2555	0.364139
AGAP000650		4.90733	1.65657	2.28735	1.4408	2.47e-05	0.000318482
AGAP000651	Actin5C	257.492	588.388	-0.515376	9.50047	0.234422	0.340274
AGAP000652	mRpL38	25.8182	26.6565	0.655879	4.78507	0.0945063	0.167108
AGAP000653		23.5231	18.7814	1.01673	5.84951	0.00412227	0.0150309
AGAP000654	RpS30	747.52	724.532	0.685006	9.08753	0.136907	0.224022
AGAP000655	RpS14-1	269.029	370.638	0.155932	8.28987	0.731784	0.811645
AGAP000656		3.616	16.0838	-1.51979	3.79011	0.000180648	0.00144989
AGAP000657		0.0454277	0.144996	-1.07864	-2.32011	0.379435	0.495726
AGAP000658	GPRGHP3	26.5284	5.33163	3.01627	5.29787	1.31e-10	1.19e-08
AGAP000659		4.15722	6.0363	0.146204	5.20407	0.677123	0.766395
AGAP000660		30.8083	20.4711	1.28565	5.63834	0.000351404	0.0023829
AGAP000662		11.2888	48.5882	-1.49299	5.48923	0.000645362	0.00376706
AGAP000663		23.7727	15.2203	1.28771	5.27614	0.0137431	0.0373266
AGAP000666		2.63022	13.7946	-1.77494	3.71212	0.00114765	0.00581993
AGAP000667	GPRDOP2	0.00423069	0.0793163	-3.30159	-1.7768	0.0246833	0.059075
AGAP000668		1.4792	10.3724	-2.22541	3.6193	0.000270645	0.00196612
AGAP000669		801.978	613.537	1.11331	8.14294	0.0316603	0.0715966
AGAP000670		9.54198	25.0218	-0.719711	3.20673	0.0558535	0.110933
AGAP000671		12.9641	39.4669	-0.957613	4.5408	0.00677063	0.0218717
AGAP000672		9.0186	28.7055	-1.06907	4.70824	0.0404748	0.0867931
AGAP000673		29.0105	163.251	-1.88667	7.80263	0.000116534	0.00103803
AGAP000674		0.964127	4.6104	-1.62533	2.60583	0.000397957	0.00262093
AGAP000675		12.2205	27.7862	-0.48507	4.04118	0.250319	0.358288
AGAP000676		0.349771	4.67941	-3.18216	1.97705	4.98e-05	0.000543759
AGAP000678		2.74872	14.2946	-1.77601	3.84709	6.86e-05	0.000696745
AGAP000679		5.83265	10.3105	-0.251726	5.10519	0.682047	0.770741
AGAP000680		1.94996	1.5143	1.05187	1.46666	0.0511413	0.103918
AGAP000681		1.94179	8.80269	-1.58655	2.35846	0.0125248	0.0348745
AGAP000682		12.7724	22.6104	-0.135242	4.20208	0.719041	0.80184
AGAP000684		10.1992	18.5521	-0.216646	5.46105	0.629133	0.725262
AGAP000685		0.0519686	0.0398271	0.924156	2.11245	0.332864	0.447643
AGAP000686		1.83938	21.2203	-2.96852	4.22472	3.31e-07	9.58e-06
AGAP000687		0.164719	0.0869125	1.71828	-1.14819	0.261286	0.370799
AGAP000688		0.069178	0
AGAP000689		3.39562	2.06577	1.33809	5.05286	0.00195806	0.0086675
AGAP000690		5.99298	8.73828	0.100201	3.99238	0.799385	0.865673
AGAP000691		82.275	279.209	-1.19261	6.49423	0.0510657	0.103816
AGAP000692	CEC2	8.33927	5.48327	1.10512	0.132959	0.366809	0.482813
AGAP000693	CEC1	337.996	11.5865	5.42188	7.99061	5.95e-05	0.000623358
AGAP000694	CEC3	12.5529	5.30752	1.75942	3.85926	0.0971927	0.170804
AGAP000695		16.5661	10.136	1.49423	4.48864	0.00914632	0.0274546
AGAP000696		50.7851	186.347	-1.08219	5.92368	0.222287	0.326349
AGAP000697		151.233	794.718	-1.73844	8.26451	0.00216027	0.00932813
AGAP000698		3.77154	7.49633	-0.338968	3.16646	0.532374	0.641806
AGAP000699		6.93449	22.9209	-1.11885	3.81945	0.0179926	0.0461246
AGAP000700	Vamp7	18.0328	48.6785	-0.792241	5.61306	0.0432583	0.0914575
AGAP000702		1.67697	2.41906	0.156338	2.53677	0.713012	0.796919
AGAP000703		7.02076	12.8464	-0.164634	5.67609	0.646815	0.741209
AGAP000704		41.6137	136.249	-1.07458	6.62759	0.00495169	0.0172199
AGAP000705		52.8832	88.9868	-0.0180419	5.49178	0.964988	0.991447
AGAP000706		0.109551	0
AGAP000707		6.83891	12.2938	-0.174848	5.1783	0.617774	0.715312
AGAP000708		9.76584	38.2871	-1.38451	6.4099	0.0117785	0.0332646
AGAP000711		2.06895	10.2593	-1.75435	3.21552	0.00209618	0.00911525
AGAP000713		14.8004	27.3145	-0.225056	5.14588	0.502801	0.615089
AGAP000714	IR7n	0.262659	0.327383	0.365087	-1.90349	0.715303	0.798972
AGAP000715		0.083099	0.097779	0.394031	-0.945441	0.681693	0.770436
AGAP000717		8.46313	49.7623	-1.95039	4.45419	2.65e-06	5.23e-05
AGAP000718		0.146643	0.201092	0.240126	-2.53499	0.85028	0.903798
AGAP000719	Ahcy13	3.26259	17.1551	-1.84122	4.61972	0.0296497	0.0680547
AGAP000720		27.3456	69.9076	-0.692055	7.5809	0.0828402	0.150716
AGAP000721		91.6324	495.242	-1.80054	7.66784	0.000290141	0.00207234
AGAP000723		13.8961	29.2718	-0.417853	6.12635	0.238391	0.344616
AGAP000724		0.299696	0.625428	-0.464628	-1.32481	0.705673	0.790507
AGAP000725		14.4829	28.5165	-0.350501	4.63302	0.319439	0.43373
AGAP000726		5.55768	19.1627	-1.17034	4.35197	0.0289444	0.0668216
AGAP000727		7.09007	17.9617	-0.74676	6.70186	0.0708213	0.133495
AGAP000728		5.08828	13.2816	-0.722177	4.41017	0.0284088	0.0658686
AGAP000729	tRNA-Met	0	0	0	-2.84226	1	1
AGAP000730	tRNA-Glu	5.97085	0.23723	5.01354	-1.87779	0.00703245	0.0225009
AGAP000731		0.0918331	0.184326	-0.41499	0.154472	0.618917	0.716365
AGAP000732		0.00975033	0.00888053
AGAP000733		9.36468	57.9523	-1.99099	5.32929	2.12e-06	4.36e-05
AGAP000734		2.48426	7.91764	-1.06752	1.28776	0.0614335	0.119343
AGAP000735		5.29427	27.0493	-1.75466	4.43926	0.000188072	0.00149401
AGAP000736		3.81982	14.8743	-1.3891	3.10632	0.0151199	0.0402674
AGAP000737		6.67259	17.1049	-0.741868	5.12183	0.0452685	0.0946338
AGAP000738		46.3998	44.7091	0.691848	5.47784	0.140595	0.22887
AGAP000739	RpS10	522.887	887.928	-0.101343	9.46611	0.809787	0.874326
AGAP000740		1.05579	1.57348	0.0381375	0.0717545	0.967636	0.993423
AGAP000741		0.132203	0.165366	0.43229	-1.35094	0.687039	0.774585
AGAP000743		0.279854	0.618499	-0.438845	-1.65585	0.78368	0.853313
AGAP000744		0.0386128	0.724352	-3.63084	-1.83068	0.015549	0.0411967
AGAP000745		9.36598	1.39492	3.54379	4.25671	0.000450625	0.00286356
AGAP000747		8.61126	27.7812	-1.07021	5.83859	0.0158663	0.0418306
AGAP000748		1.60628	4.13709	-0.630979	1.68635	0.358534	0.474351
AGAP000749		9.21702	7.22601	0.993538	4.12452	0.23311	0.338809
AGAP000750		1141.34	1479.08	0.330446	8.95067	0.47233	0.585567
AGAP000751		1.87574	1.37136	1.15257	0.0199624	0.0988899	0.173317
AGAP000752		15.0512	62.1792	-1.47321	3.72556	0.00312442	0.0121776
AGAP000754		2.10164	11.8816	-1.87656	3.72118	0.000137785	0.00117959
AGAP000755		14.469	33.1459	-0.537857	5.03646	0.152646	0.243988
AGAP000756		3.10108	2.68486	0.803155	3.42017	0.160371	0.253566
AGAP000757		1.49779	3.10432	-0.460088	2.51598	0.399879	0.515391
AGAP000758		3.84548	9.59961	-0.707269	3.31478	0.0883893	0.158658
AGAP000759	mRpL32	19.2997	37.814	-0.313412	4.39923	0.369337	0.485053
AGAP000760		5.49923	10.0481	-0.220359	2.52702	0.588056	0.689445
AGAP000761	GSTT1	20.8948	40.9258	-0.324696	4.12231	0.403179	0.518721
AGAP000762		0.959166	3.71868	-1.31281	1.01776	0.0176212	0.0453022
AGAP000763		7.61447	21.9769	-0.880719	5.12706	0.0172827	0.0446418
AGAP000765		4.62991	21.5838	-1.62844	3.37186	0.00177589	0.00805486
AGAP000767		52.2318	189.002	-1.19504	7.82071	0.00198642	0.00873966
AGAP000768		8.35523	21.8696	-0.702489	4.55306	0.0766872	0.141845
AGAP000769		25.1013	79.2515	-0.969312	6.11175	0.00640986	0.0209673
AGAP000770		3.28428	9.33077	-0.835388	3.83172	0.0521082	0.105386
AGAP000771		9.1715	18.8125	-0.367195	3.44463	0.30014	0.412915
AGAP000772		0.300449	0.214338	1.11616	-1.68516	0.195646	0.295738
AGAP000773		0.0987823	0.111662	0.444515	-1.80571	0.66639	0.758349
AGAP000774		2.60356	9.87377	-1.28351	5.28813	0.00175446	0.00797531
AGAP000776		7.71064	23.3208	-0.96307	5.89008	0.00678508	0.021897
AGAP000777		50.0324	53.0423	0.516065	4.29552	0.386449	0.502758
AGAP000778		2.20444	9.29843	-1.45629	3.11135	0.0041446	0.0150811
AGAP000779		0.720056	1.58023	-0.489961	4.62204	0.233023	0.338763
AGAP000780		63.4854	45.3788	1.206	4.89184	0.0117834	0.0332646
AGAP000781		147.617	87.8505	1.44444	5.83677	0.00292482	0.0116059
AGAP000782		25.009	20.2223	0.990933	3.12888	0.0607738	0.11836
AGAP000783		6.02602	28.5393	-1.60827	5.63693	0.000147935	0.00124403
AGAP000784		8.42765	96.7346	-2.96503	4.93472	7.08e-06	0.000116671
AGAP000785		3.37158	2.75218	0.917408	3.4154	0.105143	0.181744
AGAP000786		0.497229	1.25876	-0.644878	2.40255	0.399827	0.515378
AGAP000787		7.8712	26.892	-1.1795	4.85878	0.0454128	0.0947999
AGAP000788		0.0119551	0.0179229	-0.0615057	-2.66356	1	1
AGAP000789		0.419306	0.0420142	4.07435	-0.217613	0.00242315	0.0101469
AGAP000790		2.66724	1.89846	1.04735	4.86666	0.177324	0.274285
AGAP000791		5.66958	19.2386	-1.13277	4.01587	0.0171907	0.0445225
AGAP000792		26.832	86.5645	-1.07433	6.68041	0.0236173	0.0571227
AGAP000793		1.24364	2.74693	-0.521987	0.11731	0.40809	0.523728
AGAP000794		28.6826	99.4815	-1.14284	6.3383	0.00366724	0.0137374
AGAP000795		0.268542	0.90806	-1.13149	0.261921	0.033274	0.0743794
AGAP000797		0.93721	8.31945	-2.57322	2.32057	7.31e-05	0.000728716
AGAP000798	GLURIIc	0.128262	0.0842722	1.25496	-0.146035	0.364385	0.480398
AGAP000801	GLURIIb	0.0528312	0.15782	-0.975737	-1.3149	0.37044	0.486241
AGAP000803	GLURIIa	1.74786	2.02408	0.322059	1.28825	0.689626	0.776766
AGAP000804	GPXH2	17.1173	26.313	0.048507	3.72938	0.911599	0.950366
AGAP000805		0.641103	0.502088	1.16203	0.772015	0.270262	0.381037
AGAP000806		2.7852	1.18757	1.70066	4.7134	0.0560039	0.11116
AGAP000807		4.86036	3.87633	0.956068	3.03497	0.022522	0.0549913
AGAP000808		8.64562	24.8432	-0.89853	5.20842	0.063211	0.122148
AGAP000809		10.5244	13.3899	0.37625	3.93159	0.316754	0.430735
AGAP000810		2.07661	18.7095	-2.61004	5.41359	0.000399807	0.00262842
AGAP000812		12.4674	20.0071	-0.0134947	6.4279	0.966193	0.992189
AGAP000813		4.58268	18.8605	-1.40559	2.51522	0.000908461	0.00492286
AGAP000814		1.79864	5.62632	-1.01156	2.60324	0.0204778	0.0510311
AGAP000815	INTB	11.6311	16.5521	0.170403	5.72339	0.606921	0.706727
AGAP000816		0.06503	0
AGAP000817		0.0610571	0
AGAP000818	CYP9K1	0.511351	0.514462	0.553989	-1.32676	0.515826	0.627069
AGAP000819		0	0
AGAP000820	CPR125	627.842	2.5374	8.83753	8.79812	2.09e-08	8.99e-07
AGAP000821		14.4122	38.7787	-0.574536	4.08117	0.601877	0.701782
AGAP000822		10.1302	21.7316	-0.40227	3.40962	0.394697	0.510794
AGAP000823		21.6552	16.1099	1.13884	5.17263	0.00652719	0.0212764
AGAP000824		35.6597	77.9062	-0.470842	6.8821	0.223808	0.328074
AGAP000825		2.6933	8.03899	-0.92565	3.59838	0.00701701	0.022469
AGAP000826		0.916559	7.1606	-2.379	2.95103	3.77e-05	0.000441601
AGAP000829		4.06206	20.7949	-1.77372	4.81145	0.00129904	0.00638291
AGAP000830	CASPS7	12.0019	9.22738	1.12295	5.00381	0.0214696	0.0528985
AGAP000831		6.26214	15.1017	-0.67375	3.36252	0.180954	0.278885
AGAP000832		37.2537	89.6975	-0.593984	5.97818	0.139159	0.226955
AGAP000833	MIP	6.0489	13.1114	-0.433242	1.65626	0.410155	0.525831
AGAP000834		67.7827	444.607	-2.06806	7.77489	1.37e-08	6.36e-07
AGAP000835		0	0	0	-2.09386	1	1
AGAP000840		0.0794773	0.680279	-2.55908	-0.611919	0.0173911	0.0448251
AGAP000841		9.44569	16.5939	-0.124131	5.00482	0.70058	0.785873
AGAP000842		6.44185	21.6765	-1.11231	3.24642	0.0142146	0.038295
AGAP000843		2.54517	15.6578	-2.00649	2.90151	0.000162536	0.00133719
AGAP000844		7.45591	17.2883	-0.580296	5.20228	0.0966964	0.17015
AGAP000847		2.20112	4.26179	-0.326121	6.37943	0.491099	0.604278
AGAP000848		3.78485	9.94352	-0.766171	3.77111	0.0723827	0.135778
AGAP000849		279.508	224.449	1.03774	6.80141	0.0546461	0.10908
AGAP000850	Syx16	12.4755	21.5216	-0.107347	4.28895	0.741331	0.819139
AGAP000851		423.35	273.834	1.32232	8.13436	0.00911263	0.0273601
AGAP000852		137.182	191.766	0.23616	7.10964	0.542567	0.650785
AGAP000853		3.13024	12.9558	-1.44653	2.98333	0.00230473	0.00976692
AGAP000854		2.22519	10.9144	-1.68996	3.87685	2.92e-05	0.000363774
AGAP000855		18.6571	36.8876	-0.330506	4.85205	0.403099	0.518673
AGAP000856		3.23792	11.9106	-1.2207	2.95694	0.0162214	0.0425949
AGAP000857	mRpL3	4.87781	18.8084	-1.31091	3.12336	0.00872163	0.0264568
AGAP000858		0.02208	0.127709	-1.91358	-2.77491	0.0896699	0.160303
AGAP000859		0.0199183	0
AGAP000861		3.73614	22.6281	-2.01935	4.53506	4.37e-06	7.88e-05
AGAP000862		9.60752	64.8518	-2.15915	6.00772	5.89e-05	0.000618134
AGAP000863		0.0609001	0.0162775	2.47696	-2.92713	0.319535	0.433788
AGAP000864		6.21283	15.5451	-0.633569	4.39562	0.0636621	0.12284
AGAP000865		5.90547	14.4168	-0.628871	5.62141	0.0581831	0.114454
AGAP000868		12.7933	43.5064	-1.08729	6.77099	0.00445877	0.0159096
AGAP000869		7.2281	20.8819	-0.878053	5.56298	0.0565824	0.112092
AGAP000870		5.88881	17.9471	-0.939181	5.93332	0.00987371	0.0290388
AGAP000871		0.965835	0.197463	2.84812	0.645625	0.00124469	0.00619152
AGAP000874		0.508453	2.42668	-1.61351	3.29249	8.71e-06	0.000138485
AGAP000875		0.273491	0.587971	-0.450516	2.53062	0.344331	0.459556
AGAP000876		0.22295	0.0153052	4.37344	-2.98219	0.0338868	0.0753938
AGAP000877	CYP4G17	0.219942	0.0366028	3.40102	1.51982	0.0332434	0.0743378
AGAP000878		0.0587281	0
AGAP000879		1.15617	12.2372	-2.69144	4.22405	0.000144441	0.00121964
AGAP000880		74.0773	41.838	1.54236	6.81469	0.0051766	0.017841
AGAP000881		0.843562	1.89315	-0.509233	2.353	0.45095	0.565585
AGAP000882		4.92376	6.10564	0.38481	2.48643	0.343776	0.459013
AGAP000883		227.899	269.833	0.480649	9.0133	0.281312	0.39311
AGAP000884		4.69841	15.0166	-1.06702	4.00806	0.0251191	0.0599087
AGAP000885		2.27127	21.0317	-2.60673	3.50494	1.66e-07	5.38e-06
AGAP000886		35.689	26.5263	1.20133	5.4046	0.00924583	0.027659
AGAP000887		2.29545	5.28735	-0.543389	2.49963	0.180768	0.278634
AGAP000888	GSTT2	18.9346	14.9705	1.02667	3.94949	0.0142276	0.0383133
AGAP000889		22.71	13.5958	1.45266	5.84786	3.84e-05	0.000447868
AGAP000890	mRpS29	6.01953	8.54566	0.231508	3.11942	0.58372	0.685604
AGAP000891		11.6215	45.3465	-1.3302	5.44062	8.76e-05	0.000837473
AGAP000892		0	0.0986365	-4.52848	-2.29721	0.301553	0.414488
AGAP000893		0.638538	0.458137	1.20739	3.04094	0.248752	0.356665
AGAP000894		2.58314	11.0175	-1.48212	4.33274	0.00104852	0.00546097
AGAP000896		8.80582	8.30156	0.792692	2.75052	0.116121	0.196857
AGAP000897		59.8065	127.348	-0.429886	6.56364	0.296448	0.408995
AGAP000898		3.85205	10.9864	-0.874494	5.27519	0.0363712	0.079812
AGAP000899		21.5537	67.9952	-0.977906	5.93629	0.0324574	0.0729108
AGAP000900		3.20692	8.17182	-0.697139	4.73276	0.0378381	0.082226
AGAP000901		39.8081	77.3127	-0.299329	7.7774	0.450479	0.565127
AGAP000903		1.77306	3.40375	-0.266692	2.98051	0.489947	0.603042
AGAP000907		5.56032	20.6333	-1.26839	3.15981	0.014825	0.0396259
AGAP000908		12.0585	30.6595	-0.721252	4.2498	0.055626	0.110588
AGAP000909		26.0522	117.244	-1.51738	6.65059	0.000464591	0.00292816
AGAP000911		6.51396	21.621	-1.12063	3.96315	0.0342223	0.0759925
AGAP000912		1.97051	8.00973	-1.41215	3.99287	0.000434805	0.00279036
AGAP000913		12.692	36.5795	-0.891568	5.23926	0.0267738	0.06293
AGAP000915		1.01974	2.70466	-0.721316	0.367935	0.286569	0.398244
AGAP000916		0	0
AGAP000917		0	0.0264815
AGAP000918		0	0
AGAP000919		0	0
AGAP000920		0	0
AGAP000921		0	0.0439654
AGAP000922		0.290786	1.06623	-1.2873	-0.204955	0.0495562	0.101433
AGAP000923		3.47735	13.0746	-1.28025	3.20305	0.00143245	0.00686061
AGAP000924		5.91042	19.0086	-1.0259	4.00362	0.0134278	0.0366478
AGAP000926		12.6523	39.8626	-1.04694	5.92396	0.0411024	0.0878181
AGAP000927		262.282	257.243	0.778687	7.98544	0.0742026	0.138224
AGAP000928	Pex10	6.34722	20.1356	-0.995668	3.79232	0.00293648	0.0116382
AGAP000929	CTLSE1	4.34456	4.85741	0.539826	3.98849	0.402677	0.5184
AGAP000930		3.17326	9.9332	-0.975921	4.57251	0.01493	0.0398393
AGAP000931		60.4285	50.4067	0.984706	5.27678	0.0178774	0.045877
AGAP000932		11.3368	23.076	-0.374107	5.75983	0.344557	0.459807
AGAP000933	APG10	15.6942	16.8186	0.566966	3.28726	0.246023	0.353493
AGAP000934		1.63683	4.01288	-0.648134	1.86631	0.172539	0.268534
AGAP000935		25.2883	85.3587	-1.11947	6.25065	0.00318337	0.0123336
AGAP000938		0	0
AGAP000939		13.2487	17.5123	0.328822	3.48306	0.373495	0.489574
AGAP000940	CTL7	6.94317	34.5047	-1.6452	4.89006	0.000109991	0.000996302
AGAP000941		147.06	153.161	0.673456	6.71721	0.114276	0.194317
AGAP000942		10.698	16.2988	0.039525	3.709	0.92331	0.959502
AGAP000943		430.409	348.449	1.03835	8.82347	0.0146612	0.0392579
AGAP000944		0.0578338	0.0867033
AGAP000945		2.50113	16.6965	-2.13116	4.13775	1.15e-05	0.000173179
AGAP000946		2.2446	14.8047	-2.08277	0.53815	0.000516249	0.0031679
AGAP000947	GSTU1	121.675	44.5745	2.20292	6.89482	2.66e-06	5.23e-05
AGAP000948		15.3314	31.2171	-0.366083	4.23832	0.261851	0.371472
AGAP000949		17.6532	23.7822	0.283799	5.30087	0.444014	0.559122
AGAP000950	mRpL9	14.9584	26.4759	-0.11742	4.40106	0.751578	0.828159
AGAP000951		40.8617	64.0756	0.056613	5.42822	0.860164	0.91171
AGAP000952	RpL37	757.901	577.162	1.06111	9.22061	0.0400637	0.0861363
AGAP000953	RpL10-1	311.177	592.505	-0.228069	8.69817	0.610246	0.708925
AGAP000954		33.1384	58.0966	-0.131128	5.53374	0.663865	0.75597
AGAP000955		0.340229	0.143081	1.90252	-1.7809	0.0888219	0.159222
AGAP000957	Osi23	0.0639057	0.0664265
AGAP000958		7.86283	22.6115	-0.900339	5.87769	0.0238169	0.0574702
AGAP000960		4.24941	15.6883	-1.24245	3.66211	0.00232942	0.00984474
AGAP000961		5.28559	8.1469	0.0312603	4.71205	0.943103	0.974893
AGAP000962	alpha7	1.35209	4.08738	-0.978504	0.680444	0.269613	0.380296
AGAP000963		1.92572	2.41979	0.253255	-1.28019	0.79689	0.863578
AGAP000964		221.808	121.704	1.5003	8.95789	0.000917555	0.00496334
AGAP000965		9.36667	24.6988	-0.743309	5.49797	0.0833372	0.151397
AGAP000966	beta1	2.95911	5.37593	-0.178211	3.2317	0.67322	0.763309
AGAP000967		24.4416	24.2944	0.743376	4.32497	0.0446326	0.0937066
AGAP000968		8.4923	25.4548	-0.906955	5.39405	0.0024534	0.010225
AGAP000969		23.6361	69.4348	-0.925722	6.31138	0.024306	0.0583715
AGAP000970		30.3288	16.5825	1.61796	6.73472	0.000346151	0.00235375
AGAP000971		3.195	9.02628	-0.828007	3.76998	0.0353582	0.0780737
AGAP000973		1.6808	1.33874	0.986699	1.62644	0.0298557	0.0684255
AGAP000974		2.28655	2.88713	0.338819	4.3274	0.564913	0.66925
AGAP000975		21.3239	41.6717	-0.304042	5.63392	0.395823	0.511875
AGAP000976		2.86842	0.484091	3.14551	-0.366898	0.000929928	0.00501494
AGAP000977		26.8194	11.7835	1.88934	3.16456	0.00018843	0.00149421
AGAP000978		0.681812	3.57757	-1.78794	0.898446	0.00917903	0.0275259
AGAP000979		3.31479	10.4646	-1.02398	2.39035	0.00979165	0.0288507
AGAP000981		2.76933	10.4835	-1.30413	3.25726	0.00412867	0.0150453
AGAP000982		6.65772	19.4993	-0.914382	4.80342	0.0269206	0.0631186
AGAP000983		2.37003	8.47623	-1.22901	3.58921	0.00581242	0.0194663
AGAP000984		4.616	16.1408	-1.16974	5.26779	0.00572288	0.0192454
AGAP000985		12.1882	36.5934	-0.937213	5.01789	0.0291536	0.0672288
AGAP000986	CPAP3-D	92.4252	62.7776	1.32346	6.61343	0.00466769	0.0164645
AGAP000987	CPAP3-A1b	106.299	4.63938	5.37886	5.78966	2.79e-07	8.4e-06
AGAP000988	CPAP3-A1c	218.48	0.13653	11.5384	6.83544	8.7e-06	0.000138485
AGAP000989	CPAP3-A1a	70.2567	0.118421	10.0634	4.30992	5.05e-05	0.000548762
AGAP000990		0.529035	0.104971	2.87556	-0.444847	0.000896088	0.0048751
AGAP000991		1.26892	6.27231	-1.7152	1.63995	0.00287132	0.0114592
AGAP000992		0.494651	1.56486	-1.07605	1.1021	0.131463	0.217024
AGAP000994		11.4128	24.4612	-0.455195	5.02728	0.375702	0.491824
AGAP000995		5.5852	21.9347	-1.32887	3.41713	0.00846752	0.0258898
AGAP000996		0.371852	0.218948	1.2955	-0.14223	0.168226	0.263183
AGAP000997		31.2739	26.4832	0.954834	4.82141	0.0186772	0.0475237
AGAP000998		3.51645	16.102	-1.57185	3.98217	0.00130741	0.00641119
AGAP000999	TOLL5A	29.5606	31.2589	0.637358	7.20858	0.0924655	0.164186
AGAP001002		6.26119	2.0154	2.40945	4.71028	0.0258206	0.0612028
AGAP001004	TOLL1A	0.420997	1.51859	-1.25075	1.64814	0.0241016	0.0579869
AGAP001005		0.0903134	0.153082	-0.235231	-2.30039	0.900325	0.941947
AGAP001006		0.44209	0.668156	0.0726435	-2.64079	1	1
AGAP001007		6.91609	22.6833	-1.05113	3.1786	0.0044362	0.0158474
AGAP001008		0.0275866	0.387187
AGAP001010		4.75104	3.81576	0.901908	4.62271	0.10249	0.178208
AGAP001011		1.37622	5.18456	-1.31112	4.09545	0.00698507	0.0224063
AGAP001012	Or36	2.05012	15.6158	-2.28129	1.27495	5.76e-06	9.96e-05
AGAP001013		0.0599612	0.300746
AGAP001014		0.536025	0.86412	0.0477123	0.0508983	0.954457	0.983009
AGAP001015		3.87513	3.85385	0.729831	5.22195	0.0629592	0.121752
AGAP001018		1.0928	0.108995	3.91958	-1.37112	0.000305705	0.00214865
AGAP001019		1.22669	3.69184	-0.94619	2.75955	0.0141334	0.0381262
AGAP001021		3.89964	10.9706	-0.886107	4.12368	0.0553356	0.110171
AGAP001022	GPRCCK1	0.494808	0.629462	0.267809	1.16616	0.646255	0.740775
AGAP001023		40.8417	10.5601	2.55343	6.9292	0.00123299	0.00616392
AGAP001024		0	0.0409345
AGAP001025		0.30197	1.90921	-2.06606	1.25177	0.000134597	0.00115874
AGAP001026		1.70587	15.194	-2.56388	2.53301	1.2e-06	2.77e-05
AGAP001027		18.8719	139.085	-2.21486	5.72239	1.36e-07	4.55e-06
AGAP001028		36.5537	68.6225	-0.200919	4.56979	0.565629	0.669779
AGAP001029		5.68386	15.002	-0.764402	4.97485	0.0626424	0.121328
AGAP001030	Syx4	18.3194	8.13635	1.94269	4.22826	9.36e-05	0.000881211
AGAP001031		3.34045	9.50294	-0.837375	3.13947	0.0229736	0.0558946
AGAP001032		31.4856	61.2187	-0.296062	6.15687	0.381959	0.498232
AGAP001033		3.17778	4.79311	0.0558542	2.11452	0.957296	0.985186
AGAP001034		4.21084	4.57294	0.565123	2.75436	0.511695	0.623338
AGAP001035		2.02551	6.88834	-1.15338	3.82124	0.0146508	0.0392387
AGAP001036		7.81804	20.4368	-0.734262	4.06149	0.0611897	0.118963
AGAP001037		7.21499	27.2662	-1.27279	4.49629	0.000168277	0.00136929
AGAP001038		0.0218849	0.0290698	0.144386	-1.80272	1	1
AGAP001039	CYP307A1	0.189028	0.0728901	2.01091	2.68375	0.0377153	0.0820197
AGAP001040		57.6457	40.6794	1.20284	5.08217	0.00793739	0.0246169
AGAP001041		24.2541	23.5453	0.776164	4.64013	0.0358494	0.0788636
AGAP001042		35.1995	13.6006	2.02555	4.47358	4.01e-05	0.000464168
AGAP001043	arm	37.9951	106.834	-0.84682	6.69004	0.0393137	0.0848494
AGAP001044		14.7677	125.759	-2.37959	4.43839	1.58e-08	7.25e-07
AGAP001045		12.2748	22.9411	-0.2565	4.43191	0.450129	0.564861
AGAP001046		38.0987	26.3182	1.24682	5.39962	0.00133303	0.00651093
AGAP001047		77.4493	55.003	1.19382	6.08098	0.02003	0.0501685
AGAP001048		0.595358	0.114256	3.10181	-1.54567	0.0582956	0.11462
AGAP001050		29.5182	24.5502	0.89573	5.66959	0.13092	0.216351
AGAP001051		37.2828	30.9775	0.89725	5.28546	0.120637	0.202784
AGAP001052		0.402188	0.0457867	3.75679	1.68555	0.0224757	0.0549
AGAP001053		37.3332	4.70252	3.69197	7.12456	0.00609155	0.0201818
AGAP001056		527.844	193.754	2.15277	8.28015	0.000546345	0.00331382
AGAP001057		38.4674	19.929	1.57881	5.77364	0.00572774	0.0192454
AGAP001058		63.9537	26.5872	1.96565	5.52624	0.0016391	0.00759654
AGAP001061		23.888	8.34994	2.22726	5.00731	2.35e-05	0.000305117
AGAP001064		437.282	262.298	1.41463	7.95436	0.00585167	0.0195553
AGAP001065		42.0968	32.401	1.04618	7.62443	0.0455695	0.0950721
AGAP001067		20.6656	2.9515	3.52156	2.51747	8.97e-07	2.22e-05
AGAP001068		223.2	79.613	2.16842	6.98773	0.000367017	0.00245501
AGAP001069		112.849	91.2537	0.94679	7.09205	0.092886	0.164739
AGAP001070		47.7731	45.3451	0.677594	6.42567	0.23715	0.343265
AGAP001072		29.7137	2.33233	4.35255	4.87164	7.02e-09	3.52e-07
AGAP001073		38.457	27.658	1.16364	6.02203	0.0105572	0.0306161
AGAP001076	CYP4G16	2799.55	37.9042	6.95122	11.6667	6.29e-16	1.94e-13
AGAP001078		47.8152	3.57572	4.42695	4.49034	1.93e-10	1.65e-08
AGAP001079		48.795	3.19627	4.62018	4.50718	4.68e-11	5.01e-09
AGAP001081		12.8572	37.6018	-0.918032	4.26086	0.0302904	0.069203
AGAP001082		475.623	280.683	1.42713	10.7138	0.0109597	0.0314446
AGAP001083		53.2251	37.6756	1.19935	5.95004	0.0152332	0.0404867
AGAP001084		1.36255	2.36476	-0.146093	0.249303	0.860906	0.912262
AGAP001085		1.00059	0.421712	1.93703	-1.29543	0.0310054	0.070419
AGAP001087		88.1213	11.4405	3.63375	4.31729	0.00379374	0.0141126
AGAP001088		77.5186	21.463	2.55409	4.33935	5.6e-05	0.000596782
AGAP001089		12.519	1.93158	3.36033	2.05504	1.69e-08	7.53e-07
AGAP001090		54.1816	33.7862	1.36954	7.18309	0.00260227	0.0106333
AGAP001091		23.6416	17.3178	1.13901	5.71363	0.00600461	0.0199636
AGAP001092		83.1522	54.0733	1.29982	6.54485	0.0111658	0.0319417
AGAP001093		76.1106	46.2427	1.41344	7.03958	0.00181798	0.00818555
AGAP001094	run	11.348	31.5156	-0.83517	5.10506	0.0597939	0.116821
AGAP001096		12.6305	21.0271	-0.0590572	5.04713	0.899431	0.941272
AGAP001097		1.05073	1.22288	0.431452	0.616323	0.656761	0.749958
AGAP001098		4.78757	3.59055	1.07562	2.70515	0.0329815	0.0738996
AGAP001099		39.5788	25.9996	1.29684	6.87063	0.00302216	0.0118896
AGAP001100		38.8751	63.2822	-0.0575093	5.90381	0.914591	0.952931
AGAP001101	COEBE2O	27.1804	14.7552	1.54271	7.61642	0.00723491	0.0229821
AGAP001102		44.4999	28.984	1.31361	7.18257	0.00538821	0.0184568
AGAP001103		75.5699	43.6715	1.46712	6.65768	0.0064952	0.0211889
AGAP001104		6.42809	4.09497	1.36154	3.44427	0.0167653	0.0436132
AGAP001105	tRNA-Ile	0.733421	0.864816
AGAP001106		10.0989	14.5119	0.136428	6.35477	0.714062	0.797803
AGAP001107		64.5449	47.8782	1.10903	7.23957	0.0153425	0.040737
AGAP001108		36.7074	29.3704	1.04405	4.92409	0.0440136	0.0926888
AGAP001109		33.8173	46.8762	0.195463	6.7849	0.567679	0.671305
AGAP001110		74.2242	98.873	0.267811	6.25696	0.49158	0.60481
AGAP001111		111.165	45.5976	1.99382	7.40651	1.03e-06	2.47e-05
AGAP001112		2.79691	2.62032	0.744784	1.56024	0.198309	0.298797
AGAP001113		11.2932	36.0147	-1.07464	6.51722	0.042153	0.0896279
AGAP001114	Gr38	0.0374163	0.0280469	0.826785	-2.84956	0.781431	0.851487
AGAP001115	Gr42	0.118643	0.0445876	2.01737	-1.41301	0.165903	0.26031
AGAP001116		2.61194	0.226553	4.00137	6.01301	0.000514855	0.00316092
AGAP001117	Gr37	0.244861	0.114424	1.72078	2.57131	0.0467317	0.0968737
AGAP001118		0.273931	2.44931	-2.5298	0.494246	0.0931209	0.165099
AGAP001119	Gr39	0.00887325	0
AGAP001120	Gr40	0.00963896	0.0289011	-0.885426	-0.73309	1	1
AGAP001121	Gr60	0	0.0149045	-2.32458	2.10342	1	1
AGAP001122	Gr41	0	0.0462782	-3.77306	-2.77128	0.323434	0.43826
AGAP001123	Gr36	0	0
AGAP001124		0.17093	0.083828	1.73368	1.36463	0.174445	0.270754
AGAP001125	Gr58	0.0789642	0
AGAP001126	dpr8	2.6076	3.08711	0.475999	0.947213	0.527149	0.637377
AGAP001127		0.151749	0.147489	0.780779	2.72789	0.600339	0.700585
AGAP001129	tRNA-Thr	0	0
AGAP001130		5.40379	7.91489	0.110938	4.40369	0.755441	0.83145
AGAP001132		11.5527	7.11488	1.41614	3.64548	0.00126902	0.00627537
AGAP001133		6.81815	25.4365	-1.29343	5.42076	0.00189412	0.00845835
AGAP001134	mRpS30	20.3029	16.4976	1.0489	4.79887	0.0412369	0.0880139
AGAP001135		0.774351	2.11691	-0.761836	0.758452	0.11894	0.200542
AGAP001136		155.31	104.785	1.25534	7.14036	0.0143913	0.0386948
AGAP001137	Gr59	2.10147	2.04458	0.718084	1.05779	0.397441	0.513287
AGAP001138	ATPsynB	591.782	341.348	1.50009	9.33755	0.00416322	0.0151286
AGAP001139	mRpL19	17.8027	21.3227	0.429929	4.8449	0.404818	0.520396
AGAP001140		7.2718	23.4169	-1.01784	5.76805	0.00475547	0.0166976
AGAP001141		7.82479	22.8019	-0.873465	5.29873	0.0134979	0.0368146
AGAP001143		35.3491	28.8219	1.0014	5.77538	0.00607952	0.0201582
AGAP001144		37.6291	29.7033	1.0787	5.64513	0.00594308	0.019791
AGAP001145		7.3482	8.41356	0.504041	2.6686	0.277552	0.388781
AGAP001146		2.50702	4.45303	-0.272793	2.66199	0.705623	0.790507
AGAP001147		3.42751	2.33304	1.29732	-0.160271	0.0606458	0.118186
AGAP001148		20.5234	49.618	-0.610805	6.19197	0.106522	0.183511
AGAP001149		13.8758	10.2021	1.11629	3.67319	0.0130078	0.0357946
AGAP001150		6.45483	10.0362	0.0896641	4.30821	0.805835	0.870974
AGAP001151		1369.39	756.346	1.56408	9.93415	0.000905511	0.00491335
AGAP001152		23.54	15.527	1.3009	4.36395	0.00464508	0.0163988
AGAP001153		31.7523	26.81	0.910031	5.36398	0.0135647	0.0369395
AGAP001154		6.39734	15.3721	-0.613264	3.22294	0.107069	0.184272
AGAP001156		1.87828	4.22559	-0.470108	2.95381	0.37577	0.491824
AGAP001157		15.8499	42.1819	-0.79009	8.08964	0.0984874	0.17271
AGAP001158		2.39589	2.86411	0.409137	1.67058	0.450378	0.565063
AGAP001159		4.07207	6.61384	-0.0447873	3.12804	0.904435	0.945145
AGAP001160		1.4468	2.0895	0.0477698	2.72828	0.934566	0.967853
AGAP001161	GPROP6	18.3502	13.9543	1.07189	4.16513	0.456032	0.57017
AGAP001162	GPROP5	0.313136	0.284388	0.690097	-1.59423	0.555616	0.661544
AGAP001165		5.21512	12.2741	-0.559738	2.96793	0.152279	0.243614
AGAP001166		12.4384	26.2598	-0.37262	2.86443	0.41964	0.534931
AGAP001167		28.5933	21.4734	1.11194	3.64823	0.0464719	0.0964163
AGAP001168		7.80328	24.0806	-1.03419	5.06326	0.0229933	0.0559316
AGAP001169	Gr49	0.412815	1.50691	-1.25434	-0.394369	0.0756163	0.140412
AGAP001170	Gr48	0.572286	1.27604	-0.612545	-1.22979	0.492414	0.605413
AGAP001171	Gr50	0.444658	1.26659	-0.913281	-1.16328	0.18421	0.282491
AGAP001172	Gr51	0.752514	1.40176	-0.267883	-0.446194	0.69857	0.784543
AGAP001173	Gr52	4.6823	3.34295	1.16414	2.29228	0.0633289	0.122312
AGAP001174		343.221	293.495	0.927982	8.99813	0.0399044	0.0858687
AGAP001175	GPRCAL2	0.0264087	0.0933422	-1.0231	-2.04201	0.380558	0.496931
AGAP001176		0	0
AGAP001177		0.140837	0.185327	0.343617	-2.90196	0.871096	0.919188
AGAP001179		3.6838	6.94584	-0.204417	3.4029	0.586123	0.687706
AGAP001181		551.843	11.3023	6.2245	8.56274	9.9e-11	9.39e-09
AGAP001182		2.87995	0.33113	3.67802	3.31408	1.14e-06	2.67e-05
AGAP001183		1.22869	0.0519536	5.13165	2.30439	1.21e-06	2.78e-05
AGAP001184		1.90948	2.04559	0.343163	-0.926057	0.863054	0.913909
AGAP001185		45.7874	71.9868	0.0199041	5.96607	0.963617	0.990616
AGAP001187		2.6622	13.2867	-1.70118	5.45232	2.59e-05	0.000327605
AGAP001189	Obp10	6498.98	1679.69	2.61217	10.3979	4.98e-06	8.76e-05
AGAP001190		0.140094	0.159823	0.406143	-2.76254	0.884058	0.929127
AGAP001191	tRNA-Ser	0	0
AGAP001192		2.62691	0.386045	3.57955	0.163529	0.0414653	0.0883942
AGAP001193		0.683937	0.216993	2.46323	-1.82611	0.174182	0.270443
AGAP001194		50.9197	28.0284	1.45727	8.40626	0.0129867	0.0357525
AGAP001195	Cbp80	4.88672	19.6011	-1.36872	4.16189	0.000366937	0.00245501
AGAP001196		11.3638	10.2394	0.876852	2.7891	0.0529553	0.106585
AGAP001197	GALE10	13.8214	19.7267	0.190683	3.25676	0.67161	0.761974
AGAP001198		0.0995917	0.401358	-1.26883	-2.22024	0.386791	0.503044
AGAP001199		0.875666	2.62782	-0.933406	0.618577	0.103192	0.178994
AGAP001200		5.77584	6.40136	0.393793	7.84489	0.496774	0.609436
AGAP001201		3.18333	13.1186	-1.39015	3.82148	0.00416381	0.0151286
AGAP001202		0.108772	0.156631	0.0925691	-1.41264	1	1
AGAP001203		7.77134	0.0404164	8.34427	2.21622	0.00173292	0.00790602
AGAP001205		0.00358769	0.105111	-3.96054	-1.39401	0.0107223	0.0309565
AGAP001206		0.489904	0.0776196	3.45394	-0.179832	0.0514518	0.104411
AGAP001207		36.1788	36.752	0.643051	4.44686	0.231922	0.337565
AGAP001208		32.8233	55.3943	-0.130309	6.17818	0.801249	0.867463
AGAP001209		11.4025	39.8977	-1.18864	6.7427	0.0117194	0.0331749
AGAP001211		57.8515	70.2238	0.40639	6.65139	0.242084	0.348879
AGAP001212	PGRPLB	3.33824	6.39908	-0.388139	4.38691	0.658717	0.751426
AGAP001213		0.670611	1.18762	-0.186025	2.09518	0.716381	0.799669
AGAP001214		11.9851	27.138	-0.494674	4.37104	0.186189	0.28471
AGAP001215		5.735	24.4733	-1.49687	4.52303	0.000279254	0.00201206
AGAP001217		9.20246	27.5223	-0.971309	3.97255	0.031653	0.0715966
AGAP001218		307.722	704.756	-0.594587	9.1719	0.207678	0.309958
AGAP001219	TUB4A	284.638	685.537	-0.679835	9.09032	0.160194	0.253416
AGAP001220		4.03531	5.98482	0.0823829	3.74636	0.839188	0.896181
AGAP001222		6.93205	7.39602	0.641673	2.54341	0.162391	0.2561
AGAP001223		2.54299	6.4887	-0.645716	2.69857	0.149646	0.240181
AGAP001224		0.966206	4.74844	-1.69407	1.94469	0.00475939	0.0167067
AGAP001225		2.70781	8.95851	-1.06038	3.60575	0.00380575	0.0141317
AGAP001226		2.65426	2.16072	0.995819	0.855605	0.105457	0.182201
AGAP001227		4.01777	4.80555	0.467725	3.21907	0.190262	0.289502
AGAP001228		47.3999	32.7691	1.23027	3.85007	0.0339294	0.0754749
AGAP001229		174.64	148.288	0.934283	7.09662	0.0879552	0.157994
AGAP001230		0.231282	0.384982	-0.0672334	-1.14223	0.970561	0.995596
AGAP001231		1.50939	5.57534	-1.28972	1.9964	0.0336199	0.0749216
AGAP001232		4.77456	21.3186	-1.52278	3.99017	0.00109933	0.00564925
AGAP001233	Vps16B	20.0808	19.0699	0.780498	4.23243	0.0401691	0.0863195
AGAP001234		1.80819	6.85552	-1.28931	3.87676	0.024291	0.0583628
AGAP001235		10.0761	18.0289	-0.198704	4.11557	0.609171	0.70801
AGAP001236		13.0844	22.3447	0.0183947	4.09953	0.975135	0.999041
AGAP001237	Med29	15.9597	19.6259	0.457649	3.9618	0.310707	0.424514
AGAP001238		0.369502	0.571133	0.0281801	1.85133	0.984369	1
AGAP001239		2.44914	10.614	-1.5214	3.95338	0.0115116	0.032733
AGAP001240	SP11372	0.333369	4.08702	-3.00922	0.0469129	5.22e-05	0.00056303
AGAP001241		0.0785457	0	4.58735	-1.50543	0.0909517	0.162031
AGAP001242		2.02784	13.0236	-2.09972	3.30656	0.000841373	0.00463677
AGAP001243		6.55479	0.209769	5.41331	7.21025	8.99e-06	0.000141953
AGAP001244		0.0264107	0.020334
AGAP001245		0.0527071	0
AGAP001246		0	0.0487178
AGAP001247		0	0
AGAP001248		0.0683374	0.0972328
AGAP001249		0.0661559	0.0400952
AGAP001250		0.133007	0.0566013
AGAP001251		0.316974	0.139868	1.86831	-1.2483	0.0458452	0.0954857
AGAP001252		0.603286	1.11885	-0.266486	-0.403393	0.748919	0.826042
AGAP001253		17.0353	18.718	0.579916	4.45967	0.124454	0.207651
AGAP001255		5.00699	23.4715	-1.59907	5.1253	6.65e-05	0.00068064
AGAP001256		28.8652	174.349	-1.94416	6.5397	2.52e-05	0.000321839
AGAP001257		106.277	716.446	-2.18213	8.93041	8.53e-05	0.000820006
AGAP001258		7.71204	4.74088	1.4036	2.53521	0.00341924	0.0130341
AGAP001259		0.157666	0.290608	-0.303577	-0.936778	0.73353	0.81285
AGAP001261		9.11691	7.41043	1.01202	3.69109	0.0396161	0.0853825
AGAP001264		6.23769	10.858	-0.153121	5.16955	0.721487	0.80355
AGAP001265		2.37918	6.97186	-0.922995	3.13541	0.208521	0.310915
AGAP001267		45.5316	85.3788	-0.25139	6.84284	0.505149	0.616976
AGAP001268		62.3007	29.8677	1.75446	5.20661	0.00019344	0.00152192
AGAP001269		3.978	13.8547	-1.1598	4.82614	0.00154736	0.00729201
AGAP001270		8.21066	6.86735	1.00876	2.70467	0.0621865	0.12054
AGAP001271		9.53561	25.3622	-0.796832	5.98019	0.026193	0.0619189
AGAP001272		4.29841	25.1791	-1.95762	4.77977	0.000320502	0.00222679
AGAP001273		21.6172	73.9256	-1.13388	6.35447	0.00382242	0.0141781
AGAP001274	RpS15	687.193	1085.65	0.0103699	9.20712	0.981931	1
AGAP001275		5.19226	1.95753	2.14412	-0.0254612	0.00409712	0.0149702
AGAP001276		4.7871	9.68332	-0.284645	2.73846	0.499255	0.61175
AGAP001277		60.331	90.0445	0.146747	5.28641	0.711741	0.795714
AGAP001278		11.3236	24.898	-0.451897	5.23173	0.133393	0.219613
AGAP001279		8.47448	19.4525	-0.617291	5.25346	0.255036	0.363773
AGAP001281		60.2707	23.8532	1.89673	6.73375	0.00224021	0.00955946
AGAP001283		12.9064	4.39313	2.18485	3.55143	0.000106569	0.000971731
AGAP001284		0.462302	0.206682	1.77467	-1.60691	0.0156343	0.0413749
AGAP001285	Vps2	89.2128	55.3748	1.35561	5.98866	0.00148676	0.00705768
AGAP001286		2.62232	9.62613	-1.21957	3.27423	0.00442807	0.0158345
AGAP001287		4.37623	11.4041	-0.767229	6.24834	0.0942643	0.166719
AGAP001290		3.91322	16.8151	-1.48054	3.9927	0.002868	0.0114534
AGAP001291		0.0160922	0.102294	-2.01713	-1.75736	0.209801	0.312408
AGAP001292		1.4461	5.2155	-1.21923	3.39239	0.00102572	0.0053786
AGAP001293		0.342916	0.664565	-0.332626	0.25592	0.566707	0.670669
AGAP001294		0.202104	0.164678	0.9904	-1.02491	0.306511	0.419713
AGAP001296		7.41587	30.2201	-1.41654	6.61061	0.0079115	0.0245675
AGAP001297		11.0521	21.8558	-0.355485	3.90977	0.348675	0.464047
AGAP001298		17.0873	45.5438	-0.816616	5.60023	0.121192	0.203539
AGAP001299		11.8604	19.3721	-0.0457639	4.25149	0.895085	0.937758
AGAP001300		72.2933	63.4601	0.851363	5.32823	0.104874	0.181406
AGAP001301		9.82232	21.3476	-0.437502	2.82221	0.260195	0.369385
AGAP001302		4.13636	22.8425	-1.87202	3.66416	0.0011623	0.00588861
AGAP001303	SAP1	24.0104	7.25651	2.44021	4.61969	0.000499285	0.00308887
AGAP001306		79.4073	42.2163	1.66868	5.46236	0.000937807	0.00504654
AGAP001307		38.3405	33.8736	0.881747	5.08719	0.04758	0.0983182
AGAP001308		36.8266	64.4969	-0.107445	6.37279	0.795702	0.862681
AGAP001309		6.2085	0.646957	3.94904	0.836272	1.54e-06	3.41e-05
AGAP001310		15.7502	12.6768	1.00154	4.44386	0.00528811	0.0181643
AGAP001311	mRpL20	44.42	44.3885	0.704183	4.42697	0.224323	0.328633
AGAP001312		92.031	99.3094	0.61956	7.97215	0.0913344	0.162572
AGAP001313		60.1514	115.058	-0.223696	7.01548	0.543983	0.652059
AGAP001314		29.4191	38.8439	0.241361	4.59653	0.482608	0.596151
AGAP001315		24.305	61.8373	-0.746331	6.98774	0.175997	0.272849
AGAP001316		1.55092	1.86133	0.29977	1.35585	0.646167	0.740775
AGAP001318		17.8024	14.2646	0.947161	5.22104	0.0166008	0.0432948
AGAP001319		9.45833	30.1663	-1.09457	4.1326	0.02171	0.0533573
AGAP001320		7.72868	28.9977	-1.24492	5.31608	0.00251145	0.0103691
AGAP001321		18.5866	19.9919	0.614659	3.81858	0.238561	0.344821
AGAP001322		2.83619	11.3692	-1.37678	3.39097	0.0016872	0.00774756
AGAP001323		7.12076	2.67344	1.96213	2.71406	0.057305	0.113123
AGAP001324		1.08823	7.11136	-2.13226	3.10073	0.000241792	0.00180727
AGAP001325		472.962	627.925	0.312003	9.26943	0.453165	0.567285
AGAP001326		10.7926	14.206	0.334972	2.58284	0.414444	0.529891
AGAP001328		11.0742	39.7989	-1.24467	5.61116	0.0123823	0.034575
AGAP001329	CPLCX1	0.399097	0.0894476	2.9024	-0.580204	0.1644	0.258543
AGAP001330		2.53821	6.6148	-0.782513	4.50139	0.0811861	0.148232
AGAP001331		0	0.162462
AGAP001332		0	0.0354736
AGAP001333	st	0.273394	0.260556	0.585128	-0.653575	0.605067	0.704813
AGAP001334		11.8999	17.1896	0.170038	3.74564	0.648026	0.742184
AGAP001335		116.056	139.436	0.433089	6.41991	0.356507	0.472532
AGAP001336		42.5951	19.0442	1.85476	5.24606	0.0572072	0.113039
AGAP001337		0.529698	1.60923	-1.05385	0.722592	0.195823	0.295918
AGAP001338		1.4541	3.83807	-0.712424	2.69728	0.0964265	0.169797
AGAP001339		4.5336	8.961	-0.348091	3.22007	0.373247	0.489301
AGAP001340		4.37614	14.2325	-1.03195	3.00077	0.00992951	0.0291594
AGAP001341		14.0305	44.5136	-1.00647	5.62011	0.00271933	0.0110167
AGAP001342		8.90779	7.04654	1.07274	2.20757	0.0805283	0.147366
AGAP001343		106.295	915.002	-2.44964	8.88717	0.00164527	0.00761085
AGAP001344		0.0302701	0.0291483
AGAP001345		0.109941	0.0195146	3.05251	-2.03635	0.123194	0.20607
AGAP001346		0.0277313	0.0213507	0.868039	-3.04621	1	1
AGAP001347		7.45416	11.5245	0.0638387	3.4312	0.872852	0.920489
AGAP001348		5.2902	30.4792	-1.96146	3.30873	8.81e-05	0.000840306
AGAP001349		7.27882	23.5738	-1.10733	3.45847	0.0306389	0.0697667
AGAP001352		0.0302235	0.198871	-2.02146	-2.94301	0.393957	0.509998
AGAP001353		0	0.0544719
AGAP001354		0.0421452	1.20569	-4.24101	-2.0546	0.042843	0.090735
AGAP001355		0.0787915	0.190775	-0.667582	-2.6846	0.539301	0.64819
AGAP001356	ACE1	22.262	67.7415	-0.944691	6.89314	0.0183292	0.0468256
AGAP001357		7.47665	23.9589	-1.03802	3.93685	0.0107455	0.0309853
AGAP001358		14.2156	27.5371	-0.326607	6.99091	0.414172	0.529768
AGAP001360		0.0223047	0.104631	-1.62446	-1.46935	0.24198	0.348782
AGAP001361		12.734	13.1417	0.656438	4.50685	0.054101	0.108288
AGAP001362		3.83376	16.8467	-1.53126	4.21955	0.000524971	0.00321136
AGAP001363		7.93413	18.0407	-0.507661	4.2579	0.212013	0.314903
AGAP001364		103.766	46.5479	1.88023	5.32093	0.00109716	0.00564515
AGAP001365		2.93661	3.03757	0.477134	5.72256	0.541901	0.65024
AGAP001366		25.9573	155.464	-1.98247	7.38517	0.000190789	0.00150773
AGAP001367		17.3803	23.0566	0.222183	5.46676	0.57313	0.675741
AGAP001368		14.6051	48.3828	-1.10552	5.53221	0.0427308	0.0905386
AGAP001369		15.7947	15.3854	0.803456	6.83674	0.0777404	0.143471
AGAP001370		5.46361	27.0036	-1.71496	3.79594	0.0297706	0.0682813
AGAP001371		5.47675	9.42463	-0.164355	1.91677	0.754066	0.83016
AGAP001372		38.3231	29.4705	1.18738	5.39126	0.0764319	0.141458
AGAP001373		4.02536	18.5687	-1.57218	3.90059	0.000257223	0.00188752
AGAP001374	trio	0.0357155	10.7127	-7.69458	0.0961887	0.00413743	0.0150683
AGAP001375	SRPN12	1.1692	0.676954	1.51567	2.53105	0.000454403	0.00288459
AGAP001376	SRPN17	42.1125	32.6112	1.07206	6.51407	0.0249024	0.0594839
AGAP001377	SRPN11	73.0176	22.1443	2.30429	8.87232	1.16e-06	2.72e-05
AGAP001379	GPRCCK2	0.0441933	0.0729282
AGAP001380		27.7669	30.3203	0.492213	5.17424	0.292394	0.405061
AGAP001381		3.5627	10.9845	-1.00971	7.22	0.0220131	0.053984
AGAP001382	DH31	1.40752	0.570768	2.13147	0.660631	0.0644698	0.124069
AGAP001384		17.6719	56.779	-1.09896	4.3019	0.10266	0.178427
AGAP001386		2.5994	15.75	-1.99174	5.04801	0.000163763	0.00134279
AGAP001387		481.889	226.356	1.78484	7.79124	2e-05	0.000269976
AGAP001388		0.0264652	0.116255
AGAP001389		0.022878	0
AGAP001390		22.996	7.5496	2.24913	3.67531	2.09e-06	4.33e-05
AGAP001391		5.81468	11.1159	-0.244926	4.015	0.547361	0.65437
AGAP001392		14.2158	6.73299	1.7095	4.1027	0.000121827	0.00107508
AGAP001393	Sgf11	10.5474	9.56036	0.830737	2.30701	0.0653132	0.1253
AGAP001394		141.852	165.135	0.488205	6.71222	0.155339	0.247291
AGAP001395		1.49262	1.27062	0.762502	2.58519	0.369305	0.485053
AGAP001396		19.1946	40.2706	-0.3885	4.75637	0.266248	0.376584
AGAP001397		2.82825	5.09967	-0.142585	1.7412	0.760986	0.835514
AGAP001398		9.28411	11.1435	0.399817	2.17683	0.42751	0.542991
AGAP001399		11.3325	52.964	-1.59411	5.80161	6.11e-05	0.000637549
AGAP001400		20.275	13.0308	1.36446	3.86055	0.00435931	0.0156453
AGAP001401		21.3522	22.9554	0.577955	4.81338	0.145999	0.235894
AGAP001402		10.3209	17.8574	-0.0723885	4.33169	0.843162	0.899483
AGAP001403		20.5565	18.9929	0.784155	3.3623	0.0325207	0.0730133
AGAP001404		2.07998	5.124	-0.652098	2.50941	0.153007	0.244495
AGAP001405		3.98168	12.9035	-1.01987	2.15342	0.0288176	0.0665786
AGAP001406	wuho	7.26444	7.85062	0.547774	2.62729	0.274034	0.38499
AGAP001407	Rpt4	52.8043	83.7994	0.0669479	6.30983	0.860161	0.91171
AGAP001408	RpL35	737.373	717.988	0.695668	9.0913	0.131092	0.216578
AGAP001409	OBP3	4697.42	15178.2	-0.978727	11.5957	0.132687	0.218627
AGAP001410		0.669791	2.77445	-1.44026	2.13694	0.0333253	0.0744265
AGAP001411		26.6229	78.7032	-0.925633	6.07115	0.0237088	0.0572766
AGAP001412		0.391799	0.116034	2.38905	-0.667739	0.000277811	0.00200518
AGAP001413		0.131875	0.328532	-0.647089	-1.17034	0.408291	0.523877
AGAP001414		4.74772	13.1908	-0.809182	3.23841	0.0263918	0.0622778
AGAP001415		1.25325	2.73914	-0.484164	1.09649	0.444189	0.559228
AGAP001416		0.0433828	0.160882
AGAP001417		104.143	81.998	1.07092	6.96457	0.0156606	0.0414034
AGAP001418		18.0139	33.8925	-0.233847	5.8777	0.428372	0.543981
AGAP001419		23.9381	25.069	0.599105	5.59015	0.269129	0.379831
AGAP001420		369.788	261.625	1.17386	8.87438	0.00862051	0.0262469
AGAP001421		2.55365	10.3064	-1.35074	3.06414	0.00721299	0.0229416
AGAP001422		0.652878	0.482494	1.14181	0.473641	0.146484	0.236523
AGAP001423		3.4628	12.6404	-1.27167	4.21436	0.0157239	0.0415174
AGAP001424		15.0475	273.054	-3.6352	6.80064	5.9e-07	1.57e-05
AGAP001425		0.0414103	0.0696765	-0.0998317	-2.23157	1	1
AGAP001426		6.22436	23.8624	-1.29937	2.95803	0.00101427	0.00533673
AGAP001427		10.3676	24.8247	-0.623617	6.69785	0.183142	0.281377
AGAP001428		22.6928	28.8323	0.385053	3.40519	0.388148	0.504331
AGAP001429		15.4429	51.8818	-1.09726	4.96019	0.00666559	0.0216189
AGAP001430		6.28365	25.49	-1.44941	2.81382	0.0156691	0.0414131
AGAP001432		1.80106	4.19558	-0.567343	1.40174	0.271696	0.382359
AGAP001433	CLIPD3	0.282495	4.70316	-3.42515	1.25694	9.55e-09	4.6e-07
AGAP001434		0.802112	0.828425	0.63606	0.375314	0.278063	0.389408
AGAP001435		56.7301	57.9546	0.592745	5.72258	0.337698	0.452761
AGAP001438		47.5745	93.7195	-0.344917	6.78238	0.36495	0.480827
AGAP001439		1.94481	9.00991	-1.57676	-0.0851621	0.0482384	0.0993457
AGAP001440	Rpn6	37.6542	63.1954	-0.0117478	6.38996	0.975579	0.999247
AGAP001441		3.26716	11.9502	-1.27316	2.61576	0.0221148	0.0541903
AGAP001442		5.62731	8.57249	0.079895	2.93266	0.830107	0.889766
AGAP001443	CYP325J1	25.9458	91.4853	-1.10197	4.39591	0.291102	0.403542
AGAP001444		2.66211	13.6457	-1.75294	3.66385	0.00120374	0.00605341
AGAP001445		0.167308	0.410538	-0.590262	-1.46713	0.621588	0.718715
AGAP001446		11.2789	48.4044	-1.54468	6.32644	0.0163733	0.0429012
AGAP001447		24.3784	67.6955	-0.790001	5.4834	0.0549732	0.109611
AGAP001448		54.6872	177.509	-1.04394	5.49629	0.00308566	0.0120685
AGAP001449		195.899	825.632	-1.38414	6.99742	0.000162594	0.00133719
AGAP001450		19.9225	74.2448	-1.23357	5.06565	0.0034229	0.0130441
AGAP001451		7.65414	27.4491	-1.24028	5.31761	0.0297227	0.0681967
AGAP001452		12.7739	32.7492	-0.709647	5.54546	0.0413292	0.0881499
AGAP001453		0.0550069	0.565777	-2.72285	-0.472868	0.00389384	0.0143962
AGAP001454		15.2853	12.0229	1.09074	3.23509	0.0114637	0.0326431
AGAP001455		4.24328	11.1625	-0.778724	5.08454	0.0785551	0.144605
AGAP001458		5.75692	3.60538	1.3644	1.87551	0.00753277	0.0236476
AGAP001459	RpL17	1011.38	704.732	1.23617	9.72215	0.0170031	0.0441201
AGAP001460		16.8795	47.047	-0.863269	5.3426	0.0514977	0.10447
AGAP001461		30.4703	27.1449	0.879076	4.56036	0.0567055	0.112282
AGAP001462		3.30875	13.5988	-1.42775	2.73579	0.00363252	0.0136197
AGAP001463	Vps33B	1.39137	5.70989	-1.38124	2.03998	0.00466242	0.0164506
AGAP001464		7.73637	50.7505	-2.12215	5.60384	4.98e-05	0.000543759
AGAP001468		15.6487	129.844	-2.44016	6.79959	1.11e-05	0.00016811
AGAP001469		6.55543	16.6969	-0.680462	5.10813	0.0567646	0.112344
AGAP001470		0.966247	1.16933	0.269411	5.111	0.67331	0.763341
AGAP001471		4.59122	13.3897	-0.914318	3.84798	0.00599741	0.019945
AGAP001472		1.91051	7.8315	-1.41016	3.48943	0.000655088	0.0038148
AGAP001473		1.04877	2.58497	-0.636047	1.45673	0.125612	0.209263
AGAP001474	MSN	0.152973	0.151736	0.787293	-2.66511	0.695086	0.781559
AGAP001475		11.1962	23.7167	-0.427246	5.83764	0.167528	0.262292
AGAP001476		94.5392	116.315	0.399727	7.96148	0.306028	0.41919
AGAP001477		0.326806	0.203922	1.33737	-1.10519	0.0461522	0.0959305
AGAP001478	NMDAR1	2.19786	5.89161	-0.799802	3.14885	0.0725944	0.13603
AGAP001480		9.17597	21.0602	-0.561316	6.05085	0.187121	0.285676
AGAP001481		2.99281	6.04823	-0.36347	4.20372	0.328025	0.443166
AGAP001482		6.88613	41.222	-2.001	5.58162	0.000511855	0.00314784
AGAP001483		8.47928	11.2596	0.290465	1.77983	0.683819	0.77206
AGAP001484		29.0485	24.5801	0.927431	5.35069	0.0304641	0.0694505
AGAP001485		5.39559	5.91413	0.517112	4.23761	0.256928	0.365879
AGAP001486		26.5153	25.624	0.769358	6.40692	0.0952975	0.168121
AGAP001487	shakB	8.3271	3.3826	1.97255	1.76058	0.0529181	0.106562
AGAP001488		39.5266	112.178	-0.86538	6.73217	0.124453	0.207651
AGAP001490		9.50372	24.0093	-0.663628	4.15305	0.142607	0.231545
AGAP001491		59.0954	40.3442	1.29552	5.2167	0.00460177	0.0163019
AGAP001492		13.9574	8.96161	1.39857	4.42358	0.00198104	0.00872848
AGAP001493		0.0921548	1.00851	-2.7934	-1.12505	0.0300074	0.0687181
AGAP001495		1.43109	1.92143	0.229074	0.850695	0.747871	0.825108
AGAP001496		20.548	55.6833	-0.858391	6.45513	0.0988807	0.173317
AGAP001497	ACTN	10.4388	19.5546	-0.27895	6.15849	0.596173	0.696317
AGAP001498	GPROPDR	0	0.00861869	-2.41405	-2.92741	1	1
AGAP001499	GPRMTN	6.11914	16.6918	-0.792439	4.42554	0.0262412	0.062009
AGAP001500		6.22369	19.1798	-0.987626	4.34709	0.00881853	0.0267047
AGAP001501		255.447	73.8585	2.52843	8.33931	8.82e-05	0.000840306
AGAP001502		62.5813	132.608	-0.413373	6.5002	0.610506	0.709161
AGAP001503		0.442335	0.523121	0.488896	-1.23612	0.54028	0.648862
AGAP001504		2.01548	1.6617	0.962368	-0.653833	0.433601	0.549208
AGAP001505		14.3016	10.7416	1.1103	4.06702	0.00229093	0.00972541
AGAP001506		2.93255	7.91479	-0.743551	2.3914	0.335884	0.451163
AGAP001507		3.59152	12.6921	-1.2329	5.23091	0.0171998	0.0445367
AGAP001508		51.5676	0.880712	6.3297	4.78742	3.4e-05	0.000409472
AGAP001509		3.73856	0.0245607	7.86389	1.84477	0.000276569	0.00199856
AGAP001510		8.37877	0.495616	4.94607	2.39941	0.0020297	0.00888885
AGAP001511		2.63691	3.20129	0.20786	3.49258	0.836767	0.894603
AGAP001512		12.6972	106.52	-2.45814	5.95411	2.01e-07	6.34e-06
AGAP001513		2.29351	5.25313	-0.535311	3.75784	0.12076	0.202907
AGAP001514		1.52858	9.76463	-2.03715	2.62111	4.48e-05	0.000502578
AGAP001515		3.37302	1.49584	1.89357	2.86581	0.0163208	0.0428001
AGAP001518		4.59228	17.3555	-1.29001	4.80637	0.00378348	0.0140869
AGAP001519		2.76093	14.6502	-1.77477	4.95894	4.56e-05	0.00050888
AGAP001520		3.14346	2.16162	1.0181	5.98335	0.254563	0.363261
AGAP001521		5.38874	15.6942	-0.899884	3.9811	0.0354725	0.0782439
AGAP001522		0.610574	0.630135	0.63844	-0.284665	0.337251	0.452307
AGAP001523	ABCA7	18.2531	54.6585	-0.987165	6.66574	0.0402275	0.0864131
AGAP001524		0.697651	1.91695	-0.894306	0.768389	0.179042	0.276595
AGAP001525		11.1011	7.97833	1.18412	3.67267	0.00515333	0.0177806
AGAP001526		7.84819	20.8935	-0.73454	4.23397	0.153856	0.245501
AGAP001527		2.7873	15.3523	-1.86646	4.90286	0.000494231	0.00306507
AGAP001528		12.7853	9.25137	1.15516	1.94751	0.0386445	0.0837022
AGAP001529		5.40931	8.18271	-0.0118337	2.93069	0.986168	1
AGAP001530		0.463538	0.260755	1.34127	3.61575	0.0934517	0.165528
AGAP001531		0.384263	0.627938	-0.0476425	-1.54177	0.952984	0.981814
AGAP001533		3.43993	10.9396	-1.04936	4.23321	0.00815339	0.0251287
AGAP001534		0.108024	0.402223	-1.30997	0.64432	0.0923197	0.164017
AGAP001535		3.98281	18.3657	-1.62382	5.67151	0.00464725	0.0164017
AGAP001536		44.8292	39.5307	0.79662	7.78069	0.105921	0.182704
AGAP001537		0.16477	0.177249	0.49836	-0.750907	0.527389	0.637542
AGAP001538		0.942117	4.87437	-1.732	1.13062	0.00170604	0.00781278
AGAP001539		2.7159	6.09271	-0.512049	2.09196	0.18796	0.286778
AGAP001543	TWDL11	0.504278	0.0518279	4.0165	-0.453221	0.123791	0.206844
AGAP001544		1.35752	0.281685	2.88926	0.935979	0.000114767	0.00102674
AGAP001545		151.455	132.583	0.879838	6.98126	0.0611793	0.118962
AGAP001546		0.31608	2.86126	-2.58798	-0.287925	0.00441938	0.0158103
AGAP001547	tRNA-Asp	0	0
AGAP001548		149.755	358.678	-0.574351	7.4013	0.180292	0.278178
AGAP001549		4.87367	21.4295	-1.52793	4.41079	0.00181249	0.00816939
AGAP001550		1.9163	1.00557	1.50837	0.88067	0.0264368	0.0623161
AGAP001551		14.7178	11.675	1.0783	3.98603	0.0112829	0.0322204
AGAP001552		24.3889	47.4733	-0.26263	3.61847	0.601653	0.701587
AGAP001553		0.941502	1.24848	0.302577	-0.469063	0.721419	0.803546
AGAP001554		0.0786678	0.245097	-1.02314	1.31539	0.341003	0.456376
AGAP001555		2.47849	11.4658	-1.59085	4.90005	4.78e-05	0.000528137
AGAP001556	OBP7	5959.69	15350.4	-0.723167	11.3045	0.196974	0.297221
AGAP001557		14.8139	63.9639	-1.51104	6.71829	0.00111551	0.00571095
AGAP001558	GPRGNR2	9.1394	5.11951	1.46228	4.73443	0.00047804	0.00298848
AGAP001559		1.9229	13.7036	-2.27054	3.7464	0.000702414	0.00403888
AGAP001560		0.0318341	0.0335901
AGAP001561	GPRNNA5	2.05836	0.895104	1.94761	1.01577	0.0388928	0.0841028
AGAP001562	GPRNNB3	1.031	3.39031	-1.10526	2.49561	0.0121007	0.0339296
AGAP001563		7.40384	13.5182	-0.255471	5.75302	0.555973	0.66165
AGAP001564		5.67557	19.2973	-1.12323	5.89828	0.000833981	0.00461045
AGAP001565		6.66352	11.8304	-0.177595	2.77639	0.65715	0.750096
AGAP001566		3.5332	9.10717	-0.743808	4.95178	0.0907724	0.161852
AGAP001567	tRNA-Thr	0	0
AGAP001568		0.853993	0.0779172	4.02529	-1.53476	1.88e-05	0.00025635
AGAP001569		63.8783	9.13465	3.48488	7.27151	0.00865873	0.026317
AGAP001570		8.15085	10.198	0.280464	3.90775	0.531783	0.641328
AGAP001572		11.9455	3.34553	2.3784	-0.450654	0.00891002	0.0269156
AGAP001573		4.79184	13.3718	-0.846694	2.1178	0.100241	0.175212
AGAP001581		0.0422103	0.0360779	1.0621	-2.74456	0.686378	0.774098
AGAP001582		12.1083	0.391628	5.42004	8.79049	3.08e-05	0.000379084
AGAP001583		3.09671	8.23701	-0.790493	4.14217	0.095546	0.1685
AGAP001584	snRNP-U1-C	23.448	30.8242	0.30246	3.518	0.393928	0.509998
AGAP001585		19.903	29.4896	0.0651139	4.24107	0.893457	0.93653
AGAP001586		4.46228	20.1929	-1.56987	3.26217	9.88e-05	0.000916627
AGAP001587	VATI	120.382	483.91	-1.38474	8.39358	0.00163451	0.00758364
AGAP001588		26.8809	6.35191	2.86752	4.47071	0.00138804	0.0067079
AGAP001589		7.08064	9.73635	0.241139	3.34188	0.621527	0.718711
AGAP001590		0.642574	1.50562	-0.635259	2.10483	0.271088	0.381733
AGAP001591		0.699176	0.0669006	4.00239	0.0939797	5.03e-09	2.66e-07
AGAP001592	GPRTAK2	0.314664	0.160131	1.65207	-1.26263	0.0239467	0.0576965
AGAP001593		0.0356039	0.071169
AGAP001594		0.178634	0.255979	0.116681	-1.62405	0.935772	0.968777
AGAP001595	RpS29	1374.15	781.848	1.50017	9.12395	0.00976197	0.0287977
AGAP001596		0.174377	0.577084	-0.951979	-0.247217	0.350646	0.466317
AGAP001597		4.49104	17.355	-1.27624	5.58548	0.000538608	0.00327899
AGAP001598		0.129371	0.0536274	1.91037	-2.83135	0.19425	0.294427
AGAP001599		0.566125	3.72333	-2.00855	0.525487	0.00126782	0.00627301
AGAP001600		0.956476	1.89205	-0.404975	2.41356	0.478206	0.591425
AGAP001601		2.50266	1.69097	1.10508	4.38205	0.0766111	0.141768
AGAP001602		0.950401	0.369343	2.05433	-0.372792	0.00165696	0.00764106
AGAP001603		51.3083	36.1513	1.2182	4.9826	0.00401049	0.0147417
AGAP001604		7.96219	21.8187	-0.882995	6.21524	0.172773	0.268703
AGAP001605	tRNA-Met	3.95076	1.27054	2.27623	-1.34126	0.0496269	0.101561
AGAP001606		1.66948	7.05908	-1.47935	4.31469	0.000947291	0.00507969
AGAP001608		4.03983	24.9971	-2.05164	5.8624	0.000727663	0.00414923
AGAP001609		10.1718	73.8728	-2.27935	4.89684	0.00162473	0.00756123
AGAP001610		136.885	12.3861	4.26678	6.53866	2.42e-07	7.44e-06
AGAP001611		6.21583	7.43034	0.43139	3.06292	0.185189	0.283639
AGAP001612	Pex6	2.19648	12.5901	-1.91099	3.25543	0.000163755	0.00134279
AGAP001613		41.8487	92.1169	-0.453082	6.13957	0.166973	0.261656
AGAP001614		0.36075	1.37034	-1.27487	-0.114882	0.0855792	0.154491
AGAP001615		2.24586	11.1429	-1.67798	3.64583	0.000919155	0.00496771
AGAP001616		90.408	189.984	-0.399758	6.08656	0.256566	0.36549
AGAP001617		81.4561	213.529	-0.711894	6.38563	0.168866	0.263918
AGAP001618		8.73079	4.78361	1.57041	5.02855	2.61e-06	5.16e-05
AGAP001619		5.60924	1.46972	2.57523	3.54491	1.79e-10	1.57e-08
AGAP001620		0.0146443	0
AGAP001621		42.7969	34.268	1.00921	5.80408	0.0116408	0.0329977
AGAP001622		51.0111	7.13706	3.59984	7.01089	0.0121382	0.0340168
AGAP001623		0.411463	0.179107	2.04478	-0.258177	0.0693262	0.131243
AGAP001624		13.007	43.7134	-1.08696	4.60877	0.00367775	0.01376
AGAP001625		0.185899	0.526798	-0.9734	-0.212099	0.305467	0.418655
AGAP001626		0.0915851	0
AGAP001627		9.14497	4.24905	1.664	6.27595	0.00309336	0.0120948
AGAP001628		0.258694	0	6.8735	-2.86496	0.00208697	0.00907841
AGAP001629		31.0331	16.8487	1.60879	4.81813	0.00277908	0.0112109
AGAP001630	Tpi	111.291	125.297	0.537832	7.03614	0.227192	0.33193
AGAP001631		0.22422	3.64497	-3.39627	-0.857473	0.000906326	0.00491458
AGAP001632		2.51657	8.71684	-1.18833	2.82796	0.227993	0.332824
AGAP001633		0.464671	0.380094	0.907356	5.50325	0.289839	0.402108
AGAP001634		1.05627	2.38316	-0.639586	1.85773	0.413933	0.529628
AGAP001635		105.818	58.0123	1.44782	6.52474	0.0368862	0.0806432
AGAP001636		0.734026	0.755401	0.538229	1.4288	0.499153	0.611685
AGAP001637	sosie	85.9043	26.8428	2.3116	7.14321	7.11e-06	0.000117061
AGAP001638		8.02071	39.1874	-1.68839	5.18211	3.82e-05	0.000445776
AGAP001639		42.4996	69.9951	-0.042154	6.72279	0.896491	0.938918
AGAP001640		6.06228	8.9504	0.0836115	3.97303	0.839968	0.896632
AGAP001643		10.4738	14.5831	0.145788	4.80422	0.752934	0.829194
AGAP001644		26.9758	23.9533	0.85068	4.93225	0.0129227	0.0357121
AGAP001645		38.0952	81.8485	-0.455772	5.95694	0.254342	0.362992
AGAP001646		6.43982	19.8611	-0.977961	5.14015	0.00545757	0.0186374
AGAP001647		0.0893589	0.0669826	0.829698	-1.07986	0.743785	0.821482
AGAP001648	CLIPB17	6.42383	5.93506	0.750834	4.43015	0.114914	0.195133
AGAP001649		1.5343	1.62748	0.538162	2.01093	0.229322	0.334527
AGAP001650		2.20838	17.4083	-2.38346	4.33171	8.44e-06	0.000135522
AGAP001651	Rpn9	30.273	48.5884	0.03444	5.30365	0.920774	0.957754
AGAP001652		8.22894	61.0164	-2.3159	5.46277	2.43e-07	7.44e-06
AGAP001653		29.0475	137.409	-1.63228	6.93183	2.82e-05	0.000352333
AGAP001654		26.1877	26.884	0.646423	4.27756	0.153329	0.244818
AGAP001655		6.70769	5.17221	1.12961	2.68361	0.0304284	0.0694282
AGAP001656		5.91507	4.61717	1.06864	2.35584	0.0549931	0.10963
AGAP001657		0.072883	0.0239559	2.16471	-2.02206	0.285165	0.397008
AGAP001658		0.251545	0.692377	-0.781093	-1.85951	0.425669	0.54105
AGAP001659		0.103581	0.0194324	3.04422	-1.66521	0.0655452	0.125628
AGAP001660		0.0351382	0.123648	-1.15054	-0.681289	0.131918	0.217593
AGAP001661		7.48801	13.8002	-0.219342	2.31879	0.632095	0.727737
AGAP001662		1.05545	1.32795	0.197166	6.9571	0.772328	0.844083
AGAP001664	CPR1	20.9339	0.184558	7.62214	2.59338	1.55e-05	0.000220452
AGAP001665	CPR2	35.8237	0.261056	7.9193	3.64249	1.69e-08	7.53e-07
AGAP001666	CPR3	40.8491	0.146835	8.92347	3.74722	1.1e-09	7.01e-08
AGAP001667	CPR4	37.7074	0.141533	8.848	3.5936	4.5e-09	2.43e-07
AGAP001668	CPR5	37.9469	0.222328	8.2343	3.63555	2.86e-08	1.19e-06
AGAP001669	CPR6	18.6032	0.60289	5.7515	3.48318	3.72e-05	0.000437133
AGAP001670		0.446702	2.41148	-1.83753	0.866791	0.00139991	0.00675729
AGAP001671		0.179469	2.10433	-2.92909	-0.743186	0.00113948	0.00578323
AGAP001672		0.3382	0.221876	1.17605	1.52854	0.0918663	0.163377
AGAP001674		2.4724	4.32096	-0.144141	3.23419	0.729937	0.810033
AGAP001675		0.0239522	0.0384828
AGAP001676		9.05699	0.597545	4.77764	5.64565	0.00298925	0.0117925
AGAP001677		20.455	45.8918	-0.541631	6.21764	0.184163	0.282454
AGAP001680		0.0802959	0.0563011
AGAP001681		4.70489	25.0895	-1.76781	4.62876	0.000157401	0.00130406
AGAP001682		9.70092	11.5871	0.455185	2.93801	0.364902	0.480816
AGAP001683		11.5439	17.6944	0.0698768	5.64461	0.866003	0.916292
AGAP001684		0.140887	0.0355727	2.62696	-0.767627	0.169874	0.265191
AGAP001685		0.744641	4.67484	-2.06382	1.81559	0.000668544	0.0038785
AGAP001686		14.9178	14.1257	0.766226	3.19902	0.143563	0.232752
AGAP001687		0.0704611	0.100103	-0.0484766	-1.60059	1	1
AGAP001688		3.64617	14.3007	-1.32802	4.31768	0.000197166	0.00154034
AGAP001690		6.11255	11.8292	-0.314651	5.36988	0.592748	0.693499
AGAP001694	Exo4	5.38683	15.9765	-0.934411	4.9133	0.0172648	0.0446112
AGAP001695		5.36477	5.4195	0.688752	2.68061	0.0803631	0.147187
AGAP001696		3.38064	14.6407	-1.5025	4.28037	0.000427997	0.00276104
AGAP001697		113.833	119.652	0.619971	6.54151	0.0930702	0.165042
AGAP001698		0	0.0203469
AGAP001699		14.8379	75.788	-1.7339	5.70992	0.000613732	0.00361668
AGAP001700		1.05409	8.88737	-2.48318	4.12036	9.85e-05	0.000915382
AGAP001701		91.6473	60.8103	1.36012	5.69378	0.00769595	0.0240313
AGAP001702		2.24347	7.96911	-1.15196	2.83869	0.0132314	0.0362527
AGAP001703		95.9374	60.1268	1.42755	5.47539	0.00173345	0.00790602
AGAP001704		17.7684	28.7511	-0.0288729	4.60032	0.93672	0.969351
AGAP001705		4.57442	5.37786	0.579133	2.3552	0.393593	0.509694
AGAP001706		37.4927	228.757	-1.98328	7.68143	0.000569212	0.00341423
AGAP001707		7.33383	15.8129	-0.549611	5.33278	0.339784	0.455261
AGAP001708		2.30252	3.33785	0.0337738	3.52072	0.951035	0.98039
AGAP001710		3.14598	11.3097	-1.22795	4.49924	0.00559701	0.018956
AGAP001711		71.9232	76.6266	0.626215	6.72255	0.0831835	0.151207
AGAP001712		35.8089	13.4345	2.14753	4.04353	0.000864882	0.00473668
AGAP001713		105.745	238.514	-0.562496	10.0679	0.329016	0.444034
AGAP001714	tRNA-Asp	0.15824	0.813724
AGAP001715		3.11169	6.80341	-0.425511	2.07093	0.295853	0.408521
AGAP001716		4.15097	15.88	-1.30672	5.15343	0.00098056	0.00521089
AGAP001717		0.189753	0.0437844	2.56783	0.788687	0.195037	0.295238
AGAP001718		71.5508	23.8748	2.23533	7.28462	1.43e-06	3.2e-05
AGAP001719		77.8035	30.262	1.97311	6.31676	1.7e-05	0.000237966
AGAP001720		1.48396	4.15315	-0.789974	1.51117	0.0865688	0.156072
AGAP001721		9.21888	49.4183	-1.81493	5.25202	6.21e-06	0.000105954
AGAP001722		0.153723	0.485524	-1.075	-2.28387	0.402284	0.518111
AGAP001723	COEAE1A	0.197092	1.12117	-1.93438	-0.0370559	0.00732862	0.02316
AGAP001724	Sply	4.87283	9.50363	-0.316753	4.85536	0.397406	0.513287
AGAP001725		2.48179	6.01538	-0.638072	1.777	0.212884	0.315855
AGAP001726		31.2152	43.5997	0.0770879	6.32279	0.899261	0.941254
AGAP001727		0.52054	0.187833	2.12073	-1.55631	0.0324236	0.0728482
AGAP001728		0.0571072	0
AGAP001729		4.17386	17.1617	-1.40054	3.36497	0.00268894	0.0109259
AGAP001730		77.561	221.771	-0.894133	7.74985	0.0650509	0.124933
AGAP001731		6.1307	17.804	-0.908378	5.53773	0.0119719	0.0336654
AGAP001732		1.70323	2.91614	-0.175001	2.3103	0.781287	0.85148
AGAP001733	Exo2	2.52024	10.4922	-1.43843	3.19142	0.00110167	0.00565187
AGAP001734		5.93289	23.1006	-1.35891	4.49258	0.00489281	0.0170873
AGAP001735		0.599069	0.744424	0.390304	-0.517036	0.611443	0.709955
AGAP001736		9.64385	26.7871	-0.86702	3.65369	0.132932	0.218914
AGAP001737		7.19153	16.7757	-0.550786	3.68774	0.108287	0.185909
AGAP001738	mRpL1	5.16685	19.2071	-1.26522	3.31827	0.000485073	0.00302324
AGAP001740		0	0.0550099
AGAP001741		0	0.0201184
AGAP001742		0.270852	0.0977985	2.20465	-0.557776	0.00944046	0.0280947
AGAP001743		14.0552	26.7011	-0.241447	5.82053	0.476401	0.589489
AGAP001744		11.7407	19.0933	-0.0144155	4.29035	0.972777	0.997123
AGAP001745	Rpn2	9.10227	49.3059	-1.81028	5.52682	8.06e-06	0.000130045
AGAP001746		22.9271	64.8763	-0.81617	5.25235	0.0183606	0.046873
AGAP001747		13.8723	35.8011	-0.721721	6.49099	0.0496951	0.101662
AGAP001748		5.64659	0.934446	3.46838	4.97373	0.00216146	0.00933
AGAP001749		29.9584	80.8214	-0.761937	5.14213	0.0749357	0.139337
AGAP001750		0.47194	0.761918	0.0785395	-1.75658	0.964371	0.990978
AGAP001751		13.4618	78.5204	-1.96507	7.40449	0.000976271	0.00519941
AGAP001752		13.127	40.2909	-1.05155	6.59747	0.109141	0.186926
AGAP001753		7.60607	9.97566	0.286393	3.11831	0.547136	0.654165
AGAP001754		2.78243	13.2134	-1.62785	5.12573	0.000432554	0.00278606
AGAP001756		3.96059	15.483	-1.36679	2.82895	0.0125756	0.0349644
AGAP001757		7.71067	30.8611	-1.38859	6.18406	0.000627401	0.00367964
AGAP001759		12.3075	76.6512	-2.0317	6.08597	2.67e-06	5.23e-05
AGAP001760		386.503	456.44	0.412553	8.08395	0.31524	0.429281
AGAP001761		16.5001	19.9122	0.435402	4.45969	0.34352	0.45882
AGAP001762	APG9	8.28347	25.9459	-1.02594	5.67883	0.00893128	0.0269468
AGAP001763	Fatp	17.3242	55.4814	-1.03185	5.7566	0.00292283	0.0116047
AGAP001764		0.0107281	0.19767
AGAP001765		5.22538	11.8177	-0.534005	4.2471	0.159703	0.252835
AGAP001766		18.3072	21.0521	0.440013	4.27318	0.23204	0.337652
AGAP001767		0.0529919	0.038929	0.893252	-1.70049	0.747278	0.824601
AGAP001768	GILT2	13.5776	0.499946	5.22276	8.30355	5.06e-05	0.000548877
AGAP001769		18.6354	8.32942	1.81811	4.7536	6.43e-06	0.000109407
AGAP001773	GPRALS2	1.77672	1.42092	0.90211	3.21212	0.100876	0.175974
AGAP001774		1.49171	0.898728	1.30709	0.963944	0.0620244	0.120339
AGAP001775	ABCC2	25.6052	187.852	-2.29736	7.26043	9.75e-05	0.000910855
AGAP001776		4.18185	11.0578	-0.841757	0.0509616	0.346024	0.461365
AGAP001777	ABCC1	4.71363	9.13665	-0.394002	3.28669	0.525072	0.635301
AGAP001778		16.3764	24.6329	0.0513323	3.88453	0.897839	0.940085
AGAP001779		20.8319	27.682	0.202529	3.98385	0.627558	0.723977
AGAP001780		4.6505	24.3852	-1.80883	6.15906	0.00255412	0.0105132
AGAP001781		0.0562099	0.0654467	0.559295	-2.86391	0.751251	0.827874
AGAP001782		17.2042	24.7149	0.0880654	5.09409	0.883241	0.928744
AGAP001783		4.23878	15.3134	-1.24615	3.84321	0.00300173	0.0118303
AGAP001786		6.01207	26.844	-1.55364	6.30998	0.0135376	0.0368982
AGAP001787		8.91571	11.5297	0.302646	3.60114	0.387199	0.503309
AGAP001788		12.2999	9.40773	1.10143	3.11303	0.0213012	0.0525518
AGAP001789		11.4433	4.78893	1.98403	3.10724	6.91e-06	0.000114861
AGAP001790		4.19096	14.6085	-1.20744	2.97423	0.0396337	0.0853928
AGAP001791	Nep2	110.415	40.6682	2.10848	8.16914	7.22e-07	1.88e-05
AGAP001792		1.92897	11.7163	-1.98437	2.90314	3e-05	0.00037096
AGAP001793		0.0638199	0.0591136	0.754187	-2.52004	0.607538	0.706912
AGAP001794		4.918	24.4686	-1.71283	4.63852	0.000195006	0.00153026
AGAP001795		6.28342	9.52273	0.124374	3.20041	0.771296	0.843461
AGAP001796		8.49336	4.17431	1.72416	2.10949	0.00267039	0.0108577
AGAP001797		26.0773	36.5226	0.206839	7.5867	0.733478	0.81285
AGAP001798		7.99477	9.64771	0.344314	3.83517	0.544466	0.652485
AGAP001799		7.29061	2.55909	2.25725	5.37261	0.0942732	0.166719
AGAP001800		17.1625	83.9341	-1.64618	6.29811	0.000157057	0.00130208
AGAP001801		6.09034	8.42139	0.244491	2.67861	0.580411	0.682433
AGAP001802		13.5194	48.3912	-1.20322	6.31077	0.00128099	0.00632947
AGAP001803		2.04698	5.07133	-0.586271	1.7989	0.296462	0.408995
AGAP001804	Nmt	11.8576	42.8461	-1.20816	5.14204	0.000315078	0.00219951
AGAP001805	RpL13	378.392	674.884	-0.161365	9.13949	0.687503	0.774762
AGAP001806		3.26606	16.5923	-1.73857	4.14707	0.000550061	0.00332736
AGAP001807	GPRGPH	0.107072	0.545154	-1.812	-0.65048	0.0628969	0.121688
AGAP001809		6.10041	49.2155	-2.43836	4.06455	2.15e-06	4.39e-05
AGAP001810		19.4442	52.6706	-0.789625	5.39558	0.0161758	0.0425102
AGAP001811	IR75h.1	7.66418	19.0768	-0.593835	3.30727	0.344688	0.459901
AGAP001812	IR75h.2	8.00951	70.0503	-2.43941	4.44262	0.000179692	0.00144409
AGAP001813		1101.86	762.444	1.27388	9.83595	0.0154087	0.0408863
AGAP001814		1.49411	0.957251	1.43125	-0.105635	0.0406216	0.087017
AGAP001815		1.02607	2.90567	-0.844644	0.692976	0.151989	0.243245
AGAP001816		7.68514	16.0247	-0.410401	2.88263	0.253484	0.361852
AGAP001817		14.8646	6.11797	2.04516	1.80895	0.00581621	0.0194737
AGAP001818		4.54972	12.1236	-0.761046	2.51418	0.0429025	0.0908143
AGAP001819		0.0125753	0.137442
AGAP001820		5.19435	21.0303	-1.42666	5.45435	0.00760068	0.0238007
AGAP001821		1.31926	5.71102	-1.50663	2.77299	0.00548865	0.0187049
AGAP001822		0.0842873	0.0811637
AGAP001823	VATG	1175.75	1101.28	0.77936	9.14314	0.0907877	0.161856
AGAP001824		1.41901	4.7729	-1.09754	3.63132	0.00770307	0.0240414
AGAP001825		0	0
AGAP001826	Lp	1.55989	4.86743	-1.12871	7.75872	0.289947	0.402214
AGAP001827		10.8166	120.859	-2.88892	6.26986	1.1e-06	2.61e-05
AGAP001828		12.3433	12.1152	0.636961	5.21971	0.206694	0.308789
AGAP001829	tRNA-Arg	1.56072	0
AGAP001830	tRNA-Asp	0.632959	0.23723
AGAP001831	tRNA-Ser	0	0
AGAP001832	tRNA-Arg	1.87286	0.802577
AGAP001833	tRNA-Ala	0	0.999937
AGAP001834	tRNA-Ser	0	0
AGAP001835	tRNA-Ser	0	0
AGAP001836	tRNA-Ser	0	0
AGAP001837	tRNA-Gln	0	0.23723
AGAP001838	tRNA-Ser	0	0
AGAP001839	tRNA-Thr	0	0
AGAP001840	tRNA-Pro	0	0	0	-2.99925	1	1
AGAP001841	tRNA-Ala	4.05787	0.23398	4.22659	-3.24636	0.0821572	0.149761
AGAP001842	tRNA-Pro	0	0	0	-2.97668	1	1
AGAP001843	tRNA-Pro	0	0	0	-2.97668	1	1
AGAP001844	tRNA-Ala	1.24858	0
AGAP001845	tRNA-Ser	0	0
AGAP001846	tRNA-Thr	0	0
AGAP001847	tRNA-Thr	0	0
AGAP001848	tRNA-Thr	0	0
AGAP001849	tRNA-Arg	1.56072	0
AGAP001850	tRNA-Glu	0	0
AGAP001851	tRNA-Ala	0	0
AGAP001852	tRNA-Ala	0	0
AGAP001853	tRNA-Leu	0	0
AGAP001854		8.65649	8.88463	0.679701	2.99535	0.111006	0.189672
AGAP001856	PER	14.5242	95.4615	-2.08673	7.09904	0.00248537	0.0102921
AGAP001859		23.0322	63.2059	-0.833121	5.10633	0.049036	0.100585
AGAP001861	CYP4H14	0.0375272	0.196971
AGAP001862	GPRNNA1	0.180448	0.533636	-0.89647	-1.8589	0.326604	0.441558
AGAP001863		0.058027	0.0337489
AGAP001864	CYP4H15	8.69083	11.1309	0.307452	2.36381	0.647879	0.7421
AGAP001865	mRpL17	13.6943	27.6258	-0.347018	3.31273	0.368105	0.483928
AGAP001866		3.70392	6.87194	-0.204165	4.97398	0.570937	0.67367
AGAP001867		7.43414	22.1745	-0.996867	5.15035	0.0726908	0.13617
AGAP001870		45.0285	34.438	0.977819	6.01722	0.0243655	0.0584621
AGAP001871		7.02029	9.97075	0.141026	5.18362	0.694681	0.78139
AGAP001872		9.29904	23.4843	-0.690338	5.19208	0.0737323	0.137577
AGAP001873		15.6172	43.6236	-0.828059	5.69834	0.0644475	0.124045
AGAP001874		62.9168	74.9575	0.459266	6.52369	0.202612	0.303721
AGAP001877		6.1847	18.0394	-0.895676	5.88656	0.0160298	0.0421985
AGAP001878		41.1549	28.3732	1.25454	4.29455	0.0220028	0.0539695
AGAP001879		2.67179	12.9003	-1.61793	2.9536	0.000440282	0.00281379
AGAP001880		0.204914	0.0575427	2.2969	-2.86279	0.0959482	0.16907
AGAP001881		0.0496483	0.281669	-1.89259	-2.28713	0.0531733	0.106919
AGAP001882		6.08731	18.3813	-0.963908	4.29378	0.00489417	0.0170873
AGAP001883		14.256	27.5495	-0.304284	4.78777	0.584015	0.685885
AGAP001884		34.1895	64.9091	-0.26999	5.79939	0.460193	0.574332
AGAP001885		1.10453	4.39654	-1.3211	1.0664	0.0173912	0.0448251
AGAP001886		10.6837	28.8805	-0.794292	5.8029	0.0231497	0.0562455
AGAP001887		87.7636	48.2758	1.57439	4.647	0.00532538	0.0182804
AGAP001888		5.25256	22.949	-1.53915	3.88899	0.00172082	0.00786556
AGAP001889		1013.93	1570.29	0.0287015	8.27429	0.951694	0.980649
AGAP001890		351.934	536.537	0.166589	7.03997	0.778813	0.84974
AGAP001891		6.39573	28.3919	-1.58319	3.81455	0.00155836	0.00733543
AGAP001892		0.139548	0.241849	-0.202868	-1.92343	0.877662	0.923981
AGAP001893		1.62228	4.04202	-0.671019	1.45339	0.205153	0.306747
AGAP001894		5.64755	12.9496	-0.530657	3.79087	0.244829	0.351983
AGAP001895		6.49628	27.291	-1.42659	5.66108	1.25e-05	0.000184
AGAP001896		5.96573	18.1515	-0.976005	3.30687	0.0332591	0.0743596
AGAP001897		0.103909	0.252542	-0.621291	-0.673859	0.456071	0.57017
AGAP001898	mRpL44	12.5183	24.0591	-0.243947	3.74358	0.470902	0.584033
AGAP001899		0.0127422	0.0435499	-1.02275	0.918195	0.45229	0.566592
AGAP001900		0.688998	2.39618	-1.17353	0.779923	0.0528969	0.106537
AGAP001901		1.40982	4.80295	-1.13365	2.72776	0.00817661	0.0251877
AGAP001902	Rheb	28.1985	71.6082	-0.675957	6.56134	0.0492921	0.100993
AGAP001903	Mdh2	142.877	264.635	-0.238075	8.25533	0.548041	0.654993
AGAP001905		10.6494	38.3443	-1.24389	5.26319	0.00407911	0.0149278
AGAP001907		6.06259	23.33	-1.3433	5.37137	0.00105866	0.00549601
AGAP001908		2.60785	11.8678	-1.58792	3.20243	0.000257733	0.00188884
AGAP001909		2.36747	13.8507	-1.9545	3.28333	1.79e-05	0.000247112
AGAP001910	RpS3	479.857	777.906	-0.0881007	9.25627	0.845144	0.900669
AGAP001911	RpL6	231.354	505.926	-0.536447	8.55534	0.293698	0.406319
AGAP001912	Or8	0.597645	2.10262	-1.27954	6.36471	0.310678	0.424514
AGAP001913		5.85679	1.69861	2.44382	2.11471	0.00106572	0.00552723
AGAP001914		22.9138	59.113	-0.71658	5.15718	0.151231	0.242252
AGAP001915	Gr24	0.212529	1.14114	-1.77415	5.6397	0.00730516	0.0231333
AGAP001916		2.61422	11.1223	-1.4957	5.08329	0.00129151	0.00635853
AGAP001917		6.77986	10.0407	0.087179	3.10799	0.870711	0.918861
AGAP001918		16.6316	18.5249	0.546525	4.14537	0.136107	0.223217
AGAP001919		10.6833	84.8562	-2.41172	5.27173	1.17e-05	0.000175684
AGAP001920	tRNA-Asp	0	0
AGAP001921	tRNA-Asp	0	0
AGAP001922	tRNA-Asp	0	0
AGAP001923		3.35687	10.5417	-1.02582	3.49379	0.0638316	0.123127
AGAP001924		0.0719821	0.420303	-1.89674	-2.31724	0.0446642	0.0937066
AGAP001925		6.65746	31.3678	-1.62934	4.65897	0.0073317	0.0231638
AGAP001928		23.7331	84.4543	-1.20038	6.8846	0.0320213	0.0721582
AGAP001929		0.171222	0.894652	-1.82333	0.258039	0.0410588	0.0877847
AGAP001930		28.4631	46.4929	-0.032723	7.35893	0.933282	0.966686
AGAP001931		0.218372	0.633739	-0.814379	-1.86208	0.348457	0.463807
AGAP001932		0.268328	0.523814	-0.395543	-0.540794	0.670529	0.761071
AGAP001933		1.05467	1.91621	-0.158349	1.62084	0.795111	0.862181
AGAP001934		2.46755	9.22194	-1.30533	1.07424	0.0632905	0.122257
AGAP001935		9.82995	28.8656	-0.926929	5.92276	0.0129825	0.0357497
AGAP001936		18.9123	42.6313	-0.554765	5.61257	0.254589	0.363261
AGAP001937	mRpL33	100.568	44.4432	1.89987	4.84255	0.00220352	0.00945858
AGAP001938		0.959716	7.49168	-2.39298	2.23794	0.0003864	0.00256104
AGAP001939		6.11637	27.9606	-1.59393	4.34331	0.00296389	0.0117187
AGAP001940		97.6317	61.5428	1.34995	5.29945	0.000482781	0.00301048
AGAP001941		6.5528	19.698	-1.03105	3.88717	0.0554369	0.110301
AGAP001942		7.02947	8.41633	0.410435	4.28553	0.248902	0.35684
AGAP001943		2.98095	13.382	-1.57571	4.98915	0.00260675	0.0106411
AGAP001944		18.4395	36.1246	-0.32171	5.45994	0.368254	0.484043
AGAP001945		1.78128	13.2239	-2.30945	3.43653	0.000271708	0.00197153
AGAP001946		4.49601	19.8059	-1.51369	2.10031	0.00582028	0.0194821
AGAP001947		4.17679	17.1024	-1.44822	4.2278	0.015503	0.0411101
AGAP001948		4.54994	16.0929	-1.18533	3.17731	0.0096605	0.028553
AGAP001949		0.0140707	0.0344136	-0.564658	-2.42789	0.727734	0.808535
AGAP001950		0.232139	1.06158	-1.65158	0.484153	0.0282662	0.0656608
AGAP001951		10.3814	24.7478	-0.629746	4.71166	0.118463	0.199909
AGAP001952		0.323776	0.145958	1.71322	-1.14409	0.105427	0.182184
AGAP001953		10.0684	26.6684	-0.757179	5.45222	0.0250459	0.0597953
AGAP001954	psidin	1.08244	6.69787	-1.99064	2.89776	1.42e-06	3.19e-05
AGAP001955		9.44061	13.9743	0.111005	4.15521	0.761166	0.835514
AGAP001956		0.260301	0.556316	-0.54224	-2.26089	0.655205	0.748459
AGAP001957		107.704	168.096	0.0397653	7.41999	0.919706	0.957047
AGAP001958	CRY1	38.7111	103.849	-0.787447	6.83586	0.0473568	0.0980213
AGAP001959		4.98238	17.2185	-1.19052	3.51409	0.0152351	0.0404867
AGAP001960		0.0356063	0.0262208	1.00889	-0.780081	0.621027	0.718336
AGAP001961	GPRVPR2	3.39513	6.9592	-0.507397	6.13846	0.381185	0.497486
AGAP001962	GPRVPR1	1.74215	1.355	1.0997	2.89545	0.037732	0.0820244
AGAP001963	tRNA-Asn	0	0
AGAP001964	CLIPA26	0.424495	0.232579	1.4257	2.3725	0.057253	0.113075
AGAP001965		0.0111036	0
AGAP001966		0	0.0251788
AGAP001967		2.94711	3.38051	0.52871	2.32904	0.189105	0.288134
AGAP001968		6.03913	4.82492	1.01916	2.73013	0.00944353	0.0280947
AGAP001969		0.150912	0	5.74681	-0.489913	0.0612964	0.119114
AGAP001970		0.155312	0.066526	1.65286	-2.21608	0.547122	0.654165
AGAP001971		2450.93	1141.36	1.77444	12.5779	5.96e-05	0.000623358
AGAP001972		2.36761	11.184	-1.63745	2.48665	0.00203609	0.00890421
AGAP001973	Prosalpha7	84.3501	125.179	0.0785633	6.34447	0.833505	0.892119
AGAP001974		77.4866	30.4575	2.07013	6.31993	6.17e-06	0.000105568
AGAP001975		16	31.2076	-0.259103	3.81819	0.47784	0.591091
AGAP001976		40.5783	20.2633	1.73853	4.2985	0.00103385	0.00540744
AGAP001978		2.41464	13.9918	-1.98462	3.70966	0.00177936	0.00806649
AGAP001979	SCRASP3	10.1405	5.09045	1.68761	5.91088	0.000160362	0.00132237
AGAP001980		0.770894	0.0594914	4.2675	3.80095	1.89e-09	1.12e-07
AGAP001981		141.588	10.61	4.58363	8.48095	4.67e-09	2.5e-07
AGAP001982		0.307143	0.0384591	3.787	-1.06939	0.0387984	0.0839724
AGAP001983		2.92826	0.279214	4.02972	1.39308	1.28e-05	0.000187834
AGAP001984		0.504646	0.339256	1.23522	-0.525634	0.350711	0.466354
AGAP001985		0.326199	0.446806	0.15224	-0.297021	0.864303	0.91498
AGAP001986		8.65921	25.7992	-0.93466	4.9376	0.0104791	0.0304469
AGAP001987		3.55748	23.9544	-2.19114	3.6601	0.00231097	0.00978353
AGAP001988		0.69881	0.72414	0.53016	-0.753603	0.580282	0.682346
AGAP001989		0.0874212	0.0868757	0.767842	-1.73726	0.657032	0.750096
AGAP001990		8.71065	5.56352	1.26499	1.78679	0.00639689	0.0209346
AGAP001993		6.75298	13.4616	-0.40065	2.95484	0.481303	0.594719
AGAP001994		2.48072	25.9584	-2.80368	3.79418	7.05e-06	0.000116453
AGAP001995	Prosalpha2	85.4483	118.036	0.202171	6.31096	0.546385	0.653703
AGAP001996		12.8506	24.358	-0.227784	3.04957	0.556168	0.661818
AGAP001997		8.32022	28.1045	-1.10072	3.75513	0.00639211	0.0209301
AGAP001998	mRpS10	33.2917	28.5155	0.912532	3.84933	0.0908192	0.161865
AGAP001999		2.3868	11.3023	-1.59848	3.81304	9.18e-06	0.00014461
AGAP002000		8.584	20.1594	-0.538016	3.93892	0.491943	0.605124
AGAP002002		9.08909	10.9331	0.437185	4.10792	0.292584	0.405233
AGAP002003		19.5381	15.3311	1.06053	4.07508	0.0233039	0.0565533
AGAP002004		0.696455	3.31711	-1.65157	1.31051	0.00731997	0.0231443
AGAP002005		0.0167671	0.192176	-2.76596	-2.95082	0.0428953	0.0908143
AGAP002006		1.17167	16.0653	-3.17415	1.82475	9.08e-07	2.24e-05
AGAP002007		12.0737	94.5297	-2.35987	6.24028	7.66e-05	0.000756884
AGAP002008		0.328829	0.544132	-0.156382	-0.618394	0.893022	0.936393
AGAP002009		0.136206	0.0696768	1.54725	-0.73373	0.0351903	0.0777605
AGAP002010		0.444914	0.0173237	5.29923	-1.93837	0.0209359	0.0518686
AGAP002011		16.9616	25.4512	0.07073	3.53201	0.84425	0.900023
AGAP002012		9.82746	32.9938	-1.1226	4.45164	0.00986993	0.0290388
AGAP002013		0.291545	0.798932	-0.863061	0.307838	0.171162	0.266762
AGAP002014		1.78161	8.19991	-1.59524	2.70991	0.00102352	0.00537394
AGAP002015		6.29274	39.5754	-2.08108	7.12324	0.000245883	0.00182715
AGAP002016		34.522	71.645	-0.368251	6.08524	0.240132	0.346604
AGAP002017		2.11257	3.63974	-0.0986635	1.75038	0.821766	0.883854
AGAP002018		2.69688	16.167	-1.979	3.79115	1.34e-06	3.05e-05
AGAP002019		18.152	17.7869	0.683007	4.26743	0.0648034	0.124555
AGAP002020		533.763	194.757	2.20233	8.63196	0.000143867	0.00121729
AGAP002021	Agpat1	19.4597	115.704	-1.94525	6.18882	2.27e-05	0.000297346
AGAP002022		2.19524	8.26316	-1.26847	2.41759	0.00301249	0.0118596
AGAP002023		1.91441	5.58711	-0.857069	2.47914	0.0332319	0.0743257
AGAP002024		15.9603	35.107	-0.512933	6.72388	0.214278	0.317443
AGAP002025	OBP11	0.355179	0.583232	-0.0155811	-1.29025	1	1
AGAP002026		20.0546	25.2299	0.314776	4.04347	0.37003	0.485859
AGAP002028		20.5035	59.8235	-0.8988	6.7688	0.0137571	0.0373398
AGAP002030		5.28185	22.6554	-1.48209	5.81834	0.000801922	0.00447335
AGAP002031	tRNA-Asp	0.77449	0.94892
AGAP002032		4.14396	26.6047	-2.09301	4.92503	0.000341537	0.00232622
AGAP002033		4.16336	15.7926	-1.30602	3.09781	0.0120259	0.0337864
AGAP002035		16.9484	44.2096	-0.799726	5.74644	0.144165	0.233591
AGAP002036		7.61623	22.7534	-0.938773	5.66037	0.00759329	0.0237891
AGAP002037		1.08772	4.17017	-1.2696	1.15886	0.0185649	0.0473455
AGAP002038		1.09595	5.89404	-1.83029	2.54885	0.00186319	0.00835858
AGAP002039		28.0678	50.6362	-0.165727	4.88114	0.647516	0.741807
AGAP002040		2.02583	10.6292	-1.74778	4.2411	1.86e-05	0.00025468
AGAP002041		0.658668	0.996988	0.0674444	2.68973	0.870475	0.918768
AGAP002043		0.00641222	0.0551095	-2.10729	-1.86642	0.296855	0.409401
AGAP002044	Or77	2.94921	15.4445	-1.73934	2.05214	3.42e-05	0.000410284
AGAP002045	Or75	35.9996	129.963	-1.23382	4.51748	0.0587899	0.115353
AGAP002046	Or76	26.3286	66.2718	-0.697699	3.67926	0.132382	0.218211
AGAP002047		43.5336	109.655	-0.681822	7.68405	0.0700726	0.13227
AGAP002048		4.0153	17.1818	-1.4925	4.75698	0.000965636	0.00515787
AGAP002049		115.463	767.933	-2.10631	10.4845	0.000874697	0.00477558
AGAP002050	ABCG13	3.89358	9.06059	-0.581225	4.07105	0.0962577	0.169524
AGAP002051	ABCG14	14.8382	30.1199	-0.396204	4.97081	0.270126	0.380909
AGAP002052		1.01502	0.0673328	4.52356	4.26101	1.03e-12	1.64e-10
AGAP002053		0.0454869	0.560856	-2.74412	-0.0447387	0.130754	0.216164
AGAP002054		15.9125	42.154	-0.74547	6.3573	0.0174615	0.0449688
AGAP002055		7.18235	6.20514	0.906807	2.73392	0.0145402	0.0389933
AGAP002056		0.227312	0.790834	-1.13109	0.4081	0.0453963	0.0947999
AGAP002058		2.57035	1.70437	1.16067	1.38532	0.184738	0.283229
AGAP002059		6.65787	26.0208	-1.35533	4.78779	0.0117246	0.033182
AGAP002060	ABCH3	7.82712	2.33807	2.48011	4.44267	5.79e-08	2.24e-06
AGAP002061	Rpn7	28.4625	74.1819	-0.731327	5.46136	0.0215028	0.052958
AGAP002062		18.4012	20.7475	0.494642	3.98964	0.283428	0.39535
AGAP002063		13.6021	38.5821	-0.864235	5.53266	0.0841972	0.152577
AGAP002064		8.40489	11.6312	0.181405	3.75637	0.603792	0.703615
AGAP002065		12.6702	19.6963	0.0420874	4.92276	0.910638	0.949775
AGAP002066		8.38114	20.3546	-0.633991	3.39212	0.100682	0.175708
AGAP002067		7.31375	28.6972	-1.35322	4.46722	0.000242035	0.00180727
AGAP002068		0.0906918	0.116001	0.212174	-0.214306	0.92619	0.961684
AGAP002069		1.06013	3.27128	-0.99912	1.6405	0.0269882	0.063241
AGAP002070		0.0624268	0.277791	-1.41594	-1.84556	0.215494	0.318755
AGAP002071	ABCD1	12.8383	41.7026	-1.06447	6.24775	0.00198066	0.00872848
AGAP002072		1.30596	6.67097	-1.71963	1.39294	0.0148601	0.0396869
AGAP002073		26.7513	40.4619	0.0564003	4.91594	0.859075	0.910947
AGAP002074		4.44086	2.35788	1.65323	1.73967	0.0136928	0.0372144
AGAP002075		0.12388	0.280078	-0.582715	-1.29933	0.538666	0.647745
AGAP002076		204.598	1238.09	-1.96491	10.1746	0.000112765	0.00101423
AGAP002077		7.5377	7.88491	0.653135	3.50499	0.168668	0.263724
AGAP002078		16.637	16.8187	0.680203	2.97981	0.202151	0.303334
AGAP002079		1.34402	2.85423	-0.473172	3.431	0.457829	0.571961
AGAP002080		0	0.0284042
AGAP002081		7.28358	20.3555	-0.891035	5.0825	0.0795671	0.146142
AGAP002082		6.6522	20.2312	-0.99037	4.70794	0.0760674	0.141016
AGAP002083		0.461485	0.327157	1.11513	0.873426	0.224587	0.328903
AGAP002084		9.84385	42.1354	-1.51176	4.96675	0.00195283	0.00865055
AGAP002085		194.72	45.9942	2.92234	7.18747	0.0039436	0.0145472
AGAP002086		7.88039	24.4658	-0.976497	4.93208	0.00371763	0.0138809
AGAP002087		68.2824	55.7995	0.919381	4.56004	0.221854	0.325907
AGAP002088		1.67194	5.7149	-1.15876	2.18276	0.0261628	0.0618594
AGAP002089		10.0227	49.1679	-1.65763	5.23624	0.000211401	0.00162884
AGAP002090	COE16738	0.0372776	0.067847	-0.0695956	-2.04117	1	1
AGAP002091		0.31231	1.81795	-1.99055	2.93941	0.00318343	0.0123336
AGAP002092		13.6041	23.3269	-0.0824358	4.2496	0.822948	0.884742
AGAP002093		159.289	46.9985	2.37825	7.57828	1.02e-08	4.89e-07
AGAP002094		3.74788	14.6426	-1.33484	4.95597	0.000940557	0.00505237
AGAP002095	USP	14.5221	43.5665	-0.930155	5.2725	0.0330177	0.0739574
AGAP002097		3.77538	5.49502	0.183477	3.01217	0.640408	0.735166
AGAP002098		14.47	4.3834	2.45788	1.72068	0.000874386	0.00477558
AGAP002099		2.37903	3.8444	-0.00261534	2.66514	1	1
AGAP002100		1.18417	1.78291	0.0142892	2.08648	0.988616	1
AGAP002101		2.63514	21.3641	-2.45052	4.97927	2.8e-05	0.000350657
AGAP002102		0.0245544	2.9855	-6.34659	-0.628842	2.27e-05	0.000297174
AGAP002104		0.396456	0.611632	0.0342634	2.19183	0.956651	0.984604
AGAP002105		0	0
AGAP002106		0.851966	5.46989	-2.06642	2.19304	8.47e-05	0.000817712
AGAP002107		15.1525	37.7362	-0.661098	4.1129	0.255328	0.36402
AGAP002108		1.67298	9.23493	-1.84908	1.53046	0.00180758	0.00816557
AGAP002109		25.5703	41.9111	-0.0907813	5.90147	0.846403	0.901387
AGAP002110		7.84069	28.9867	-1.25471	4.82203	0.0115345	0.0327567
AGAP002111		2.2787	7.71223	-1.16855	2.08302	0.0187106	0.0475989
AGAP002112		5.20633	15.3935	-0.913341	3.30339	0.0344939	0.076441
AGAP002113		44.2392	47.02	0.577454	6.63329	0.102819	0.178579
AGAP002114		3.97783	14.0329	-1.21501	4.46155	0.00983975	0.0289579
AGAP002117		9.75471	6.31163	1.36414	2.74019	0.00690001	0.0222039
AGAP002118		10.0647	19.691	-0.269675	3.8375	0.441819	0.55727
AGAP002119		9.31105	18.7087	-0.313691	5.85148	0.374208	0.4903
AGAP002120		2.39898	9.83467	-1.45953	3.4559	0.0035296	0.0133353
AGAP002121		14.5762	11.2309	1.08892	2.96714	0.0637674	0.123024
AGAP002122	RpL32	882.82	853.882	0.715522	9.68454	0.134947	0.221817
AGAP002123	Axn	4.79452	10.8325	-0.529622	4.56455	0.13478	0.221631
AGAP002124		77.0166	128.525	-0.0625917	6.2026	0.873489	0.921003
AGAP002125	Or34	0	0.031165
AGAP002126	Or37	0	0.0433517
AGAP002127		11.8631	36.259	-0.977029	4.84264	0.00978306	0.0288461
AGAP002128		4.88846	17.8377	-1.23047	3.81205	0.00245667	0.0102317
AGAP002129		30.0893	18.9076	1.39191	4.44316	0.000224682	0.00170454
AGAP002130		18.9086	17.2129	0.849984	3.72554	0.0231356	0.0562223
AGAP002131		18.3928	17.6405	0.764146	4.37799	0.0276137	0.0644251
AGAP002132		1.81434	6.15126	-1.16364	3.33018	0.0168062	0.0436918
AGAP002133		2.10045	2.54097	0.410248	1.10976	0.373118	0.489185
AGAP002134		0.0326829	0.0783961
AGAP002135	dpr9	6.3897	25.9106	-1.35894	5.01734	0.00568092	0.019154
AGAP002136		22.8552	42.7743	-0.242233	5.37799	0.485872	0.599208
AGAP002137		6.89305	8.29681	0.363604	3.48606	0.312528	0.426578
AGAP002138	CYP325H1	9.73135	76.737	-2.31801	4.80831	8.8e-05	0.000840091
AGAP002139		3.7382	4.56537	0.413514	2.03297	0.304662	0.417923
AGAP002140		70.4792	47.9971	1.25925	4.89939	0.00556537	0.0188804
AGAP002141		98.285	90.0046	0.791268	6.8362	0.0120356	0.0337949
AGAP002142		3.89459	9.36538	-0.574605	3.51076	0.102143	0.17773
AGAP002143		2.03097	0.104481	4.87828	-0.257005	0.00201278	0.00883046
AGAP002144		3.64005	8.98457	-0.612728	2.60429	0.132687	0.218627
AGAP002145		10.4601	88.1301	-2.50129	5.07442	0.000107543	0.000979166
AGAP002146		13.6798	69.0051	-1.68838	3.55312	0.00461505	0.0163349
AGAP002150		24.9568	70.197	-0.846999	7.27291	0.103373	0.179212
AGAP002151		2.25816	9.58227	-1.46149	2.71332	0.000104764	0.000960962
AGAP002152	alpha6	13.6988	16.3801	0.376881	5.94003	0.485908	0.599208
AGAP002153		4.53525	12.1089	-0.784798	4.16937	0.0450936	0.0943345
AGAP002154		7.68357	19.356	-0.711534	5.0642	0.0854239	0.154324
AGAP002155		30.1157	155.893	-1.78039	6.31629	0.000746811	0.00424076
AGAP002156	GPRGNR1	1.37021	0.623445	1.6414	6.13673	0.0189888	0.0481773
AGAP002157		1.03456	1.15661	0.420912	3.51884	0.517047	0.628243
AGAP002159		4.30914	15.3308	-1.21371	4.76241	0.0527337	0.106318
AGAP002161		10.0145	61.5758	-2.02701	5.88734	0.000283555	0.00203491
AGAP002162		1.845	4.56513	-0.686797	1.37434	0.180194	0.278061
AGAP002166		5.8692	27.6655	-1.56818	4.90785	9.24e-06	0.000145288
AGAP002167		74.2613	59.6551	1.01537	6.14931	0.010187	0.0297596
AGAP002168		0.582745	0.24864	1.83784	0.709628	0.227421	0.332224
AGAP002169		59.3037	73.4007	0.368807	6.01024	0.319112	0.433357
AGAP002170		139.477	163.9	0.440225	7.05084	0.347905	0.463272
AGAP002171		6.8788	14.7081	-0.420684	4.66795	0.387145	0.503293
AGAP002172		25.9331	81.0702	-0.981656	5.53999	0.0124489	0.034714
AGAP002173		4.89822	20.3428	-1.41975	4.16226	0.000122521	0.00107935
AGAP002174		6.71692	8.21739	0.463365	2.70192	0.38851	0.504603
AGAP002175		25.8913	39.8523	0.0453555	5.16291	0.892926	0.936372
AGAP002176		9.73215	76.0011	-2.36337	5.84101	2.1e-07	6.56e-06
AGAP002177		6.65905	5.38845	1.00792	2.30729	0.0699348	0.13205
AGAP002178		6.10141	14.1851	-0.565625	5.57308	0.184048	0.282383
AGAP002181		6.476	35.3556	-1.84764	4.08399	0.00227375	0.00966911
AGAP002182	ABCE1	44.7988	141.517	-1.03076	7.29078	0.0225497	0.0550371
AGAP002183		4.70073	21.6941	-1.58469	3.87315	0.000213796	0.00163808
AGAP002184		1.68688	13.4655	-2.40242	3.41573	8.03e-07	2.05e-05
AGAP002185		6.67666	26.7139	-1.36294	4.02339	0.00346451	0.0131417
AGAP002186		8.19305	20.5841	-0.679124	7.7596	0.0498379	0.101925
AGAP002188	OBP12	0.36983	0.102504	2.47608	-2.90411	0.0318147	0.0718205
AGAP002189	OBP14	0	0
AGAP002190	OBP39	0.0628891	0
AGAP002191	OBP40	0	0
AGAP002192		76.281	148.24	-0.302718	7.03302	0.361826	0.477681
AGAP002193		19.0331	56.5849	-0.956204	5.54757	0.0170347	0.0441831
AGAP002194		23.1653	40.9969	-0.19667	6.61031	0.609146	0.70801
AGAP002195	CYP325F2	1385.23	180.486	3.69671	9.52893	1.25e-06	2.86e-05
AGAP002196	CYP325G1	303.739	1319.3	-1.47429	8.75714	0.00181214	0.00816939
AGAP002197	CYP325F1	130.968	13.9238	3.92639	5.7509	7.13e-08	2.65e-06
AGAP002198	Gnmt	9.95919	2.67069	2.66995	6.2127	0.000165327	0.00135066
AGAP002199		2.34095	1.25265	1.49741	1.38807	0.018609	0.0474285
AGAP002200		21.8592	27.7745	0.351793	6.21912	0.403285	0.518804
AGAP002202	CYP325E1	4.02821	2.4881	1.38828	2.62944	0.0166189	0.0433328
AGAP002203		2080.75	3140.8	0.0901938	10.5718	0.853344	0.90634
AGAP002204	CYP325D1	81.5374	87.5889	0.516566	6.92106	0.165975	0.260323
AGAP002205	CYP325C2	0.681415	0.445638	1.28854	2.39139	0.0129766	0.0357497
AGAP002206	CYP325D2	68.3854	70.9779	0.565713	6.78485	0.147993	0.238273
AGAP002207	CYP325C1	0.434771	0.245253	1.59597	1.19373	0.0434432	0.0917081
AGAP002208	CYP325A3	0.0355674	0.0851262	-0.437896	1.08338	0.900433	0.941947
AGAP002209	CYP325A2	0.223578	0.1712	0.938781	-1.3343	0.533147	0.642595
AGAP002210	CYP325B1	0	0.011387
AGAP002211	CYP325A1	0.217658	0.1712	0.843848	-1.03148	0.670094	0.760877
AGAP002212		11.6485	2.2692	2.93923	2.46186	3.8e-09	2.11e-07
AGAP002214		3.03321	12.6	-1.42789	4.02587	0.0573741	0.113224
AGAP002215		4.56063	23.7795	-1.78724	5.54803	0.000569407	0.00341423
AGAP002216		8.05632	15.3928	-0.241038	2.71539	0.545922	0.653531
AGAP002217		4.84453	11.1004	-0.592667	3.16073	0.292878	0.405458
AGAP002218	mRpL47	21.9899	22.3188	0.667901	4.06322	0.089245	0.159729
AGAP002219		26.2222	47.0019	-0.157382	5.7633	0.699732	0.785373
AGAP002220		1.09917	2.0649	-0.279343	0.313578	0.69213	0.778947
AGAP002221		2.36763	6.86664	-0.945468	2.50123	0.0803273	0.147165
AGAP002222		6.18791	16.5036	-0.77801	4.03016	0.0386464	0.0837022
AGAP002223		1.41941	7.09272	-1.72206	3.16452	0.00196578	0.0086923
AGAP002224		8.61637	4.78087	1.40093	4.98198	0.00812933	0.0250734
AGAP002226		1.98087	5.35168	-0.802028	3.71975	0.176809	0.27366
AGAP002227		29.2575	16.504	1.53631	5.17773	0.00418614	0.0152007
AGAP002228		0.195994	0.0720632	1.90533	-0.997524	0.315451	0.429426
AGAP002229		3.6133	26.3444	-2.28443	4.05997	9.38e-05	0.000881334
AGAP002231		0	0.0823808	-5.64977	-3.05737	0.0252698	0.0601811
AGAP002232	GPR5HT2A	1.06954	10.9645	-2.79937	3.25088	1.24e-06	2.85e-05
AGAP002234		0.0128934	0	2.35689	-3.02303	1	1
AGAP002235		0.122069	0.152213	0.235143	2.87235	0.829414	0.889287
AGAP002236		0.00330125	0.00522501
AGAP002238		0.270247	0.092554	2.05039	3.99419	0.0129616	0.0357497
AGAP002239		1.14646	0.472558	1.81123	4.44929	0.00826149	0.0253984
AGAP002240		1.07225	2.02525	-0.323727	0.233008	0.648912	0.742991
AGAP002241		6.27165	5.98448	0.770715	2.62615	0.0874253	0.157248
AGAP002242		2.6926	9.56484	-1.1843	3.78145	0.0140281	0.0379429
AGAP002243		2.56085	12.4202	-1.69824	3.97348	0.00102293	0.00537311
AGAP002244		9.42431	2.29486	2.77336	4.00354	5.05e-09	2.66e-07
AGAP002245		440.87	378.435	0.918173	8.27154	0.0669101	0.127567
AGAP002246		2.22859	12.2685	-1.87085	4.55825	0.000508868	0.0031351
AGAP002247	Med21	6.38601	21.9893	-1.12278	3.43007	0.0189786	0.0481615
AGAP002248		0.075784	0.0924575	0.384681	-1.23412	0.640621	0.735342
AGAP002250		8.0129	49.9701	-2.0685	6.17822	0.00169191	0.00776358
AGAP002251		73.5448	71.7208	0.731048	6.01704	0.0851778	0.153947
AGAP002253		11.2286	11.1747	0.687196	5.42356	0.0655647	0.125646
AGAP002256		5.94751	11.7824	-0.294109	2.4629	0.449501	0.564532
AGAP002257		4.18484	13.3094	-1.01137	3.8628	0.00603337	0.0200375
AGAP002258	Med31	8.26137	17.9484	-0.472463	3.73645	0.182868	0.281027
AGAP002259		2.19943	1.95655	0.831435	1.03692	0.0684321	0.129849
AGAP002260		8.61718	23.1417	-0.776745	4.75185	0.0264357	0.0623161
AGAP002261		4.47842	13.3581	-0.990282	4.56403	0.0531897	0.106935
AGAP002262		0.408981	2.7913	-2.13889	1.75263	0.00289121	0.0115051
AGAP002263		27.8055	141.268	-1.74651	7.02712	0.00198577	0.00873966
AGAP002264		19.525	32.9593	-0.123985	5.90668	0.713667	0.797506
AGAP002265		10.4591	49.7256	-1.64096	5.26814	0.000248259	0.00184117
AGAP002266		6.72335	16.4221	-0.681198	5.32267	0.153997	0.24563
AGAP002268		0.838503	0.205829	2.48996	5.3171	0.0610295	0.118708
AGAP002269		16.6764	18.8214	0.539572	4.11064	0.119425	0.201241
AGAP002270	CLIPB7	6.87882	17.2346	-0.754937	5.623	0.115375	0.195808
AGAP002272		4.11376	19.4663	-1.65713	5.29332	0.00842624	0.025802
AGAP002273		20.9829	1.73236	4.22243	6.50267	9.98e-06	0.000154368
AGAP002274		8.32917	20.509	-0.660962	5.87758	0.0827344	0.150568
AGAP002275	Gr2	0.105095	0.642452	-2.03943	-1.33106	0.0404462	0.0867618
AGAP002276		2.98562	12.4102	-1.39866	2.64195	0.000359832	0.00242273
AGAP002277		76.9242	56.483	1.18522	5.37271	0.117129	0.19821
AGAP002278	ABCB1	10.636	67.0024	-2.05619	5.67509	6.98e-06	0.000115497
AGAP002279		11.2168	10.174	0.80102	3.78768	0.0359481	0.0790383
AGAP002280		5.90584	14.2708	-0.60641	3.59219	0.0850372	0.153769
AGAP002281		4.82113	16.4132	-1.1364	4.70699	0.000952006	0.00509644
AGAP002282		15.4376	44.1276	-0.879304	5.26923	0.0118624	0.0334491
AGAP002283	Pex16	26.2004	29.7618	0.498027	4.87053	0.130722	0.216141
AGAP002284		7.20314	42.0292	-1.9249	5.2057	2.09e-05	0.000278016
AGAP002285		60.1275	34.7276	1.46453	5.78873	0.000592933	0.00352274
AGAP002286		20.0108	20.0678	0.685606	4.13209	0.111569	0.190417
AGAP002287		1.75196	8.94612	-1.75923	3.47355	0.000438508	0.00280968
AGAP002288		3.2095	6.91464	-0.43878	4.55505	0.196878	0.297149
AGAP002289		41.8148	45.1013	0.58633	6.19023	0.0810075	0.148016
AGAP002290		4.72831	18.7462	-1.35063	4.78627	0.00104187	0.00543555
AGAP002291		58.6074	43.9023	1.0273	7.77138	0.0358069	0.0787981
AGAP002292	PKP	0.0503666	0.206488	-1.23029	-0.0428868	0.588109	0.689445
AGAP002293		4.1581	27.0081	-2.07857	3.42712	0.000782462	0.00438862
AGAP002294		0.516378	0.994776	-0.21799	-0.479894	0.756205	0.832068
AGAP002295		1.06598	4.27867	-1.37231	1.71205	0.0146958	0.039342
AGAP002296		2.24711	3.22225	0.0936242	1.5711	0.920888	0.957792
AGAP002297		0.0909082	0.0759726	0.784037	-2.46938	0.733912	0.813185
AGAP002298		0.0155646	0.0750204
AGAP002299		0.124407	0.0717148	1.39526	-1.46854	0.117591	0.198838
AGAP002300		3.0567	13.3487	-1.50294	4.05685	0.00156393	0.00735039
AGAP002301		35.9015	23.9252	1.31806	4.10094	0.0100537	0.0294439
AGAP002302		1.60704	2.60056	-0.0333873	1.20416	0.961137	0.988479
AGAP002305		17.0253	31.4346	-0.193529	3.58085	0.667657	0.759096
AGAP002306	RpL4	246.409	667.449	-0.828156	9.16486	0.0724456	0.135846
AGAP002307		6.8586	10.0597	0.177542	2.57526	0.696575	0.782876
AGAP002308		25.3559	26.7595	0.598161	4.57232	0.0971792	0.170804
AGAP002309	WDY	0	0.0118976	-3.21299	-3.34206	0.557762	0.663012
[truncated: 11,797 more rows]

## Sheet: ORs
Geneid	Name	CMA	CFA	log2FC	FC	log2CPM	PValue	FDR
AGAP004355	Or27	31.5073	15.3326	1.71081	3.27344	3.02398	0.000126929	0.00110899
AGAP004357	Or57	40.2854	21.0663	1.58743	3.00513	3.48622	0.0441175	0.0928281
AGAP004356	Or56	52.776	33.9645	1.2759	2.42149	4.04047	0.0390153	0.0842938
AGAP029705	Or50	4.18243	3.25266	1.04617	2.06504	1.79331	0.0587295	0.115253
AGAP002640	Or38	26.0174	20.7556	1.0085	2.01182	3.29795	0.0144937	0.0389107
AGAP009411	Or20	17.6462	13.9031	0.994202	1.99198	2.96041	0.165646	0.260071
AGAP008894	Or65	6.59412	6.30819	0.773159	1.70901	1.30712	0.265831	0.376167
AGAP009392	Or46	26.0521	24.0794	0.763345	1.69742	3.7454	0.131018	0.216485
AGAP009111	Or29	40.9912	39.1822	0.748832	1.68043	3.90737	0.413858	0.529587
AGAP009720	Or74	1.14551	1.10972	0.733305	1.66244	1.81583	0.512627	0.62398
AGAP009390	Or53	4.13619	4.06167	0.725559	1.65354	1.33049	0.442142	0.557448
AGAP004278	Or42	22.7332	23.3236	0.645513	1.5643	3.18378	0.253308	0.361726
AGAP010505	Or44	14.0106	14.8328	0.543576	1.45758	2.70033	0.527978	0.637941
AGAP009409	Or51	1.7637	2.27743	0.273008	1.20832	-0.287147	0.79748	0.864065
AGAP010504	Or43	15.3142	20.53	0.180974	1.13365	2.57579	0.82231	0.884361
AGAP003310	Or66	37.7906	54.7156	0.137471	1.09998	4.07357	0.828564	0.888761
AGAP005760	Or33	2.30178	3.32227	0.132254	1.096	1.98272	0.764982	0.838806
AGAP004971	Or35	24.062	34.9632	0.128237	1.09296	3.36459	0.724207	0.805851
AGAP011813	Or54	2.99575	4.54284	0.127407	1.09233	0.128262	0.883513	0.92895
AGAP002639	Or39	64.9975	98.8372	0.0948384	1.06795	5.10971	0.844037	0.900023
AGAP009393	Or47	32.6436	49.5078	0.0508514	1.03588	4.19021	0.92126	0.957936
AGAP009706	Or70	19.0787	29.9443	0.0184531	1.01287	3.28476	0.965963	0.992118
AGAP008333	Or9	28.094	44.7964	-0.0168121	-1.01172	4.54723	0.978008	1
AGAP009707	Or71	9.81531	15.8914	-0.0800469	-1.05705	2.25133	0.921187	0.957936
AGAP009719	Or73	38.4488	72.2917	-0.260448	-1.19785	4.49942	0.80576	0.87097
AGAP004951	Or32	9.64103	18.1256	-0.299537	-1.23075	2.3701	0.663568	0.755701
AGAP009718	Or72	20.0405	38.7328	-0.332178	-1.25891	3.70259	0.729869	0.810031
AGAP009394	Or16	27.0081	56.965	-0.412457	-1.33095	4.09021	0.400344	0.515788
AGAP009705	Or69	12.0607	26.7099	-0.503228	-1.41738	2.5647	0.453296	0.567333
AGAP009396	Or13	54.4803	127.5	-0.575729	-1.49043	5.16407	0.222043	0.326069
AGAP006167	Or6	4.66525	11.0402	-0.588786	-1.50398	1.56283	0.194993	0.295207
AGAP009395	Or17	36.2889	88.6906	-0.629334	-1.54685	4.63543	0.237515	0.343712
AGAP002046	Or76	26.3286	66.2718	-0.697699	-1.62192	3.67926	0.132382	0.218211
AGAP004354	Or26	17.8003	47.9686	-0.772363	-1.70807	3.6748	0.0776771	0.143375
AGAP009398	Or15	90.809	256.703	-0.849193	-1.80149	6.07108	0.128474	0.213281
AGAP011979	Or60	6.94231	21.2541	-0.942486	-1.92184	2.34023	0.0257598	0.0610705
AGAP009640	Or1	25.5718	76.9079	-0.953263	-1.93625	4.72213	0.0652561	0.12523
AGAP011991	Or61	3.19976	10.166	-0.992599	-1.98977	2.38031	0.085789	0.154779
AGAP003054	Or25	4.7158	15.2771	-0.993812	-1.99144	1.81889	0.0578363	0.113917
AGAP011989	Or63	4.26053	13.9519	-0.998825	-1.99837	3.32307	0.0694975	0.131507
AGAP009397	Or55	55.5793	176.943	-1.01134	-2.01578	5.31952	0.0836508	0.151855
AGAP010507	Or24	48.3815	163.022	-1.08923	-2.1276	5.06229	0.153253	0.24476
AGAP004974	Or31	13.1098	45.3579	-1.12847	-2.18626	3.19805	0.00763174	0.0238792
AGAP002722	Or28	0.625687	2.00617	-1.13386	-2.19445	6.32424	0.181618	0.279628
AGAP002045	Or75	35.9996	129.963	-1.23382	-2.35189	4.51748	0.0587899	0.115353
AGAP001912	Or8	0.597645	2.10262	-1.27954	-2.42761	6.36471	0.310678	0.424514
AGAP002995	Or59	4.69885	17.9419	-1.29619	-2.45579	2.00118	0.006294	0.0206583
AGAP011990	Or64	0.720773	2.96825	-1.41894	-2.67389	1.38614	0.0221802	0.0543182
AGAP009704	Or68	16.2213	71.6024	-1.46736	-2.76516	4.52762	0.00279896	0.0112616
AGAP011978	Or62	10.5574	51.7624	-1.59844	-3.02817	3.42944	6.17e-05	0.00064105
AGAP000226	Or41	7.53854	35.6859	-1.68854	-3.22331	2.89201	0.00659995	0.0214586
AGAP002044	Or77	2.94921	15.4445	-1.73934	-3.33882	2.05214	3.42e-05	0.000410284
AGAP009520	Or10	6.95633	37.1098	-1.79172	-3.46228	3.61762	0.000177416	0.00143047
AGAP013512	Or81	9.86083	53.1922	-1.88543	-3.69463	2.34292	0.0137937	0.0374309
AGAP008114	Or22	3.76713	22.5896	-1.89088	-3.70861	1.81626	0.000108885	0.00098701
AGAP002560	Orco	278.925	1916	-2.1581	-4.46326	10.0951	6.56e-05	0.000673765
AGAP011631	Or11	18.0022	134.338	-2.23884	-4.72017	4.56047	1.96e-06	4.09e-05
AGAP001012	Or36	2.05012	15.6158	-2.28129	-4.86111	1.27495	5.76e-06	9.96e-05
AGAP005495	Or80	9.40843	72.9747	-2.36885	-5.16529	4.11056	0.000214332	0.00164117
AGAP009519	Or2	2.59476	26.8727	-2.71485	-6.56526	3.66472	3.8e-07	1.07e-05
AGAP007797	Or23	7.77192	108.817	-3.16449	-8.96615	4.73148	8e-12	1.04e-09
AGAP003053	Or45	2.22617	36.7632	-3.42404	-10.7334	2.21549	8.78e-12	1.13e-09
Genes with TMP<1
AGAP009408	Or14	0.553295	0.464381	0.889785	1.8529	-1.34479	0.504028	0.616007
AGAP009410	Or18	0.105493	0.392369	-1.35184	-2.55238	-0.3372	0.333696	0.448566
AGAP029499	Or21	0.44021	0.722729	-0.0398932	-1.02804	-0.476385	0.986169	1
AGAP011469	OR3	0.189072	0.0711356	2.09529	4.27312	-2.18841	0.242104	0.348879
AGAP009391	Or30	0.867895	0.991547	0.382255	1.30338	0.090625	0.624328	0.721277
AGAP002125	Or34	0	0.031165
AGAP002126	Or37	0	0.0433517
AGAP011468	Or4	0.0281225	0.112443
AGAP002558	Or40	0.0162528	0.0429217
AGAP006666	Or48	0.290767	0.700192	-0.648498	-1.56754	-1.00611	0.561679	0.666444
AGAP006667	Or49	0.313844	0.647881	-0.208223	-1.15526	-1.13872	0.912598	0.951096
AGAP011467	Or5	0.623705	0.464178	1.01986	2.02773	-0.844158	0.361974	0.477775
AGAP000230	Or52	0.246737	0.100667	1.99524	3.98683	-2.42896	0.0750126	0.139459
AGAP004067	Or58	0.0470019	0.129867

## Sheet: IRs
Geneid	Name	CMA	CFA	log2FC	FC	log2CPM	PValue	FDR
AGAP013085	IR75g	73.9016	23.7553	2.38703	5.23078	4.93906	0.000177587	0.00143091
AGAP004432	IR41t.1	77.261	27.9253	2.1309	4.3799	4.67093	0.000164234	0.00134511
AGAP012969	IR41t.2	87.6958	41.8644	1.72218	3.29933	5.05866	0.000252101	0.00185904
AGAP010272	IR25a	199.061	277.535	0.198321	1.14736	8.33049	0.615076	0.712992
AGAP029220	Ir156	0.954772	1.33342	0.171359	1.12612	0.163133	0.85152	0.904848
AGAP004923	IR64a	17.0987	38.5681	-0.55634	-1.47053	5.01259	0.197022	0.297257
AGAP001811	IR75h.1	7.66418	19.0768	-0.593835	-1.50925	3.30727	0.344688	0.459901
AGAP009014	IR31a	10.0809	29.7623	-0.943741	-1.92351	3.76433	0.15456	0.246274
AGAP007498	IR75k	10.7232	33.2249	-0.996934	-1.99575	3.35737	0.013555	0.0369214
AGAP010411	IR8a	32.8013	107.167	-1.03189	-2.0447	5.73297	0.0873588	0.157152
AGAP004969	IR75d	4.36363	14.5722	-1.16592	-2.24376	2.71445	0.0212548	0.0524583
AGAP008511	IR21a	4.88969	18.5558	-1.32319	-2.50219	3.36714	0.016341	0.0428347
AGAP002904	IR41a	5.7742	22.4208	-1.38908	-2.61911	4.05	0.00361245	0.0135656
AGAP004021	IR40a	0.497931	2.24102	-1.55559	-2.93954	0.383918	0.00958573	0.0284001
AGAP000256	IR93a	9.20114	41.9141	-1.57834	-2.98626	3.89931	0.0010964	0.00564362
AGAP012951	IR41c	16.0936	82.515	-1.75306	-3.37073	4.23968	0.000474006	0.00296777
AGAP003531	IR41n	15.4959	86.1929	-1.8941	-3.7169	4.30827	0.0279991	0.0651639
AGAP005466	IR75l	17.2663	98.4219	-1.92358	-3.79363	5.18461	6.56e-05	0.000673765
AGAP008759	IR41b	1.17644	7.59477	-2.09939	-4.28527	1.32345	4.29e-05	0.000488225
AGAP011968	IR76b	42.0886	294.683	-2.2254	-4.67641	7.20488	0.000696201	0.00401064
AGAP001812	IR75h.2	8.00951	70.0503	-2.43941	-5.42421	4.44262	0.000179692	0.00144409
AGAP000293	IR100h	0.439669	3.65883	-2.4834	-5.59213	0.264183	0.00481093	0.0168396
AGAP013416	IR7w	3.68775	35.5311	-2.68094	-6.41272	2.90695	2.77e-08	1.16e-06
AGAP002763	IR7t	1.54737	20.0809	-3.11653	-8.67297	2.09284	4.78e-07	1.32e-05
AGAP000140	IR100a	1.98785	31.0772	-3.38065	-10.4155	3.5544	3.49e-07	9.98e-06
AGAP013285	IR7u	0.488106	9.28736	-3.63097	-12.3889	0.873962	1.77e-10	1.56e-08
AGAP013409	IR7s	0.0115433	1.65259	-6.40321	-84.6365	-1.44338	6.68e-06	0.000111898
AGAP013363	IR7i	0.0421631	6.64564	-6.61395	-97.9487	0.487639	5.17e-10	4.01e-08
Genes with TMP<1
AGAP029227	Ir176	0	0.0681611
AGAP029210	Ir168	0	0.0326831
AGAP029202	Ir203	0	0.0302311
AGAP029233	Ir175	0	0.00966642
AGAP013172	IR7y	0	0.00871902
AGAP006691	IR139	0	0
AGAP013154	IR7h.1	0.00539319	0.0756309
AGAP013436	Ir140.2	0.00667053	0.122155	-3.28026	-9.7153	-2.86373	0.07399	0.137912
AGAP013520	IR7x	0.0116674	0.0456099
AGAP029200	Ir206	0.0131638	0
AGAP029228	Ir196	0.0202008	0	3.59366	12.0725	-2.83228	0.344211	0.459495
AGAP011943	IR60a	0.0293944	0.0283359	0.541247	1.45523	-2.86704	1	1
AGAP029223	Ir170	0.0327392	0.0119275
AGAP029208	Ir146	0.0331876	0
AGAP029215	Ir150	0.03403	0.0226012
AGAP029229	Ir180	0.0365823	0.0758513	-0.168773	-1.1241	-3.07017	1	1
AGAP029188	Ir141	0.0390371	0.109316	-0.915523	-1.88625	-2.35367	0.471841	0.585021
AGAP029226	Ir195	0.0399741	0.0348739	0.792085	1.73157	-2.56888	0.715647	0.799122
AGAP029232	Ir179	0.050136	0.084365	0.0997451	1.07158	-3.05869	1	1
AGAP006407	IR142	0.0509016	0.116725	-0.557341	-1.47155	-2.65871	0.620428	0.71771
AGAP029217	Ir149	0.0534901	0.0331012
AGAP029212	Ir144	0.059477	0.0231686
AGAP013242	IR140.1	0.0788117	0.0189468
AGAP029201	Ir199	0.118851	0.0592722	1.57765	2.98483	-2.88609	0.248498	0.356343
AGAP029209	Ir162	0.119034	0.0433726	2.26336	4.80109	-3.14441	0.186241	0.284719
AGAP006440	IR136	0.18052	0.0576257	2.46976	5.53951	-2.15975	0.315331	0.429309
AGAP005679	IR135	0.19586	0.14172	1.00255	2.00354	-1.25302	0.349461	0.464942
AGAP000714	IR7n	0.262659	0.327383	0.365087	1.28796	-1.90349	0.715303	0.798972
AGAP005678	IR134	0.263014	0.183128	1.07206	2.10244	-0.931908	0.276355	0.387382
AGAP005677	IR133	0.265051	0.201185	0.979105	1.97124	-0.794631	0.245497	0.35282
AGAP004475	IR100i	0.405948	0.616007	0.0278507	1.01949	-1.57776	1	1
AGAP029225	Ir154	0.467695	0.249722	1.64199	3.12095	-2.46873	0.26023	0.369385
AGAP029230	Ir152	0.476888	0.292374	1.38333	2.6087	-2.49137	0.158232	0.251053
AGAP029222	Ir153	0.530157	0.275155	1.6412	3.11926	-2.4378	0.0443475	0.0932327
AGAP029216	Ir155	0.569808	0.466673	0.931294	1.90699	-0.771074	0.379247	0.495586
AGAP013425	IR101	0.621544	0.723657	0.460963	1.37646	-0.594968	0.519023	0.629837
AGAP007951	IR68a	0.698432	0.66539	0.675744	1.59742	-0.333258	0.374709	0.4908

## Sheet: Grs
Geneid	Name	CMA	CFA	log2FC	FC	log2CPM	PValue	FDR
AGAP010195	Gr33	327.369	1.08487	8.88508	472.797	6.57662	2.16e-18	9.85e-16
AGAP001173	Gr52	4.6823	3.34295	1.16414	2.24099	2.29228	0.0633289	0.122312
AGAP001137	Gr59	2.10147	2.04458	0.718084	1.645	1.05779	0.397441	0.513287
AGAP001172	Gr51	0.752514	1.40176	-0.267883	-1.20404	-0.446194	0.69857	0.784543
AGAP004114	Gr1	2.4968	5.01631	-0.356197	-1.28005	1.24495	0.625494	0.722215
AGAP006917	Gr55	2.89397	6.14633	-0.445178	-1.36148	0.974839	0.466304	0.579671
AGAP001170	Gr48	0.572286	1.27604	-0.612545	-1.52895	-1.22979	0.492414	0.605413
AGAP009999	Gr22	0.732381	1.80196	-0.774345	-1.71041	7.39903	0.575036	0.677728
AGAP006713	Gr28	1.13909	3.20426	-0.85564	-1.80956	0.65253	0.0735569	0.137333
AGAP001171	Gr50	0.444658	1.26659	-0.913281	-1.88332	-1.16328	0.18421	0.282491
AGAP009804	Gr10	0.994721	3.13736	-1.01126	-2.01568	0.45159	0.415907	0.531217
AGAP001169	Gr49	0.412815	1.50691	-1.25434	-2.38558	-0.394369	0.0756163	0.140412
AGAP003098	Gr23	0.384527	1.77578	-1.54326	-2.91452	6.4199	0.0396873	0.085476
AGAP001915	Gr24	0.212529	1.14114	-1.77415	-3.42037	5.6397	0.00730516	0.0231333
Genes with TMP<1
AGAP009803	Gr11	0.114001	0.198275
AGAP009802	Gr12	0.0375381	0.0640175	-0.0724365	-1.05149	-2.72074	1	1
AGAP002635	Gr13	0.0632959	0.103638
AGAP006399	Gr14	0.200317	0.0566807	2.41608	5.33721	-3.09289	0.176703	0.273599
AGAP003253	Gr15	0.36449	0.4377	0.398334	1.31798	-0.626854	0.670336	0.761019
AGAP003254	Gr16	0.138986	0
AGAP003255	Gr17	0.20231	0.179193	0.655237	1.57487	-2.30016	0.732934	0.812613
AGAP003256	Gr18	0.0159235	0
AGAP003258	Gr19	0.045756	0.030389
AGAP002275	Gr2	0.105095	0.642452	-2.03943	-4.11082	-1.33106	0.0404462	0.0867618
AGAP003259	Gr20	0.134439	0.0126804	3.58017	11.9602	-2.8442	0.0928642	0.164724
AGAP003260	Gr21	0.371432	0.376643	0.592959	1.50834	3.25048	0.354405	0.4701
AGAP004727	Gr25	0.275292	0.310209	0.387949	1.30853	-2.08007	0.84186	0.898412
AGAP006717	Gr26	0.423933	0.305554	1.13857	2.20162	1.97454	0.0437879	0.0923238
AGAP006716	Gr27	0.00930822	0.179461
AGAP006874	Gr29	0.365168	0.090948	2.43551	5.40957	-1.85245	0.0879265	0.157965
AGAP009858	Gr3	0.030382	0
AGAP006875	Gr30	0.00897814	0.452135	-4.78243	-27.5204	-1.92252	0.00907348	0.0272691
AGAP006876	Gr31	0.107365	0.476112	-1.50395	-2.83617	-2.19236	0.151694	0.242805
AGAP006877	Gr32	0.0564107	0.149103	-0.682318	-1.60472	-1.43289	0.472813	0.586048
AGAP006450	Gr34	0.101321	0.16558
AGAP011915	Gr35	0	0
AGAP001123	Gr36	0	0
AGAP001117	Gr37	0.244861	0.114424	1.72078	3.29615	2.57131	0.0467317	0.0968737
AGAP001114	Gr38	0.0374163	0.0280469	0.826785	1.77373	-2.84956	0.781431	0.851487
AGAP001119	Gr39	0.00887325	0
AGAP009857	Gr4	0	0.0327089	-3.27064	-9.65074	-3.1093	0.546469	0.653703
AGAP001120	Gr40	0.00963896	0.0289011	-0.885426	-1.84731	-0.73309	1	1
AGAP001122	Gr41	0	0.0462782	-3.77306	-13.6711	-2.77128	0.323434	0.43826
AGAP001115	Gr42	0.118643	0.0445876	2.01737	4.04846	-1.41301	0.165903	0.26031
AGAP005047	Gr43	0.0835667	0.0120521
AGAP009256	Gr44	0.0962544	0.153816	-0.114846	-1.08286	-1.23876	0.937826	0.970414
AGAP007757	Gr45	0.0997949	0.149611	-0.0581335	-1.04112	-1.17361	1	1
AGAP007756	Gr46	0.0508694	0.174975	-1.15046	-2.21985	-2.1523	0.331437	0.446309
AGAP005514	Gr47	0.00767223	0.0813802
AGAP009853	Gr5	0.0085922	0
AGAP002633	Gr53	0.105273	0.0924702
AGAP004313	Gr54	0.348865	0.29688	0.850768	1.80346	-0.566956	0.23449	0.340333
AGAP006143	Gr56	0.411507	0.376136	0.807742	1.75047	1.22358	0.240279	0.346777
AGAP004716	Gr57	0.64617	0.676791	0.582461	1.4974	-2.08545	0.502829	0.615089
AGAP001125	Gr58	0.0789642	0
AGAP009854	Gr6	0	0
AGAP001121	Gr60	0	0.0149045	-2.32458	-5.00918	2.10342	1	1
AGAP029199	Gr62	0.401175	0.337521	0.898244	1.8638	-0.489122	0.192997	0.292902
AGAP009855	Gr7	0.0353265	0.0200819
AGAP009856	Gr8	0.02064	0.0154715
AGAP009805	Gr9	0.0653035	0.132897	-0.337889	-1.26391	1.14747	0.789694	0.858421

## Sheet: Obps
Geneid	Name	CMA	CFA	logFC	FC	logCPM	PValue	FDR
AGAP012325	OBP28	4.57576	0.13533	5.72642	52.9449	2.16823	6.73e-08	2.52e-06
AGAP000278	OBP9	16.319	1.43199	4.25868	19.1422	4.48539	3.62e-05	0.000427047
AGAP012321	OBP26	1821.79	186.726	4.14883	17.7387	7.74753	0.000333803	0.00228745
AGAP012320	OBP25	4781.03	514.392	3.92958	15.2378	10.0249	4.21e-10	3.33e-08
AGAP012322	Obp67	1.30557	0.290599	2.91434	7.53885	2.57333	0.0227109	0.0553649
AGAP001189	Obp10	6498.98	1679.69	2.61217	6.11422	10.3979	4.98e-06	8.76e-05
AGAP011368	OBP57	113.338	67.8462	1.29515	2.45402	9.49885	0.0569565	0.112652
AGAP012331	OBP29	541.625	564.848	0.593858	1.50928	7.92083	0.252311	0.360637
AGAP012319	OBP24	0.833171	1.03766	0.424643	1.34224	-1.55877	0.65957	0.752191
AGAP010409	OBP22	2508.29	3264.04	0.351094	1.27553	9.0428	0.531119	0.640669
AGAP006074	Obp71	2.29105	2.49285	0.348127	1.27291	0.599246	0.854492	0.907258
AGAP006077	Obp51	7.65589	9.54351	0.200606	1.14918	1.47276	0.879035	0.925032
AGAP012318	OBP23	0.73884	1.21746	0.135237	1.09827	-0.837021	0.971314	0.995903
AGAP006080	OBP54	12.6467	18.1778	0.0658663	1.04671	3.46892	0.962263	0.989554
AGAP010489	OBP4	21614.1	35198.5	-0.00547194	-1.0038	12.5177	0.993866	1
AGAP006076	OBP50	10.5912	15.2916	-0.0379685	-1.02667	1.30594	0.978441	1
AGAP012714	Obp72	729.04	1275.7	-0.13825	-1.10057	6.50749	0.794597	0.861926
AGAP003530	OBP6	2443.05	4607.9	-0.211379	-1.15779	9.07474	0.725553	0.806985
AGAP004433	Obp19	326.004	678.989	-0.402883	-1.32215	7.62243	0.453284	0.567333
AGAP002905	OBP13	67.5206	153.454	-0.651896	-1.57123	4.4562	0.521453	0.631791
AGAP003307	OBP15	716.488	1924.3	-0.708266	-1.63384	7.27745	0.335418	0.450685
AGAP001556	OBP7	5959.69	15350.4	-0.723167	-1.6508	11.3045	0.196974	0.297221
AGAP005208	OBP20	3669.06	10398	-0.82165	-1.76743	10.9563	0.16077	0.254105
AGAP007287	OBP47	4415.37	12680.7	-0.83316	-1.78158	11.0098	0.130594	0.215986
AGAP001409	OBP3	4697.42	15178.2	-0.978727	-1.97073	11.5957	0.132687	0.218627
AGAP002556	Obp66	1747.39	6071.42	-1.13297	-2.1931	9.73028	0.0426627	0.0904463
AGAP007286	Obp48	10624.6	40160.1	-1.27637	-2.42229	13.2038	0.00839392	0.0257222
AGAP029062	OBP1	7318.82	49826.4	-2.12778	-4.37044	12.8899	0.0030534	0.0119727
AGAP009629	OBP5	1513.78	12545.3	-2.39507	-5.26004	10.4908	0.00024473	0.00182188
AGAP007289	OBP46	0.262835	2.79901	-2.78328	-6.88414	1.80254	2.7e-05	0.000340967
AGAP003306	OBP2	667.73	8247.97	-2.99444	-7.9692	9.11521	3.45e-05	0.000412919
AGAP006075	OBP49	0.14675	2.52185	-3.49627	-11.2845	0.369972	0.0176351	0.0453022
AGAP007281	Obp63	0	1.30255
Genes with TMP<1
AGAP002025	OBP11	0.355179	0.583232	-0.0155811	-1.01086	-1.29025	1	1
AGAP002188	OBP12	0.36983	0.102504	2.47608	5.56385	-2.90411	0.0318147	0.0718205
AGAP002189	OBP14	0	0
AGAP008398	OBP21	0.504744	0.326659	1.40605	2.6501	-1.84066	0.217787	0.321308
AGAP012323	OBP27	0.197265	0	4.93164	30.5191	-2.64911	0.0698498	0.13193
AGAP010649	Obp31	0.0598352	0	4.30664	19.7891	-2.04842	0.152392	0.243711
AGAP000638	OBP32	0.023662	0.0215512	0.707017	1.63243	-2.39274	1	1
AGAP000640	OBP33	0.0226731	0.0206505
AGAP000641	OBP34	0.0486891	0.103016
AGAP000642	OBP35	0	0.0453649
AGAP000643	OBP36	0	0.0204803
AGAP000644	OBP37	0.0486891	0.103016
AGAP029660	Obp38	0.00337032	0.016003
AGAP002190	OBP39	0.0628891	0
AGAP002191	OBP40	0	0
AGAP005182	OBP41	0.0513894	0
AGAP009065	OBP42	0.0124473	0.0239375
AGAP009402	OBP43	0.122675	0.472535	-1.27002	-2.41164	-0.947079	0.363464	0.479434
AGAP010648	OBP44	0.0225458	0
AGAP010650	OBP45	0.0851037	0	4.88488	29.5458	-1.25482	0.102971	0.178767
AGAP006078	Obp52	0.0155859	0.098489
AGAP006079	Obp53	0.321932	0.164361	1.74903	3.36133	-2.19369	0.394253	0.510327
AGAP006081	OBP55	0.883484	0.394324	1.61172	3.05616	-1.55552	0.357111	0.472976
AGAP011367	OBP56	0.113189	0.188347	-0.0498489	-1.03516	0.818264	1	1
AGAP006760	Obp62	0.143497	0.0364969	2.26206	4.79675	-2.73094	0.218043	0.321574
AGAP007282	Obp64	0	0
AGAP012659	Obp67	0	0.033746
AGAP012324	Obp68	0.433254	0	6.17776	72.3919	-2.43832	0.0164126	0.0429675
AGAP012658	Obp68	0.0178298	0.0267301
AGAP006368	Obp69	0.553274	0.0849152	3.40788	10.6138	-0.525919	0.00107578	0.00557003
AGAP013182	Obp69	0.0330239	0
AGAP007283	Obp70	0.0337771	0.118417
AGAP000279	Obp8	0.0545071	0.0282323
