# Supplementary material for: Species and sex-specific chemosensory gene expression in Anopheles coluzzii and An. quadriannulatus antennae
Source: Parasit Vectors. 2020 Apr 22;13:212. doi: 10.1186/s13071-020-04085-3 (PMC7178735; doi:10.1186/s13071-020-04085-3)
Supplement: Supplementary file 7 — Additional file 7: Data S3. Gene expression data for An. quadriannulatus male vs female antennae. [file 13071_2020_4085_MOESM7_ESM.xlsx]

## Sheet: QMA-QFA all genes
Geneid	Name	QMA	QFA	log2FC	log2CPM	PValue	FDR
AGAP000002	KIBRLG	5.82714	12.6069	-1.03762	4.7978	0.0753553	0.153651
AGAP000005		37.8071	117.231	-1.48001	6.54955	0.00762662	0.0269303
AGAP000007	IGL1	13.3974	33.1598	-1.12127	6.59359	0.00644342	0.0236342
AGAP000008		8.40605	40.0958	-1.82825	5.57358	0.00104305	0.00585285
AGAP000009		22.6439	99.2801	-2.00104	8.19078	8.87e-06	0.00014139
AGAP000010		5.08356	6.15978	-0.237547	3.90716	0.507973	0.63198
AGAP000011		0.830257	58.4068	-6.03984	6.13341	5.27e-23	4.33e-20
AGAP000012	TTRNA1	1.70775	1.78275	-0.101024	1.41615	0.844761	0.902679
AGAP000013		8.74795	14.9386	-0.650269	4.80869	0.15757	0.268527
AGAP000014		4.22573	6.46612	-0.679938	2.58386	0.195894	0.314671
AGAP000015		1.88853	3.42566	-0.821251	4.1792	0.0395394	0.0942645
AGAP000016	SCRB10	48.1636	48.1202	0.255806	6.74668	0.687333	0.78312
AGAP000017		5.81544	14.6578	-1.36462	6.92649	0.00198218	0.0095597
AGAP000018		2.058	4.47379	-1.11868	4.98083	0.0031489	0.0136353
AGAP000019		0.260146	0.620875	-1.31183	0.507465	0.145394	0.252881
AGAP000021		61.4819	15.2548	1.83485	5.32459	0.00148594	0.00763278
AGAP000022		11.6417	29.6136	-1.14098	5.96718	0.0181834	0.0517391
AGAP000023		21.8776	7.32169	1.45876	4.26615	0.000136444	0.00118392
AGAP000025		2.1888	5.96043	-1.33415	4.74356	0.00264735	0.0119723
AGAP000028		11.7567	21.7306	-0.784971	5.00345	0.137397	0.243123
AGAP000029		10.2098	17.0464	-0.805881	7.65027	0.0607106	0.130602
AGAP000032		9.73923	14.1114	-0.489778	6.52452	0.282848	0.412803
AGAP000033		5.93308	11.6775	-0.789629	6.02099	0.0899047	0.176207
AGAP000035		1.82768	6.23188	-1.56228	4.85191	0.00193308	0.00938802
AGAP000037		0.188247	0.0584612	1.32656	0.910227	0.12685	0.228727
AGAP000038		0.0972122	0.0219895	0.802261	-2.05413	0.641316	0.747621
AGAP000039		3.72623	0.0742418	4.91044	2.59475	0.00577602	0.0218359
AGAP000040		0.944966	0.163334	2.63328	2.98079	0.000130672	0.00114465
AGAP000041		1.2764	2.46445	-0.78409	2.86505	0.103105	0.195881
AGAP000042		2.62359	5.79044	-1.07405	5.5501	0.00587604	0.0221393
AGAP000043		2.58808	6.43069	-1.33521	5.89927	0.0104167	0.0342812
AGAP000044		17.9037	44.0967	-1.07538	5.57569	0.0402416	0.095604
AGAP000045	GPROAR1	10.2758	10.4552	-0.0258767	4.57516	0.963998	0.988503
AGAP000046		0.275837	0.285391	-0.0316794	5.46994	1	1
AGAP000047	CPR130	422.328	9.36817	5.4779	8.38431	4.04e-05	0.000464616
AGAP000048		1.15014	5.57206	-2.05506	4.04697	6.71e-05	0.000683567
AGAP000049		7.9779	25.9029	-1.46058	5.51308	0.00743016	0.0264316
AGAP000051	HPX5	3.64584	0.262373	3.9305	3.0201	0.00761723	0.0269147
AGAP000053		9.27457	8.66467	0.140328	3.46842	0.71939	0.808666
AGAP000056		0.0811837	0.0035789	3.05774	-1.89758	0.155828	0.266737
AGAP000057		13.5258	18.2655	-0.233287	4.46933	0.718192	0.807982
AGAP000058		3.23087	12.0361	-1.92399	5.81493	2.25e-05	0.000295222
AGAP000061		9.19826	29.5509	-1.35968	4.88356	0.00698285	0.0252374
AGAP000062		5.69273	11.6574	-0.82769	5.07357	0.166482	0.279466
AGAP000063		1.46808	1.34209	0.272202	1.76094	0.570552	0.687278
AGAP000064	plexA	4.46835	12.9645	-1.45554	5.48698	0.00110534	0.00612004
AGAP000065		4.41814	21.1995	-2.13277	5.46554	0.00151733	0.00775847
AGAP000066		1.76205	1.59363	0.273435	2.58296	0.574114	0.690236
AGAP000067		8.60412	21.4887	-1.22183	3.53986	0.0192482	0.0541763
AGAP000068	NFI	8.04393	4.40637	0.924946	4.22323	0.0900808	0.176356
AGAP000069		0.0177596	0
AGAP000070		6.70297	6.8701	0.0236526	5.58794	0.949227	0.977716
AGAP000071		0	0
AGAP000072		0.0683339	0.0505686
AGAP000073		0.832784	0.230187	1.96055	1.88801	0.00235585	0.0109513
AGAP000074		0.0943455	0.00383526
AGAP000075		38.8557	5.20039	3.02013	5.26819	1.49e-11	1.43e-09
AGAP000076		6.09796	34.4311	-2.36748	6.25498	1.08e-06	2.6e-05
AGAP000078		1.58046	3.82511	-1.21148	3.68956	0.00470164	0.0186073
AGAP000079		0.0730648	0.218488	-1.6726	-0.612868	0.0500288	0.113343
AGAP000080		0.810152	0.505129	0.214846	1.44692	0.743957	0.827828
AGAP000081		1.91432	5.80506	-1.45826	4.13155	0.00132223	0.00691575
AGAP000082		2.62245	7.72306	-1.32436	4.07419	0.0173871	0.050093
AGAP000085	CPR129	0.099723	0.33171	-2.16229	-2.64736	0.0420903	0.0990814
AGAP000088	CYP4H19	0.220411	0.331937	-1.65934	-0.113099	0.077834	0.157482
AGAP000090		4.97176	7.1571	-0.599878	5.92685	0.127948	0.230185
AGAP000091		29.8811	87.2096	-1.52281	6.37832	0.000605474	0.0038216
AGAP000092		57.0642	21.0104	1.36777	6.13609	6.34e-05	0.000652037
AGAP000093		11.6622	22.0294	-0.835154	4.90766	0.0554717	0.122292
AGAP000094		0.171163	1.43755	-2.87637	-0.481293	0.00167939	0.00841951
AGAP000095		7.05495	12.5456	-0.892378	5.64819	0.0750695	0.153145
AGAP000096		30.628	24.4951	0.164648	5.09605	0.720664	0.809803
AGAP000097		6.51556	8.41924	-0.428799	5.30669	0.275777	0.405201
AGAP000098	APG1	3.9753	8.24839	-0.921555	2.96741	0.0369682	0.0892566
AGAP000099	STAT2	5.81563	12.1225	-1.05279	5.84525	0.0443363	0.103031
AGAP000100		0.233684	0.833964	-1.51173	-3.04373	0.37201	0.50575
AGAP000102		5.59164	12.9905	-1.14374	4.51462	0.00472266	0.0186785
AGAP000104		11.6993	34.3576	-1.43661	4.35276	0.00311631	0.0135513
AGAP000105		2.00587	4.04891	-0.871488	2.6638	0.0709054	0.146739
AGAP000106		6.24807	8.94548	-0.46872	3.88696	0.213108	0.33517
AGAP000107		0.316163	0.486799	-0.612691	-0.598807	0.273002	0.402002
AGAP000108	OEH	0.017771	0.12917	-2.41606	-2.61023	0.156155	0.267076
AGAP000109		733.948	283.251	1.25545	9.21913	0.00709347	0.02551
AGAP000110	mRpL40	13.6316	12.192	0.106685	3.68044	0.793143	0.866294
AGAP000111		3.10913	0.0691516	5.23952	-0.924219	0.0910009	0.177875
AGAP000112		2.12066	5.76452	-1.28081	3.66089	0.0465042	0.10698
AGAP000113		0.582414	0.691728	-0.460021	1.24911	0.4559	0.584539
AGAP000114		2.34168	1.43278	0.708747	4.20064	0.0838021	0.166739
AGAP000115	GPRNPY4	0.0206195	0.0653214
AGAP000116		4.31187	13.9912	-1.50193	4.49898	0.00245904	0.0113285
AGAP000117		2.18424	2.66329	-0.275356	3.51237	0.560344	0.678865
AGAP000118		14.0674	19.4716	-0.481199	3.99664	0.300774	0.431407
AGAP000119		12.8704	20.1417	-0.544415	4.87935	0.126902	0.22878
AGAP000120		38.4355	36.3802	0.220979	4.99444	0.513975	0.63739
AGAP000121		0.274085	0.501311	-1.82806	1.24756	0.0773538	0.156793
AGAP000123	CTLSE2	0.0647545	0.0727017	-0.202987	0.602922	0.859206	0.912735
AGAP000124		1.92515	3.96899	-0.929526	3.98866	0.0187056	0.052939
AGAP000126		2.39443	3.47593	-0.482487	4.45125	0.285086	0.415186
AGAP000127		8.37061	9.69444	-0.204352	3.51639	0.652206	0.755889
AGAP000128		0.438464	1.93436	-1.94582	0.224054	0.00854996	0.0294155
AGAP000129		6.33432	45.4302	-2.8049	5.50294	1.51e-08	7.21e-07
AGAP000131		2.65028	3.9632	-0.781134	2.97488	0.0853552	0.169119
AGAP000132		26.037	23.2219	0.0453341	4.42973	0.919977	0.957653
AGAP000133		0.701077	0.111699	2.37195	-2.3722	0.0566153	0.124103
AGAP000136		0.704615	6.21706	-2.88323	3.77169	1.2e-07	4.23e-06
AGAP000137		0.0520599	0.07359	-0.681906	-0.16226	0.600598	0.713243
AGAP000138	alpha4	0.0295286	0.0508963	-2.17731	0.43856	0.141039	0.247611
AGAP000139		0.199594	1.04917	-2.26584	1.56618	0.0244399	0.0650997
AGAP000140	IR100a	0.803611	5.48999	-2.6661	3.5544	4.17e-05	0.000475298
AGAP000141		2.30014	9.42262	-1.9454	5.17747	0.00121932	0.00655104
AGAP000142		3.0384	10.1221	-1.58311	5.12494	0.00235808	0.0109576
AGAP000143		1.80706	4.13001	-1.03024	3.82501	0.00387864	0.0160456
AGAP000144		6.66123	60.8407	-3.11428	5.09234	1.75e-05	0.000244717
AGAP000145	eff	51.7784	72.5485	-0.42367	8.37941	0.231384	0.35594
AGAP000146		3.184	9.68001	-1.65551	4.00587	0.00670727	0.0244492
AGAP000147		1.18355	3.2917	-1.38958	3.69347	0.00180945	0.0089014
AGAP000149		3.57983	8.6541	-1.14162	5.1163	0.00279148	0.0124281
AGAP000150	SG6	0.0141245	0.0307828	-0.640315	-2.49223	1	1
AGAP000151		0.153634	0
AGAP000152		0.0771494	0.0433445	-0.553482	-1.97505	0.647991	0.753219
AGAP000153		2.37748	3.88835	-0.673014	4.05378	0.250487	0.376907
AGAP000154		0.0303222	0.0232761	0.714147	-2.89402	0.748672	0.831348
AGAP000155		1.62504	1.89656	-0.231891	1.64878	0.633794	0.741169
AGAP000156		1.24165	0.359114	1.6468	1.47611	0.0384735	0.0922405
AGAP000158		3.01653	5.44695	-0.659483	3.42274	0.187284	0.304155
AGAP000159		8.78311	39.882	-1.95212	5.42882	0.00039756	0.0027731
AGAP000160		0.264476	0.464108	-1.45629	-1.79533	0.172386	0.286605
AGAP000161		3.0019	10.3227	-1.58919	4.74127	0.00101181	0.00570872
AGAP000162		0.777025	0.857328	0.127295	4.0408	0.886733	0.93369
AGAP000163	GSTMS2	103.15	85.585	0.0493471	6.0354	0.919658	0.957563
AGAP000164		0.735738	3.36324	-2.21543	0.151124	0.00633121	0.0233476
AGAP000165	GSTMS1	332.254	236.293	0.357736	7.62018	0.336088	0.46838
AGAP000166		3.46093	2.59206	0.889211	2.59563	0.209975	0.331936
AGAP000167		100.309	91.4821	0.161139	8.30843	0.726016	0.81411
AGAP000168	GPRFZ3	0.258329	0.340203	-0.373999	0.140146	0.537536	0.658526
AGAP000169		0.493118	2.92271	-2.34519	2.29908	7.67e-06	0.000126067
AGAP000170		106.532	76.5104	0.419892	6.7048	0.252597	0.379111
AGAP000171		5.00818	17.8787	-1.72494	6.5062	1.33e-06	3.07e-05
AGAP000173		11.5551	16.7754	-0.553901	4.11661	0.0928167	0.18048
AGAP000177	CPR128	1.66534	0.0931812	4.20681	-0.463088	0.0272074	0.0707483
AGAP000178		3.40212	15.4142	-1.94728	4.92469	0.000488098	0.00324032
AGAP000179		0.356783	0.735775	-1.1075	2.9419	0.064343	0.136574
AGAP000180		7.03996	3.53263	0.98432	4.83944	0.0676096	0.141687
AGAP000181		0.69575	0.0509351	3.63594	-1.35851	0.00100574	0.00568749
AGAP000182		0.511615	0.712458	-0.508343	4.75212	0.471937	0.598933
AGAP000183		0.212092	0.424426	-0.992593	3.56024	0.242819	0.368749
AGAP000184		26.1467	81.3297	-1.48927	7.88346	0.0113747	0.0366499
AGAP000185		2.6264	3.93283	-0.827633	3.7746	0.204932	0.325903
AGAP000186		0.669863	0.0930533	3.10836	-0.0132175	0.00114852	0.00626223
AGAP000187		7.66969	30.7535	-1.9448	5.81658	4.06e-07	1.18e-05
AGAP000188		18.2427	46.4135	-1.32444	6.09401	0.00568497	0.0215942
AGAP000189		0.78435	4.78517	-2.45283	4.09346	9.37e-05	0.000887632
AGAP000190		0.155012	0.0520173	1.27657	1.15353	0.211161	0.333145
AGAP000191		0.0576296	0.0204805
AGAP000192	CYP4C26	0.046934	0.0181762	1.23283	-1.54161	0.394724	0.527269
AGAP000193	CYP4C37	0.0483553	0.0123729
AGAP000194	CYP4C25	1.66654	0.431015	1.4978	1.78034	0.00971348	0.0325756
AGAP000195		2.75494	6.09471	-1.14645	4.58155	0.00665561	0.0242896
AGAP000196		0.487788	1.70293	-1.76782	1.17335	0.000513075	0.00336446
AGAP000198	Cht5-5	2.06013	2.65891	-0.454431	4.67454	0.384141	0.517446
AGAP000199		3.53187	10.508	-1.59635	4.04046	0.000261009	0.00197164
AGAP000200		1.23039	1.15217	0.112763	1.75466	0.818049	0.884486
AGAP000201		10.3848	10.592	0.0451295	4.11542	0.91458	0.953758
AGAP000202		7.82634	12.0691	-0.403745	1.8777	0.417551	0.548556
AGAP000203		2.15807	6.78505	-1.62108	4.53228	0.000109106	0.00099782
AGAP000204		4.23522	1.22906	1.88767	0.668627	0.0812641	0.162714
AGAP000205		2.07227	3.55948	-0.853744	4.9213	0.0873794	0.172327
AGAP000206		8.66965	6.75744	0.453233	3.53351	0.239074	0.364449
AGAP000209		0.229402	0.64763	-1.38224	0.314962	0.048897	0.111465
AGAP000210		8.07911	18.3388	-1.12572	3.97363	0.0829152	0.165305
AGAP000211		0.190218	0.289808	-0.54849	4.88318	0.669837	0.769882
AGAP000213		0.134678	0.413592	-1.50083	-1.46631	0.0629905	0.134427
AGAP000214		2.06183	4.00616	-0.885347	2.81135	0.11624	0.214426
AGAP000215		0.301603	0.0516544	2.5712	-1.17371	0.00332886	0.014212
AGAP000216		0	0.0051816
AGAP000217		0.693802	4.15551	-2.46184	2.07117	0.000664347	0.00410942
AGAP000218		3.02182	1.7678	0.844398	2.76809	0.206964	0.328288
AGAP000219		7.13356	2.20252	1.66795	3.08293	0.0649221	0.137519
AGAP000220		3.99142	7.08844	-0.7112	5.50043	0.152956	0.26288
AGAP000222		2.45808	5.7345	-1.14597	6.0137	0.00775209	0.0272428
AGAP000223		1.114	4.47102	-1.94252	2.81714	0.00164996	0.00829594
AGAP000225		0.0303867	0.045449	-0.717348	-2.85576	0.789976	0.864113
AGAP000226	Or41	2.99875	20.6019	-2.78883	2.89201	1.72e-05	0.00024139
AGAP000228		4.8632	21.9867	-2.12818	4.99795	1.26e-06	2.94e-05
AGAP000230	Or52	0.503041	0.0841041	2.47771	-2.42896	0.0174018	0.0501224
AGAP000232		3.17151	6.83881	-0.946667	5.4533	0.0633352	0.134969
AGAP000233		0.964187	7.05784	-2.84537	3.37209	2.87e-06	5.83e-05
AGAP000234		4.67597	13.3838	-1.50742	4.17108	0.00094541	0.00540836
AGAP000235		11.9655	9.85934	0.284307	5.28774	0.397269	0.529635
AGAP000236		11.979	9.74151	0.500232	6.76516	0.230298	0.354801
AGAP000237		10.4606	16.8911	-0.553837	6.89854	0.115418	0.213452
AGAP000238		36.0942	86.9306	-1.14484	7.22764	0.0584647	0.12705
AGAP000239		0.586035	0.175693	1.67678	0.522307	0.0424913	0.0997397
AGAP000240		1.16737	3.83757	-1.63529	2.31781	0.00325655	0.0139616
AGAP000241		9.71282	15.7658	-0.721603	4.62848	0.140126	0.246431
AGAP000242		5.23556	4.12156	0.432976	2.80443	0.260028	0.387527
AGAP000243		4.01058	10.3377	-1.15915	4.23768	0.028302	0.0729474
AGAP000244		0.190109	0.191826	-1.70102	-2.02338	0.335972	0.468325
AGAP000245		23.4149	37.3634	-0.542417	6.0149	0.123315	0.224123
AGAP000246		4.83541	21.73	-1.91589	4.60247	0.000673898	0.00415806
AGAP000247		0.580202	1.26442	-0.776703	1.33584	0.219966	0.343134
AGAP000248		2.24002	10.6216	-1.98609	4.13074	0.000231038	0.00178909
AGAP000249		2.14075	4.93933	-1.25354	5.01925	0.051477	0.115762
AGAP000250		4.61798	6.04843	-0.273786	3.58806	0.423327	0.554246
AGAP000251		2.04639	5.87214	-1.36103	3.27843	0.00295144	0.0129762
AGAP000252		3.81597	13.7928	-1.58973	4.65372	0.00106185	0.00594211
AGAP000253		2.12851	5.39791	-1.24164	2.21759	0.072984	0.150083
AGAP000254		8.74331	4.60757	0.556324	5.80223	0.395751	0.528469
AGAP000255		5.45329	19.0397	-1.6634	5.51663	0.00128823	0.00681709
AGAP000256	IR93a	3.59086	16.2036	-2.20346	3.89931	8.61e-06	0.000138347
AGAP000258		4.50494	13.7612	-1.50172	4.15078	0.0031486	0.0136353
AGAP000260	ATPsynepsilon	313.522	179.227	0.635751	7.30166	0.223932	0.347777
AGAP000261		5.77509	8.27337	-0.257175	3.94469	0.609484	0.721017
AGAP000262		0.724917	0.0496966	3.90755	-1.49833	0.000257583	0.00195415
AGAP000264		4.33751	12.3265	-1.23732	5.86736	0.0284204	0.0731347
AGAP000266		0.0763803	0.155456	-0.83395	-2.7039	0.586702	0.701674
AGAP000267		1.17998	1.72926	-0.462575	1.14462	0.474061	0.600948
AGAP000268		1.89688	0.238636	2.83209	4.11659	2.4e-07	7.67e-06
AGAP000269		4.7007	12.4813	-1.25769	4.72691	0.000570462	0.00364764
AGAP000270		3.79078	4.68909	0.00041124	3.31632	1	1
AGAP000271		1.02577	4.16613	-1.9514	3.10159	3.98e-07	1.16e-05
AGAP000272		6.29628	6.57868	0.0361746	3.87902	0.937647	0.969741
AGAP000273		1.52624	7.37742	-2.14782	4.70999	0.00203227	0.00974856
AGAP000274		0.8146	1.05518	-0.789101	5.20412	0.351686	0.484758
AGAP000275		92.9788	162.994	-0.88065	6.86551	0.0361681	0.0877372
AGAP000277		1.76951	1.925	-0.102565	1.6254	0.864292	0.917506
AGAP000278	OBP9	13.052	1.45522	1.74114	4.48539	0.0620125	0.132816
AGAP000279	Obp8	0.0284242	0.0135407
AGAP000280		4.37556	37.543	-2.98802	4.94604	6.08e-06	0.000104313
AGAP000281		9.58951	14.5651	-0.632553	5.46024	0.149293	0.257987
AGAP000283		6.618	21.1376	-1.36887	3.55677	0.0054417	0.0208923
AGAP000284	CYP315A1	0.875782	2.11847	-1.36229	1.05321	0.0249736	0.066175
AGAP000285		14.4128	23.3084	-0.728512	4.87926	0.0422025	0.099213
AGAP000286		0.234957	1.70986	-2.80063	0.253894	4.08e-05	0.000468623
AGAP000287		1.76877	3.67002	-0.92701	1.9196	0.168491	0.281762
AGAP000288		1.34525	1.29373	0.129276	1.17394	0.853022	0.908962
AGAP000289		4.40656	4.82727	-0.0360072	2.96804	0.93664	0.969025
AGAP000290	CLIPA27	0.60127	0.202161	0.647823	3.76245	0.490033	0.615437
AGAP000291		2.51798	11.5582	-2.03528	3.67533	2.64e-06	5.46e-05
AGAP000292		1.76309	6.45644	-1.75803	4.42792	0.00010997	0.0010041
AGAP000293	IR100h	0.0872911	2.47822	-4.67421	0.264183	2.72e-06	5.6e-05
AGAP000294		0.215512	0.832477	-2.17357	0.663414	0.0223311	0.0607186
AGAP000295		9.19616	4.8735	0.792246	4.55374	0.0752993	0.153563
AGAP000296		36.39	85.9355	-1.26405	5.27584	0.00129617	0.00684269
AGAP000297		7.24323	12.7887	-0.980079	4.55494	0.0303203	0.0768164
AGAP000298		0.589832	0.364568	0.413771	-1.26423	0.736296	0.821782
AGAP000299		5.73411	21.5427	-1.67453	4.63589	0.000434359	0.00297819
AGAP000300		2.38129	10.8712	-2.0344	5.81929	9.6e-05	0.000904401
AGAP000301		0.024908	0.148932	-2.91617	-1.00766	0.000219063	0.00171358
AGAP000303		0.612927	0.204275	1.20603	1.78678	0.0865375	0.170994
AGAP000304		64.6136	24.6415	1.34149	7.43892	5.67e-05	0.000600393
AGAP000305		55.0958	95.371	-0.770667	7.41752	0.12286	0.223642
AGAP000306		50.9313	67.0311	-0.302789	7.50377	0.430419	0.561444
AGAP000307		3.6836	11.5652	-1.56185	5.07492	0.000953728	0.00544584
AGAP000308		13.0961	13.4759	-0.0191872	5.05127	0.969052	0.991491
AGAP000309		0.744987	1.72066	-1.25709	1.75384	0.0362312	0.0878632
AGAP000310		3.32045	6.53992	-0.852311	3.56266	0.0476179	0.109053
AGAP000311		2.00544	0.748826	1.08546	1.7645	0.123137	0.223899
AGAP000312		4.17109	13.3624	-1.47814	4.172	0.000536989	0.00348421
AGAP000313		16.3882	16.8695	-0.00740424	5.87582	0.989421	1
AGAP000314		1.01121	5.58654	-2.60589	4.02215	3.58e-05	0.00042216
AGAP000315	CLIPC6	0.945834	1.17883	0.0371065	4.8669	0.96595	0.989467
AGAP000316		0.853316	1.82977	-1.29021	2.18118	0.00577153	0.0218256
AGAP000317		2.59261	0.575006	1.92963	3.20352	3.67e-05	0.00042829
AGAP000319		1.90487	4.58261	-1.12324	3.97748	0.00567179	0.0215642
AGAP000320		16.7809	51.4336	-1.48516	6.36858	0.00107034	0.00598692
AGAP000321		12.8407	14.3334	0.0014292	5.54331	0.99645	1
AGAP000322		8.34128	30.014	-1.75923	4.89827	0.000179379	0.00147131
AGAP000323		0.148594	0.260697	-0.616836	0.660864	0.331166	0.46367
AGAP000324		0.804174	0.750111	0.197558	0.557197	0.745581	0.828886
AGAP000325		3.33708	9.9035	-1.33249	3.8658	0.00260659	0.0118488
AGAP000326		1.73338	3.14573	-0.759752	2.24195	0.205098	0.326041
AGAP000327		6.06387	84.1427	-3.70274	8.17807	0.000346646	0.00249036
AGAP000328		5.95557	15.6311	-1.37089	5.8074	0.000223268	0.00174205
AGAP000329	alpha3	2.07402	4.94766	-1.19954	3.54178	0.00711392	0.0255686
AGAP000330		3.59917	9.99203	-1.49501	3.09043	5.05e-05	0.000546702
AGAP000331		17.3169	68.3383	-1.90069	9.12594	0.00017977	0.00147354
AGAP000332	Vir	0.941091	3.3439	-1.89813	4.13375	0.00495208	0.019393
AGAP000334		3.48228	8.43191	-1.10405	4.0346	0.00267714	0.012054
AGAP000336		1.97723	4.37905	-1.08697	4.03439	0.00519892	0.0201359
AGAP000337		0.727977	3.51005	-2.03741	3.22715	0.00120001	0.00647145
AGAP000338		3.97523	3.44505	0.200625	1.94302	0.724514	0.813313
AGAP000339		4.19173	9.83954	-0.938181	3.58568	0.0470668	0.108052
AGAP000340		0.101966	0.162845	-0.419372	-2.35602	0.774433	0.852354
AGAP000341	GALE2	2.39382	9.62638	-1.85404	2.35856	0.00358648	0.0150644
AGAP000342		5.96957	14.9306	-1.12273	3.34306	0.0273805	0.0711225
AGAP000343	Vps50	1.67677	7.14312	-1.98913	3.87247	1.51e-05	0.000218844
AGAP000344	CPR127	300.469	5.82426	5.77659	7.42268	9.66e-07	2.39e-05
AGAP000345	CPR126	30.8086	0.0492074	9.40181	4.54866	2.84e-08	1.24e-06
AGAP000346	SPZ1	16.4326	10.4602	0.686561	4.71313	0.206679	0.327878
AGAP000347	CAPA	0.0566922	0.0593197	-0.663906	-2.00853	0.741431	0.825812
AGAP000348		0.113739	0.0952082	0.35927	-1.4501	0.84903	0.905712
AGAP000349		6.70843	11.9663	-0.695287	5.11648	0.0740693	0.151682
AGAP000351	GPRNPY1	1.05662	0.952304	0.0802991	1.11828	0.904342	0.946492
AGAP000352	TWDL1	1.40984	0.0353889	5.34546	0.925941	0.000220371	0.00172272
AGAP000354		12.3758	17.1262	-0.350518	5.52548	0.427033	0.557972
AGAP000355		2.78783	5.8088	-0.948835	4.24413	0.0260165	0.0683281
AGAP000356		2.47148	2.11833	0.0402953	4.15937	0.964204	0.988503
AGAP000357		0.182127	0	5.88397	-2.35948	0.0340356	0.0838008
AGAP000358		164.945	117.791	0.4434	7.15847	0.281391	0.411603
AGAP000359		21.3557	0.121168	7.63474	3.80893	9.15e-09	4.62e-07
AGAP000360		0.547705	0.207263	1.45949	1.32855	0.0266262	0.0695764
AGAP000361		0.271287	0.684589	-1.47147	2.93498	0.0280928	0.0725597
AGAP000363		4.3707	23.7421	-2.25821	5.86736	7.52e-08	2.89e-06
AGAP000364		2.04152	18.3239	-2.99545	4.06926	1.6e-05	0.000228675
AGAP000365		0.246447	0.256308	0.218392	-0.19412	0.85878	0.912576
AGAP000366		12.3473	6.18997	1.20945	3.72387	0.0360543	0.0875301
AGAP000367		46.6887	86.6585	-0.796596	6.2562	0.0794154	0.15992
AGAP000368		0.715455	4.36782	-2.50387	4.36515	1.35e-05	0.000200549
AGAP000369	GPRNNA10	0.0174042	0.0778148	-2.16478	-2.88928	0.184343	0.300925
AGAP000372		1.58978	2.60846	-0.60767	4.1042	0.112598	0.209432
AGAP000374		0.213436	1.04298	-2.25706	2.07199	0.000200851	0.00160473
AGAP000375		35.2005	34.9666	-0.00242463	5.18233	0.995745	1
AGAP000376	Tsf1	0.399685	0.514037	-1.5805	6.52607	0.324015	0.456145
AGAP000377		0.0220167	0.04844	-1.17007	-1.5425	0.446851	0.576835
AGAP000378		9.18216	19.8626	-0.962066	6.56071	0.0150236	0.0449542
AGAP000379	PBD3	0.0243843	0.0406751	-0.372886	-2.61171	1	1
AGAP000380		4.03389	11.583	-1.49921	6.05615	7.37e-06	0.000122383
AGAP000382	CPF4	10.0054	0.106407	6.05656	2.94272	0.00406296	0.0166246
AGAP000383		0.378372	2.02998	-2.71711	1.17996	0.000908303	0.00524721
AGAP000385		11.7668	36.9585	-1.55346	6.0583	4.81e-06	8.74e-05
AGAP000387		4.22053	3.46844	0.338587	2.94025	0.371011	0.50467
AGAP000388	TRAF6	0.0467528	0.0984736	-0.929823	-2.52693	0.510296	0.634103
AGAP000389		0.56318	2.10642	-1.82654	3.66915	0.00142661	0.00739253
AGAP000390		0.0911102	0.0767554	0.395175	-0.743373	0.5635	0.68169
AGAP000391		1.95024	7.04202	-1.66004	3.92938	0.000852742	0.00498227
AGAP000392	Ykt6	24.8219	22.5679	0.159446	5.38318	0.639007	0.74571
AGAP000393		9.18142	8.8633	-0.0521211	4.60965	0.879746	0.928316
AGAP000394		1.23851	2.86392	-1.15179	3.50961	0.0143179	0.043433
AGAP000395		1.88222	1.33689	0.449489	1.02866	0.454154	0.583378
AGAP000396	TPX1	19.8109	18.675	0.0205088	5.2928	0.959673	0.985411
AGAP000397		0.848152	2.29108	-1.24046	2.64707	0.0415746	0.0980922
AGAP000398		1.80221	1.1042	0.671522	0.919229	0.241324	0.366927
AGAP000399		15.9374	27.4184	-0.753222	6.94581	0.0558827	0.122956
AGAP000400		3.48168	18.5063	-2.25408	4.47569	2.63e-05	0.000330694
AGAP000401		16.0933	93.546	-2.49095	4.74354	1.12e-07	3.96e-06
AGAP000402		7.07111	11.5194	-0.701672	4.07047	0.0345034	0.0846147
AGAP000403		6.2476	18.1616	-1.44517	6.26484	0.000278508	0.0020872
AGAP000405		0.960841	4.72156	-2.18355	2.62186	1.88e-05	0.000257246
AGAP000406		2.59075	6.77549	-1.33393	4.73969	0.0584162	0.127008
AGAP000407		6.56212	20.1876	-1.42139	5.32354	0.00126159	0.00672702
AGAP000408		0.76499	0.200873	1.68468	-1.09055	0.219988	0.343134
AGAP000410		5.62845	13.9424	-1.39269	5.21924	0.0258491	0.0680477
AGAP000411		0.107195	0.0476028	0.859185	0.179258	0.346946	0.479985
AGAP000412		2.8305	14.3937	-2.28236	4.33004	5.29e-07	1.47e-05
AGAP000413		0.471385	0.749581	-0.721657	1.04518	0.246754	0.372609
AGAP000414		1.1245	1.08922	0.0596453	1.30687	0.943551	0.974131
AGAP000415		5.74631	2.4873	0.874869	3.41217	0.0867769	0.171303
AGAP000416		3.40934	9.45466	-1.38835	3.65993	0.0138135	0.042317
AGAP000417		0.0728081	0
AGAP000420		0.0138795	0.0674835
AGAP000421		0.00490772	0.00467586
AGAP000422		0.0894285	0.051853
AGAP000423		1.19827	0.344345	1.40382	0.434158	0.303309	0.434083
AGAP000424		1.24971	0.30394	1.59983	0.710052	0.116225	0.214426
AGAP000425		88.1445	67.3435	0.392466	5.92162	0.382564	0.51634
AGAP000426		19.7267	28.2582	-0.536083	4.42871	0.218666	0.341813
AGAP000427		0.0155621	0.817671	-4.88081	-1.25734	0.0282169	0.0727923
AGAP000428		3.37731	8.53977	-1.13865	3.41831	0.0183735	0.052179
AGAP000429		0.694128	2.23306	-1.50576	2.60923	0.0198471	0.0555828
AGAP000430		3.26305	19.0191	-2.28375	3.84625	0.0154675	0.0459478
AGAP000431		0	0
AGAP000432		7.43965	7.78766	-0.224832	3.9019	0.687858	0.783364
AGAP000433		11.1307	19.592	-0.734526	5.04957	0.118779	0.217709
AGAP000434		2.2397	11.3759	-2.28445	4.30876	2e-06	4.29e-05
AGAP000436	Cht11	2.05409	6.98483	-1.6272	3.26044	0.00154654	0.00787191
AGAP000437		0.0148119	0.0526569	-1.19072	-1.71742	0.707811	0.799295
AGAP000438		1.27417	3.93637	-1.54118	2.26167	0.00354382	0.0149157
AGAP000439		73.9531	13.23	2.27894	6.01937	0.000292819	0.0021707
AGAP000440	ABCD2	7.95274	26.0646	-1.65783	6.09446	0.000187084	0.00152035
AGAP000441		1.81485	3.35439	-0.707591	3.91148	0.0682513	0.142586
AGAP000444	Ciao1	7.02545	5.95848	0.497791	3.58635	0.369127	0.502884
AGAP000445	GPRADS	0.347822	0.252176	0.59051	-0.854007	0.553024	0.672392
AGAP000446		2.02846	6.61731	-1.51999	4.1756	4.34e-05	0.000489326
AGAP000447		0.661005	2.27242	-1.6093	1.85106	0.0237394	0.0635801
AGAP000448		4.35942	3.15342	0.534727	3.24602	0.225184	0.349324
AGAP000449		4.23271	20.5312	-2.03149	5.43202	0.00163834	0.00826407
AGAP000452		8.4503	22.4735	-1.21813	5.25461	0.0205645	0.0569834
AGAP000453		2.38469	6.44209	-1.40271	5.268	0.0005717	0.00365177
AGAP000454		2.27741	8.59988	-1.72538	3.49759	0.000158793	0.0013317
AGAP000456		7.88278	30.0227	-1.92273	4.53057	0.000810336	0.00480212
AGAP000457		28.1149	25.9226	0.113848	5.25312	0.744493	0.82805
AGAP000458		0.626251	4.25716	-2.61964	2.56466	5.21e-09	2.76e-07
AGAP000460		1.2141	0.260777	2.02115	2.26782	0.00012683	0.00111763
AGAP000461		2.93703	10.4036	-1.82246	6.17695	6.47e-05	0.000662773
AGAP000462		282.021	160.322	0.790677	9.33587	0.0360624	0.0875324
AGAP000463		2.63296	9.62708	-1.64271	4.39381	0.00440031	0.0176127
AGAP000466	ACE2	10.53	15.8578	-0.608935	7.29065	0.285846	0.416145
AGAP000467		6.61899	21.643	-1.57742	5.72155	0.000522465	0.00341876
AGAP000468		0.293039	0.990424	-1.70374	0.628841	0.00427976	0.0172478
AGAP000469		2.68393	5.69169	-1.1043	4.65088	0.00117216	0.00635739
AGAP000470		54.9365	65.3028	-0.196977	6.72905	0.583288	0.698201
AGAP000471		1.9092	6.04977	-1.60967	2.69089	0.00570157	0.0216207
AGAP000472		4.8138	2.45967	1.03543	5.69991	0.00588905	0.0221816
AGAP000473		0.139546	0.0537118
AGAP000474		0.108262	0.380295	-1.57988	-0.497463	0.0576828	0.125794
AGAP000475		2.32269	3.91266	-0.798452	2.90732	0.0936753	0.181605
AGAP000476		0.549368	0.993155	-0.925956	-0.169386	0.28248	0.412413
AGAP000477		1.46595	6.16767	-1.91468	3.71951	0.000816958	0.00483044
AGAP000478		1.50169	3.62223	-1.07726	1.25793	0.032647	0.0810456
AGAP000479		0.972617	1.7642	-0.748334	1.26081	0.286991	0.417301
AGAP000480		3.05165	5.26439	-0.81203	2.16018	0.179791	0.295568
AGAP000481		0.31718	0.536425	-0.871399	1.76031	0.0768564	0.15599
AGAP000482		13.2347	17.3572	-0.357497	3.86498	0.372123	0.505844
AGAP000483		4.29684	17.2237	-1.79611	5.61542	6.45e-05	0.000661754
AGAP000484		0.0966098	0.120337	-0.173473	-2.90751	0.949885	0.978213
AGAP000485		0.0484447	0.027501	1.02897	-1.08316	0.69246	0.78744
AGAP000488		0.145341	0.0636026	1.25209	-0.952304	0.333277	0.465779
AGAP000489		2.30122	4.05309	-0.794724	5.51061	0.0265979	0.0695291
AGAP000491		45.9547	33.5474	0.455298	4.53211	0.298572	0.429094
AGAP000493		13.3607	13.9888	-0.0577331	2.52055	0.925801	0.961457
AGAP000494		11.5269	14.0013	-0.311357	3.41455	0.54851	0.668317
AGAP000495		0.262476	0.138065	0.77261	-1.84802	0.492305	0.617409
AGAP000496		13.7603	9.46974	0.433989	3.21888	0.28666	0.41695
AGAP000497		4.11004	1.78256	1.24413	1.76841	0.0258726	0.0680805
AGAP000498		37.5096	29.2028	0.213895	5.617	0.556548	0.675374
AGAP000499		3.74163	8.39722	-1.09075	3.92444	0.00139937	0.00726987
AGAP000500	Cpr	33.6047	218.379	-2.50831	8.17792	1.14e-08	5.62e-07
AGAP000504		4.12849	9.06479	-1.05623	5.83933	0.00423681	0.017128
AGAP000506	ABCG2	0.0675153	0.0868036	0.136304	-3.19406	1	1
AGAP000507		2.31104	5.33409	-1.04559	2.13504	0.0423141	0.0994028
AGAP000508	mRpL22	7.58783	5.73361	0.393058	2.72196	0.346436	0.479441
AGAP000509		2.96971	7.97819	-1.28119	2.92185	0.0187694	0.0530709
AGAP000512		9.39141	9.35496	0.0727472	6.5879	0.82846	0.891684
AGAP000513		4.72829	4.78971	-0.0830565	3.06781	0.857927	0.912083
AGAP000514		5.10686	6.81289	-0.395526	3.54467	0.448519	0.578384
AGAP000515		12.7048	3.48205	1.82704	2.69738	0.0011399	0.00624103
AGAP000516		10.5075	8.43288	0.280401	3.36208	0.597868	0.711577
AGAP000519		5.41818	11.3157	-1.23784	7.20004	0.00503903	0.0196586
AGAP000520		0.0923256	0.129799	-0.515675	0.4346	0.561553	0.680041
AGAP000521		2.65724	0.935883	1.67296	3.36672	0.0192089	0.0540903
AGAP000522		1.77097	3.08601	-0.877739	3.78008	0.0910278	0.1779
AGAP000523	ATPsynC	458.549	328.227	0.460742	10.3302	0.369121	0.502884
AGAP000526		51.7742	71.5642	-0.196095	7.15099	0.655883	0.759047
AGAP000528		18.1301	73.4643	-1.71519	7.09479	0.000506083	0.00332392
AGAP000529	Vps16A	3.15103	9.9432	-1.53077	4.00935	0.000207576	0.00164777
AGAP000530		0.690785	2.30595	-1.53613	1.05525	0.00654464	0.0239413
AGAP000531		0.461659	1.84494	-1.71211	0.506557	0.0173082	0.049924
AGAP000532		3.21114	7.35048	-1.06313	5.13854	0.00723995	0.0258933
AGAP000533		0.692331	2.72549	-2.08371	4.0571	8.77e-06	0.000140458
AGAP000534		9.99107	15.8075	-0.57798	5.14605	0.161686	0.273741
AGAP000535		0.0283885	0.0899894	-1.23565	-2.41218	0.38853	0.521124
AGAP000536	PGRPS1	13.3179	2.66274	1.91477	4.36456	8.81e-05	0.00084713
AGAP000537	TWDL8	0.17013	0.251235
AGAP000538	TWDL9	0.0488111	0
AGAP000539		0.0383705	0.528988	-3.78436	-0.43315	7.42e-05	0.000742028
AGAP000540		1.88963	8.68099	-2.42251	3.30372	1.05e-06	2.57e-05
AGAP000541	RpS15a-1	329.977	244.492	0.330017	8.71989	0.465607	0.593611
AGAP000543		5.96254	3.87208	0.42659	1.99181	0.355094	0.4886
AGAP000544		5.0365	8.90074	-0.717041	4.49556	0.0262915	0.0688302
AGAP000545		0.673111	4.82512	-2.66476	4.13296	0.000567389	0.00363365
AGAP000546		89.524	47.1693	0.980517	6.72907	0.0749997	0.153028
AGAP000547		1.98565	6.49268	-1.56533	3.69231	0.00149668	0.00766558
AGAP000548	SG1b	0.0439561	0.0898639
AGAP000549		3.76252	12.1851	-1.57752	3.70962	0.000734593	0.00444578
AGAP000550		0.0870107	0.0234579	2.3818	-0.898338	0.0483896	0.110533
AGAP000551		0.133594	0.392375	-1.31284	1.33824	0.0809573	0.162283
AGAP000552		2.1729	9.74345	-2.05331	3.97225	2.05e-05	0.000274314
AGAP000553	white	0.135064	0.624791	-2.1107	1.29157	0.00836576	0.028905
AGAP000554		1.33173	7.49696	-2.28145	2.71788	7.28e-05	0.000732041
AGAP000555	mal	3.54102	64.6171	-3.91876	5.02964	2.24e-10	1.74e-08
AGAP000556		2.20249	3.48343	-0.64829	0.988618	0.275897	0.405201
AGAP000558		5.69305	10.3104	-0.61586	5.75635	0.183696	0.300146
AGAP000559		0.285259	0.519183	-0.677399	0.00413389	0.453826	0.583336
AGAP000560		2.48011	10.9033	-1.89171	4.02177	0.000134588	0.00117258
AGAP000561		10.7252	41.1249	-1.69324	6.11176	0.00983632	0.032898
AGAP000562	Moe	59.6075	104.27	-0.673947	7.41845	0.224425	0.348321
AGAP000563		3.6173	13.5785	-1.69653	4.93481	0.000499186	0.00328913
AGAP000564		3.39095	9.97687	-1.64115	3.10542	9.38e-06	0.000148769
AGAP000565	TRXR	26.0631	60.2663	-0.959618	6.94541	0.0275623	0.0715344
AGAP000566		3.32673	12.4332	-1.74167	4.39906	2.03e-05	0.000272655
AGAP000567		4.94802	15.6523	-1.68487	5.05268	0.000916004	0.00528427
AGAP000569		3.67413	12.6606	-1.72952	4.34225	0.0103407	0.034049
AGAP000570		0.972219	1.78631	-0.715592	-0.507459	0.610798	0.722057
AGAP000571	CLIPC5	0.113769	0.0845449	0.498245	-0.724003	0.69925	0.79326
AGAP000572	CLIPC10	1.51895	0.651345	1.30886	3.00201	0.092204	0.179572
AGAP000573	CLIPC4	9.36	7.30041	0.334872	5.36869	0.515083	0.638378
AGAP000574		47.056	33.0684	0.52957	6.1058	0.165618	0.278525
AGAP000575		0.0285333	0.0355626	-0.886789	-1.58803	0.412269	0.543843
AGAP000576		3.08249	8.48672	-1.29063	4.56078	0.0200367	0.0559485
AGAP000577		2.51698	8.90332	-1.79392	5.74588	5.17e-05	0.000557619
AGAP000578		6.78759	13.1322	-0.825594	5.00056	0.05135	0.115582
AGAP000579		0.0436967	0.0531547	-0.0755621	-2.60381	1	1
AGAP000585		8.9812	2.77896	1.41204	6.55871	0.000944931	0.00540836
AGAP000586		22.6894	11.6932	0.952564	7.56028	0.0383209	0.0919106
AGAP000587		0.0498258	0.0931205	-2.0208	-2.22249	0.118159	0.216908
AGAP000588		0.210126	0.555452	-1.3943	1.85126	0.00195149	0.0094419
AGAP000589		0.825139	2.36772	-1.5116	2.26848	0.00815006	0.0283344
AGAP000591		2.2472	2.40716	0.0211194	4.41004	0.953837	0.980807
AGAP000592		5.54627	0.752068	2.60619	4.27916	0.0160118	0.0471767
AGAP000594		1.39608	1.92838	-0.307493	0.929959	0.640596	0.747074
AGAP000595		1.93005	5.80264	-1.63415	3.90017	0.00643026	0.0235994
AGAP000596		5.1434	10.5087	-0.985106	4.8895	0.00320045	0.0137891
AGAP000597		0.757362	0.9556	-0.147231	0.209583	0.839937	0.899786
AGAP000598		10.544	9.69281	0.172734	3.70942	0.680655	0.778035
AGAP000599		2.20634	2.5238	-0.257332	1.21752	0.574745	0.690658
AGAP000601		4.82942	6.27291	-0.284561	3.72049	0.5348	0.656442
AGAP000602	Vps15	1.65814	4.72753	-1.38132	3.53576	0.00426373	0.0171944
AGAP000603		0.0238511	0.0282639
AGAP000604		0.145558	0.1923
AGAP000605		0.320112	0.366029	0.12717	-1.63419	0.976184	0.996555
AGAP000606	GPRNNA19	5.05295	1.47006	1.44565	6.94785	0.00107403	0.00599195
AGAP000607	SG1c	0.0765412	0.0578267	-1.33415	0.839584	0.480494	0.607105
AGAP000609	SG1e	0.0619363	0.100667	-1.37562	-0.33502	0.385995	0.518709
AGAP000610	SG1f	0.0989455	0.0370102	0.262191	0.210342	1	1
AGAP000611	SG1d	0.139435	0.0911963	-0.381781	-1.46256	0.822634	0.887808
AGAP000612	SG1	0.121637	0.0833228	-0.659616	-2.44804	0.658975	0.761586
AGAP000614		2.42168	6.30367	-1.26196	4.05717	0.00197731	0.00954809
AGAP000615		6.61743	27.2205	-1.79311	5.49739	0.000516055	0.0033804
AGAP000616	Rpt5	28.676	38.1058	-0.243874	5.72755	0.523451	0.645957
AGAP000617		18.3684	22.4596	-0.256854	4.24695	0.502112	0.626839
AGAP000618		112.085	66.4259	0.689884	6.49839	0.0642209	0.136385
AGAP000619		1.39481	4.2202	-1.5204	4.22668	0.000455454	0.00307831
AGAP000620		1.74634	5.70389	-1.58158	4.07173	0.00083384	0.00490672
AGAP000621		0.696667	0.18318	1.52496	-1.39771	0.128546	0.23104
AGAP000622		4.13986	12.1985	-1.43941	4.72604	0.0261591	0.0685563
AGAP000623		0.382036	1.55538	-1.7897	2.67481	0.00676274	0.0246368
AGAP000624		87.5197	46.6799	0.978538	6.83352	0.0115067	0.0369509
AGAP000625	Vps4	29.7057	45.809	-0.477398	6.12197	0.225857	0.350235
AGAP000626		30.4129	66.869	-0.994435	6.18427	0.0507062	0.114488
AGAP000627		23.4266	36.9359	-0.583444	6.04845	0.140213	0.246512
AGAP000628		0.235061	0
AGAP000629		2.86721	4.68482	-0.764145	3.61755	0.0439177	0.102314
AGAP000630		4.05167	23.3067	-2.4196	6.22617	2.35e-10	1.79e-08
AGAP000631		1.95682	7.17711	-1.66328	4.25793	0.00758773	0.0268414
AGAP000633		15.5977	26.3722	-0.600137	4.91537	0.137441	0.24313
AGAP000634		0.474305	1.71954	-1.50325	2.0037	0.0279212	0.0722074
AGAP000635		0.757617	6.35009	-2.95688	4.04264	3.27e-08	1.4e-06
AGAP000636		3.69327	4.02314	-0.0159019	2.68326	0.978407	0.998137
AGAP000637		7.98119	22.2765	-1.39095	4.6919	0.002381	0.0110474
AGAP000638	OBP32	0.206584	0.838153	-1.57317	-2.39274	0.131505	0.235024
AGAP000639		1.00997	2.6959	-1.46664	1.59525	0.00276072	0.0123178
AGAP000640	OBP33	0.144372	0.0608306
AGAP000641	OBP34	0.036745	0.0175045
AGAP000642	OBP35	0.0112115	0.21512
AGAP000643	OBP36	0.0309292	0.180863
AGAP000644	OBP37	0	0.0480284
AGAP000646		0.72915	1.26491	-1.60399	3.61413	0.0173063	0.049924
AGAP000647		1.06174	0.346728	1.1935	-2.20301	0.312157	0.443912
AGAP000648		1.35554	3.43285	-1.33226	2.24328	0.0567519	0.124259
AGAP000649		10.9195	10.1485	0.159297	3.5394	0.668273	0.768542
AGAP000650		0.509604	0.403807	0.379817	1.4408	0.555142	0.674245
AGAP000651	Actin5C	313.198	265.031	0.218728	9.50047	0.613102	0.723769
AGAP000652	mRpL38	20.5767	18.3171	0.0591973	4.78507	0.882587	0.930217
AGAP000653		23.8165	11.7936	0.980845	5.84951	0.00568582	0.0215942
AGAP000654	RpS30	749.472	438.387	0.653097	9.08753	0.156049	0.267004
AGAP000655	RpS14-1	270.829	180.543	0.44273	8.28987	0.33126	0.463738
AGAP000656		3.55039	8.29024	-1.0567	3.79011	0.00876717	0.030031
AGAP000657		0.214698	0.149603	0.534723	-2.32011	0.627334	0.735779
AGAP000658	GPRGHP3	17.8742	3.1662	2.2986	5.29787	5.18e-07	1.44e-05
AGAP000659		5.0969	5.68268	-0.169592	5.20407	0.628942	0.736963
AGAP000660		16.0277	11.1074	0.543496	5.63834	0.127018	0.22883
AGAP000662		8.41537	25.1098	-1.58238	5.48923	0.000313337	0.00228434
AGAP000663		25.0291	10.699	1.08354	5.27614	0.0374996	0.0902215
AGAP000666		1.76789	8.00466	-1.94379	3.71212	0.000408899	0.00283197
AGAP000667	GPRDOP2	0.119132	0.109133	-0.370475	-1.7768	0.669017	0.769226
AGAP000668		0.72944	4.11674	-2.30841	3.6193	0.000178579	0.00146671
AGAP000669		732.951	339.125	0.952117	8.14294	0.0653665	0.138128
AGAP000670		7.50257	8.84178	-0.336402	3.20673	0.373613	0.507426
AGAP000671		14.3601	20.7029	-0.532793	4.5408	0.130705	0.233968
AGAP000672		8.90573	25.1712	-1.41197	4.70824	0.00725449	0.0259302
AGAP000673		17.745	64.7874	-1.71271	7.80263	0.000438027	0.00299213
AGAP000674		0.579812	2.16048	-1.75157	2.60583	0.000166178	0.00138329
AGAP000675		5.50527	7.00148	-0.202227	4.04118	0.641373	0.747621
AGAP000676		0.258821	2.47521	-3.15502	1.97705	6.12e-05	0.000634935
AGAP000678		2.20685	5.9794	-1.38207	3.84709	0.00182547	0.00896587
AGAP000679		2.68898	4.05801	-0.63613	5.10519	0.307156	0.438876
AGAP000680		4.61558	2.61679	0.840296	1.46666	0.101254	0.19305
AGAP000681		2.40406	5.39104	-0.856333	2.35846	0.176809	0.291951
AGAP000682		13.5947	11.1659	0.432185	4.20208	0.248223	0.374232
AGAP000684		8.74437	12.6289	-0.528341	5.46105	0.239801	0.365241
AGAP000685		0.0365704	0.0690196	-0.963031	2.11245	0.303166	0.433979
AGAP000686		1.17383	12.9353	-3.24309	4.22472	3.75e-08	1.59e-06
AGAP000687		0.225928	0.107888	1.43934	-1.14819	0.281045	0.411359
AGAP000688		0.038352	0.0698
AGAP000689		3.56621	2.12494	0.671182	5.05286	0.119238	0.218355
AGAP000690		4.62459	3.70011	0.211076	3.99238	0.595692	0.709536
AGAP000691		123.831	103.171	0.373839	6.49423	0.536003	0.657367
AGAP000692	CEC2	1.46818	0.614811	0.571509	0.132959	0.674228	0.773271
AGAP000693	CEC1	95.717	50.8854	0.120789	7.99061	0.915023	0.953758
AGAP000694	CEC3	7.39229	5.31209	-0.340496	3.85926	0.740204	0.824843
AGAP000695		30.4307	12.2223	1.2588	4.48864	0.0271037	0.070552
AGAP000696		42.3939	36.8541	0.221942	5.92368	0.800663	0.872036
AGAP000697		140.042	372.386	-1.36338	8.26451	0.0150772	0.0450489
AGAP000698		3.25346	5.06663	-0.70188	3.16646	0.195043	0.31391
AGAP000699		6.40852	10.7072	-0.613963	3.81945	0.194392	0.313135
AGAP000700	Vamp7	19.3427	26.2883	-0.408626	5.61306	0.295842	0.426466
AGAP000702		1.25345	1.80312	-0.460823	2.53677	0.279802	0.409911
AGAP000703		6.49631	7.30545	-0.154107	5.67609	0.668122	0.768483
AGAP000704		51.1431	60.1641	-0.204699	6.62759	0.588964	0.703289
AGAP000705		18.6305	25.3326	-0.354921	5.49178	0.382694	0.516375
AGAP000706		0	0
AGAP000707		3.68396	7.11879	-0.836585	5.1783	0.0178	0.0508945
AGAP000708		6.26851	17.137	-1.34464	6.4099	0.0144146	0.0436083
AGAP000711		0.748548	3.1907	-1.85724	3.21552	0.00130998	0.00688941
AGAP000713		7.0249	13.7617	-0.855709	5.14588	0.0116306	0.0372516
AGAP000714	IR7n	0.0849676	0.0673101	-0.139435	-1.90349	0.925758	0.961457
AGAP000715		0.0957415	0.0441469	0.945279	-0.945441	0.312055	0.443817
AGAP000717		2.93602	14.8284	-2.1374	4.45419	3.74e-07	1.11e-05
AGAP000718		0.0376021	0.0288644	0.750143	-2.53499	0.615916	0.725909
AGAP000719	Ahcy13	4.32457	9.44347	-1.03667	4.61972	0.211644	0.333523
AGAP000720		16.573	31.6113	-0.882609	7.5809	0.0274798	0.0713652
AGAP000721		98.4843	163.902	-0.728753	7.66784	0.132765	0.236675
AGAP000723		8.03984	14.0132	-0.718763	6.12635	0.0436805	0.10191
AGAP000724		0.006922	0.0126373	-2.26486	-1.32481	0.221637	0.344949
AGAP000725		11.8086	11.1502	0.140886	4.63302	0.690279	0.785468
AGAP000726		10.1247	15.0515	-0.285587	4.35197	0.590597	0.704693
AGAP000727		4.52422	11.2091	-1.19465	6.70186	0.00418196	0.0169534
AGAP000728		10.9833	10.3067	0.189444	4.41017	0.5614	0.679923
AGAP000729	tRNA-Met	0.942282	0.279154	2.11926	-2.84226	0.571137	0.68773
AGAP000730	tRNA-Glu	3.34972	0	6.38437	-1.87779	0.0119121	0.0378973
AGAP000731		0.238868	0.11432	1.24174	0.154472	0.0744669	0.152294
AGAP000732		0.00367922	0
AGAP000733		7.81251	24.0685	-1.4449	5.32929	0.000482107	0.0032144
AGAP000734		0.764071	4.0193	-2.1218	1.28776	0.0003977	0.0027731
AGAP000735		5.2725	19.2772	-1.60401	4.43926	0.000614721	0.00386844
AGAP000736		6.34485	8.39697	-0.420844	3.10632	0.455335	0.584179
AGAP000737		3.59688	5.51892	-0.505159	5.12183	0.174361	0.288914
AGAP000738		24.7381	26.9442	0.0952626	5.47784	0.838304	0.898583
AGAP000739	RpS10	514.195	474.625	0.0346803	9.46611	0.934464	0.967363
AGAP000740		0.969278	0.254791	1.61825	0.0717545	0.0503381	0.113866
AGAP000741		0.0567054	0.37511	-2.39211	-1.35094	0.0160852	0.0473156
AGAP000743		0.290723	1.37049	-1.86921	-1.65585	0.214744	0.337243
AGAP000744		0.0369659	0.0108221	1.34674	-1.83068	0.496789	0.621453
AGAP000745		9.26889	0.233865	5.36808	4.25671	1.19e-06	2.82e-05
AGAP000747		5.47788	15.122	-1.33481	5.83859	0.00281101	0.0125015
AGAP000748		2.97252	1.13635	1.20822	1.68635	0.0863337	0.170646
AGAP000749		2.55193	2.24562	0.0535552	4.12452	0.955309	0.981748
AGAP000750		1019.97	358.877	1.56994	8.95067	0.00083992	0.0049237
AGAP000751		2.07931	1.19992	0.38365	0.0199624	0.605746	0.717327
AGAP000752		14.2502	26.5939	-0.65469	3.72556	0.185208	0.301856
AGAP000754		1.60298	7.51375	-1.99189	3.72118	5.83e-05	0.000611365
AGAP000755		4.23795	4.7101	-0.220622	5.03646	0.563711	0.681773
AGAP000756		1.78058	2.0004	-0.185354	3.42017	0.750555	0.832786
AGAP000757		1.57983	1.93479	-0.319279	2.51598	0.563939	0.681927
AGAP000758		4.88534	5.58653	-0.0651888	3.31478	0.880736	0.929102
AGAP000759	mRpL32	21.7535	22.8553	-0.0365704	4.39923	0.919777	0.957606
AGAP000760		5.96161	8.23472	-0.399522	2.52702	0.32961	0.461963
AGAP000761	GSTT1	23.5818	18.5402	0.299011	4.12231	0.444205	0.574322
AGAP000762		1.03661	1.74455	-0.585782	1.01776	0.299251	0.429672
AGAP000763		5.12524	10.0465	-0.953058	5.12706	0.0102935	0.0339482
AGAP000765		3.13036	12.643	-1.97663	3.37186	0.000180494	0.0014785
AGAP000767		48.6687	51.9271	0.0524242	7.82071	0.890574	0.936375
AGAP000768		5.02225	8.86882	-0.637544	4.55306	0.109885	0.20575
AGAP000769		15.314	27.2197	-0.793133	6.11175	0.0255638	0.0674406
AGAP000770		2.79589	6.30988	-1.13482	3.83172	0.00892422	0.0304927
AGAP000771		9.14147	9.67629	0.0275088	3.44463	0.938966	0.970698
AGAP000772		0.815577	0.325306	1.14903	-1.68516	0.133302	0.237486
AGAP000773		0.12735	0.0197069	2.15652	-1.80571	0.0421375	0.0991357
AGAP000774		1.6438	5.73871	-1.8193	5.28813	1.26e-05	0.000190796
AGAP000776		7.15069	16.3267	-1.07325	5.89008	0.00262449	0.0119039
AGAP000777		19.0811	16.0863	0.463569	4.29552	0.43767	0.568317
AGAP000778		1.27467	5.0115	-1.98899	3.11135	0.000124242	0.00109954
AGAP000779		0.742651	1.06441	-0.645557	4.62204	0.116388	0.21457
AGAP000780		39.7668	24.8066	0.463554	4.89184	0.330838	0.463368
AGAP000781		84.7182	62.7186	0.334648	5.83677	0.484081	0.610386
AGAP000782		6.8496	2.22175	1.62535	3.12888	0.00332936	0.014212
AGAP000783		3.18988	10.8745	-1.57823	5.63693	0.000199059	0.00159247
AGAP000784		9.183	46.6171	-2.19162	4.93472	0.000627399	0.00393017
AGAP000785		1.77754	3.12937	-1.07071	3.4154	0.0579916	0.126289
AGAP000786		1.56492	16.6043	-3.19824	2.40255	6.63e-05	0.000677343
AGAP000787		4.13117	12.6697	-1.53762	4.85878	0.00982393	0.0328793
AGAP000788		0.066708	0.173269	-1.12605	-2.66356	0.311535	0.443283
AGAP000789		1.41824	1.22964	0.304196	-0.217613	0.78896	0.863255
AGAP000790		4.02815	0.458512	2.13604	4.86666	0.00907939	0.0308899
AGAP000791		5.21464	10.347	-0.923226	4.01587	0.0518592	0.116473
AGAP000792		26.9522	35.882	-0.346323	6.68041	0.461513	0.590201
AGAP000793		2.75858	2.92373	-0.198575	0.11731	0.763315	0.84316
AGAP000794		24.1929	51.8246	-0.949775	6.3383	0.0154672	0.0459478
AGAP000795		0.217862	0.262126	-0.390859	0.261921	0.511178	0.634942
AGAP000797		0.595773	3.91816	-2.64988	2.32057	5.32e-05	0.000570656
AGAP000798	GLURIIc	0.0732474	0.327551	-2.16006	-0.146035	0.122776	0.223592
AGAP000801	GLURIIb	0.232382	0.312904	-0.479493	-1.3149	0.623307	0.73217
AGAP000803	GLURIIa	0.136787	0.246403	-0.860754	1.28825	0.333167	0.465772
AGAP000804	GPXH2	79.6382	20.8582	1.8212	3.72938	1.77e-05	0.0002462
AGAP000805		0.278257	0.399721	-0.886717	0.772015	0.402079	0.53443
AGAP000806		0.438847	0.806301	-1.0043	4.7134	0.265508	0.393837
AGAP000807		5.06641	3.23275	0.555254	3.03497	0.187831	0.304762
AGAP000808		18.3868	24.7533	-0.445459	5.20842	0.353774	0.487258
AGAP000809		6.16594	5.4895	0.2514	3.93159	0.50726	0.631347
AGAP000810		1.20321	6.30701	-2.29805	5.41359	0.0016252	0.00821123
AGAP000812		3.69769	5.43381	-0.688041	6.4279	0.0298797	0.0760597
AGAP000813		4.56237	5.06177	-0.283626	2.51522	0.499828	0.624684
AGAP000814		1.4265	3.251	-1.03758	2.60324	0.0187532	0.0530372
AGAP000815	INTB	6.78818	5.81354	0.186915	5.72339	0.57581	0.691641
AGAP000816		0	0
AGAP000817		0	0
AGAP000818	CYP9K1	0.343638	0.261191	0.464022	-1.32676	0.611626	0.722719
AGAP000819		0.0131172	0
AGAP000820	CPR125	721.796	0.587248	10.1318	8.79812	1.01e-09	6.19e-08
AGAP000821		6.11946	14.7025	-1.26117	4.08117	0.257922	0.38506
AGAP000822		9.2352	16.742	-0.850684	3.40962	0.0730721	0.150229
AGAP000823		21.5169	10.6191	0.939353	5.17263	0.0246257	0.0654422
AGAP000824		51.404	50.5367	0.0658542	6.8821	0.864732	0.917815
AGAP000825		2.96231	4.75121	-0.644742	3.59838	0.0604072	0.130079
AGAP000826		0.62481	2.93102	-2.04032	2.95103	0.000401855	0.00279575
AGAP000829		3.17532	14.0482	-1.9733	4.81145	0.000380711	0.00268246
AGAP000830	CASPS7	16.4681	7.91928	1.14073	5.00381	0.0194986	0.0547935
AGAP000831		9.58996	7.11405	0.553392	3.36252	0.272937	0.402002
AGAP000832		63.0206	60.1836	-0.10689	5.97818	0.789107	0.86334
AGAP000833	MIP	0.774238	1.2264	-1.10964	1.65626	0.0491302	0.111872
AGAP000834		117.671	294.501	-1.28828	7.77489	0.000295727	0.00218568
AGAP000835		0.0191606	0.851635	-4.67296	-2.09386	0.0123876	0.0390173
AGAP000840		0.046203	0.193345	-2.19552	-0.611919	0.0513916	0.115654
AGAP000841		7.35975	9.17764	-0.266493	5.00482	0.410311	0.542155
AGAP000842		7.8582	8.98011	-0.0509631	3.24642	0.919467	0.957445
AGAP000843		2.51851	5.72239	-1.25064	2.90151	0.0171696	0.0496988
AGAP000844		4.40634	9.08412	-1.00733	5.20228	0.004261	0.017192
AGAP000847		1.00757	2.79169	-1.58017	6.37943	0.00110723	0.00612381
AGAP000848		2.40465	7.0203	-1.45718	3.77111	0.000768149	0.00460815
AGAP000849		308.691	179.048	0.713527	6.80141	0.184169	0.30072
AGAP000850	Syx16	11.8397	9.90325	0.284205	4.28895	0.382921	0.516539
AGAP000851		320.547	127.699	1.14028	8.13436	0.0240058	0.0642099
AGAP000852		116.527	97.6053	0.149904	7.10964	0.699612	0.793451
AGAP000853		1.80007	6.10104	-1.59947	2.98333	0.000855342	0.0049951
AGAP000854		1.47855	4.96499	-1.5798	3.87685	9.81e-05	0.000922975
AGAP000855		26.666	23.4314	0.234099	4.85205	0.553582	0.672901
AGAP000856		3.19774	4.28282	-0.262015	2.95694	0.610018	0.72151
AGAP000857	mRpL3	4.79435	8.30776	-0.730861	3.12336	0.140846	0.247343
AGAP000858		0.0320347	0.233939	-2.79611	-2.77491	0.0106424	0.034875
AGAP000859		0.0225481	0.0962267
AGAP000861		2.84778	11.1447	-1.88009	4.53506	1.81e-05	0.000249812
AGAP000862		8.23369	29.9037	-1.67058	6.00772	0.00160035	0.00810716
AGAP000863		0.102671	0.0128504	1.18068	-2.92713	0.666885	0.767706
AGAP000864		5.99743	7.2589	-0.182463	4.39562	0.597246	0.711111
AGAP000865		5.1599	11.4697	-1.02034	5.62141	0.00226303	0.0105998
AGAP000868		10.8306	24.2893	-1.12594	6.77099	0.00326924	0.013999
AGAP000869		4.25677	11.3504	-1.27177	5.56298	0.00620055	0.023045
AGAP000870		5.05959	10.3879	-0.939129	5.93332	0.00993216	0.0330929
AGAP000871		4.21317	0	9.55643	0.645625	3.24e-10	2.34e-08
AGAP000874		0.219915	1.43178	-2.77138	3.29249	7.89e-13	1e-10
AGAP000875		0.0795035	0.357972	-2.20574	2.53062	1.71e-05	0.000240426
AGAP000876		0.137717	0	5.72729	-2.98219	0.0477837	0.109338
AGAP000877	CYP4G17	0.803482	0.0269553	5.31035	1.51982	0.000956232	0.00545761
AGAP000878		0	0
AGAP000879		1.41569	11.9312	-3.01644	4.22405	2.49e-05	0.000318069
AGAP000880		72.6697	39.2239	0.977215	6.81469	0.0727206	0.149641
AGAP000881		0.701021	0.849647	-0.568078	2.353	0.399126	0.531304
AGAP000882		2.78562	2.41657	0.184765	2.48643	0.672133	0.771729
AGAP000883		215.137	175.9	0.430754	9.0133	0.334056	0.466397
AGAP000884		3.00865	8.05338	-1.34291	4.00806	0.00524027	0.0202768
AGAP000885		1.63206	7.32385	-2.11593	3.50494	1.65e-05	0.00023492
AGAP000886		25.4924	19.6293	0.457701	5.4046	0.316266	0.448391
AGAP000887		1.8264	2.6843	-0.530023	2.49963	0.202186	0.322786
AGAP000888	GSTT2	13.9708	6.72819	0.968783	3.94949	0.022212	0.0604674
AGAP000889		26.6451	15.0271	0.79333	5.84786	0.0226769	0.061415
AGAP000890	mRpS29	5.70798	4.45456	0.314143	3.11942	0.462128	0.590554
AGAP000891		14.0972	23.1793	-0.698607	5.44062	0.0373724	0.0900208
AGAP000892		0.03455	0.0274979	-0.0993079	-2.29721	1	1
AGAP000893		0.668523	0.448059	0.47937	3.04094	0.644391	0.750289
AGAP000894		2.04355	8.68957	-1.95149	4.33274	2.14e-05	0.000284279
AGAP000896		7.63526	4.38152	0.629827	2.75052	0.219337	0.342538
AGAP000897		64.1573	74.3697	-0.170938	6.56364	0.678262	0.776597
AGAP000898		2.76965	6.73536	-1.23347	5.27519	0.00340701	0.0144534
AGAP000899		40.2159	64.3148	-0.622211	5.93629	0.171091	0.284965
AGAP000900		2.2924	4.70836	-0.955219	4.73276	0.00489098	0.0191964
AGAP000901		37.5396	42.9329	-0.0257994	7.7774	0.948677	0.977377
AGAP000903		2.17843	1.97938	0.0270391	2.98051	0.953354	0.980532
AGAP000907		2.1392	4.79365	-1.34934	3.15981	0.0105748	0.0346834
AGAP000908		8.11278	11.8724	-0.475039	4.2498	0.209991	0.331936
AGAP000909		28.8861	69.4533	-1.24086	6.65059	0.0039516	0.0162655
AGAP000911		14.4869	12.6551	0.264019	3.96315	0.614001	0.724483
AGAP000912		2.39389	5.73455	-1.18348	3.99287	0.00305396	0.0133224
AGAP000913		6.21332	18.9539	-1.61929	5.23926	7.85e-05	0.000773181
AGAP000915		0.096395	0.0678195	-0.127845	0.367935	0.811371	0.879812
AGAP000916		0	0
AGAP000917		0	0
AGAP000918		0	0
AGAP000919		0	0
AGAP000920		0	0
AGAP000921		0	0
AGAP000922		0.246678	0.905715	-1.98132	-0.204955	0.00257515	0.0117322
AGAP000923		2.59149	6.48802	-1.17318	3.20305	0.00370514	0.015468
AGAP000924		5.31484	10.5137	-0.856456	4.00362	0.0391989	0.0936675
AGAP000926		3.72754	10.1534	-1.38233	5.92396	0.00753175	0.0267045
AGAP000927		374.611	165.822	1.18432	7.98544	0.00704356	0.0253817
AGAP000928	Pex10	14.8952	14.5823	0.0166558	3.79232	0.962213	0.987198
AGAP000929	CTLSE1	3.42419	3.3146	0.1197	3.98849	0.853786	0.909306
AGAP000930		1.71406	5.30047	-1.55183	4.57251	0.000140892	0.00121124
AGAP000931		45.2611	25.707	0.608488	5.27678	0.142907	0.249895
AGAP000932		4.40489	11.092	-1.29441	5.75983	0.00128823	0.00681709
AGAP000933	APG10	8.62342	5.34203	0.596085	3.28726	0.228806	0.353267
AGAP000934		1.89357	1.33118	0.589806	1.86631	0.22098	0.344276
AGAP000935		27.4011	54.1822	-0.839014	6.25065	0.0264039	0.0690805
AGAP000938		0.130541	0.0671696
AGAP000939		12.6732	12.1334	0.0716962	3.48306	0.848301	0.905363
AGAP000940	CTL7	4.55964	19.8723	-1.99194	4.89006	3.69e-06	7.1e-05
AGAP000941		155.135	97.0214	0.716996	6.71721	0.0929839	0.180634
AGAP000942		8.35425	8.23081	-0.0559017	3.709	0.8889	0.935173
AGAP000943		448.688	184.004	1.22748	8.82347	0.00406311	0.0166246
AGAP000944		0.122753	0.165647
AGAP000945		1.56634	6.84381	-2.0502	4.13775	2.46e-05	0.000315691
AGAP000946		0.369216	3.30352	-3.2875	0.53815	8.15e-07	2.09e-05
AGAP000947	GSTU1	135.025	19.3111	2.592	6.89482	5.5e-08	2.21e-06
AGAP000948		16.0433	21.521	-0.4098	4.23832	0.210244	0.332209
AGAP000949		22.6452	14.1989	0.647237	5.30087	0.0819628	0.163777
AGAP000950	mRpL9	14.421	11.9854	0.283364	4.40106	0.445145	0.575116
AGAP000951		35.6104	34.628	0.038668	5.42822	0.905046	0.946675
AGAP000952	RpL37	520.297	282.1	0.622424	9.22061	0.225357	0.349504
AGAP000953	RpL10-1	409.844	384.27	0.0361426	8.69817	0.935691	0.968206
AGAP000954		26.2044	28.0034	-0.0240876	5.53374	0.938288	0.970241
AGAP000955		0.153633	0.137617	-0.425659	-1.7809	0.716148	0.806271
AGAP000957	Osi23	0.147083	0.166492
AGAP000958		6.54927	16.6212	-1.27355	5.87769	0.00151984	0.00776165
AGAP000960		4.27555	10.3115	-1.24053	3.66211	0.00238967	0.0110835
AGAP000961		3.7411	4.37443	-0.169249	4.71205	0.697912	0.792179
AGAP000962	alpha7	0.786974	2.25868	-1.82107	0.680444	0.0449229	0.10406
AGAP000963		0.0551175	0.191677	-1.50205	-1.28019	0.424457	0.555195
AGAP000964		389.301	87.3892	1.93066	8.95789	2.55e-05	0.000323163
AGAP000965		5.57151	13.177	-1.15005	5.49797	0.00787563	0.0275904
AGAP000966	beta1	1.59159	1.8865	-0.0886108	3.2317	0.839207	0.89916
AGAP000967		16.2392	14.9111	0.217366	4.32497	0.556415	0.675351
AGAP000968		8.57832	18.5857	-1.14321	5.39405	0.000144018	0.00123295
AGAP000969		19.2783	38.9378	-0.978615	6.31138	0.017448	0.0501981
AGAP000970		29.8943	19.0992	0.77567	6.73472	0.0805019	0.161844
AGAP000971		3.11448	4.65005	-0.541551	3.76998	0.169246	0.282873
AGAP000973		1.36301	1.57706	0.000542655	1.62644	0.992306	1
AGAP000974		1.93358	1.91558	-0.295706	4.3274	0.615099	0.725224
AGAP000975		55.6687	29.3363	0.761034	5.63392	0.0341588	0.0840036
AGAP000976		0.988091	0	7.68552	-0.366898	8.99e-05	0.000857502
AGAP000977		18.912	6.68161	1.4462	3.16456	0.00411934	0.0167622
AGAP000978		1.50903	2.68333	-0.806632	0.898446	0.224415	0.348321
AGAP000979		6.46523	9.71594	-0.587787	2.39035	0.132627	0.236584
AGAP000981		2.11879	5.50425	-1.19431	3.25726	0.00890034	0.0304196
AGAP000982		5.43437	10.9733	-0.942698	4.80342	0.0228623	0.0617406
AGAP000983		1.26352	4.22553	-1.73062	3.58921	0.000138092	0.00119466
AGAP000984		2.3775	9.35295	-1.90809	5.26779	1.02e-05	0.000158708
AGAP000985		15.4752	21.3098	-0.430213	5.01789	0.314223	0.446078
AGAP000986	CPAP3-D	107.201	23.6389	2.16481	6.61343	6.56e-06	0.000110935
AGAP000987	CPAP3-A1b	87.7274	2.08924	5.5722	5.78966	1.38e-07	4.73e-06
AGAP000988	CPAP3-A1c	129.912	0.258218	8.79967	6.83544	0.000188039	0.0015251
AGAP000989	CPAP3-A1a	27.4365	0.0274347	9.11639	4.30992	0.00021091	0.00166566
AGAP000990		0.218066	0.16751	0.531267	-0.444847	0.518193	0.641329
AGAP000991		1.70714	2.80833	-0.734687	1.63995	0.196346	0.315258
AGAP000992		0.663123	1.86799	-1.52127	1.1021	0.0332349	0.0821575
AGAP000994		7.28916	12.67	-0.763108	5.02728	0.139905	0.246111
AGAP000995		9.50078	12.1626	-0.367353	3.41713	0.461425	0.590149
AGAP000996		0.374738	0.917191	-1.04635	-0.14223	0.242821	0.368749
AGAP000997		29.2974	12.7986	1.10643	4.82141	0.00684368	0.0248509
AGAP000998		2.44565	8.64177	-1.81864	3.98217	0.000231033	0.00178909
AGAP000999	TOLL5A	35.594	26.7138	0.328388	7.20858	0.384977	0.517995
AGAP001002		21.11	12.9856	0.548517	4.71028	0.594512	0.708404
AGAP001004	TOLL1A	0.275497	0.884639	-1.89612	1.64814	0.000807362	0.00478747
AGAP001005		0.0204212	0.056811	-2.45961	-2.30039	0.165165	0.277936
AGAP001006		0.693272	0.198024	1.96947	-2.64079	0.195642	0.314537
AGAP001007		12.5238	11.8417	0.138122	3.1786	0.707238	0.798805
AGAP001008		0.00693973	0.168026
AGAP001010		3.35389	2.02359	0.697148	4.62271	0.20723	0.328592
AGAP001011		0.953892	2.03272	-1.19005	4.09545	0.014921	0.0447341
AGAP001012	Or36	1.37754	5.3744	-1.93458	1.27495	0.000128163	0.00112593
AGAP001013		0.0166972	0.0363897
AGAP001014		0.585192	0.628485	0.191521	0.0508983	0.777515	0.854601
AGAP001015		3.33761	2.41646	0.485892	5.22195	0.215733	0.338403
AGAP001018		0.372741	0.181065	0.622896	-1.37112	0.564534	0.682446
AGAP001019		0.805881	1.83493	-1.03214	2.75955	0.00814846	0.0283344
AGAP001021		3.54912	7.41613	-0.813823	4.12368	0.0792363	0.159664
AGAP001022	GPRCCK1	0.755908	0.804066	-0.0243707	1.16616	0.971279	0.993193
AGAP001023		9.59683	15.5959	-0.722938	6.9292	0.336377	0.468678
AGAP001024		0	0
AGAP001025		0.258685	0.468079	-1.01031	1.25177	0.0638229	0.135844
AGAP001026		1.09329	5.04557	-2.15586	2.53301	4.25e-05	0.000482558
AGAP001027		10.3908	37.9628	-1.73339	5.72239	2.86e-05	0.000353764
AGAP001028		27.471	40.8299	-0.390734	4.56979	0.266554	0.394724
AGAP001029		2.76485	6.08082	-1.06883	4.97485	0.00982804	0.0328793
AGAP001030	Syx4	15.8371	5.16245	1.61032	4.22826	0.00112592	0.0061966
AGAP001031		6.44073	5.9304	0.270711	3.13947	0.456043	0.584648
AGAP001032		37.272	43.0125	-0.0442578	6.15687	0.897266	0.941484
AGAP001033		5.76056	4.57042	0.341175	2.11452	0.735963	0.821676
AGAP001034		6.59906	7.40715	-0.0254573	2.75436	0.97732	0.997365
AGAP001035		1.45847	4.18488	-1.35462	3.82124	0.00443312	0.017721
AGAP001036		16.3102	14.5027	0.126532	4.06149	0.746941	0.829949
AGAP001037		5.1355	12.7952	-1.20677	4.49629	0.000378628	0.00267185
AGAP001038		0.396342	0.302409	0.356755	-1.80272	0.713027	0.803638
AGAP001039	CYP307A1	14.5423	0.20307	6.37272	2.68375	4.33e-10	3e-08
AGAP001040		56.9837	28.1177	0.907775	5.08217	0.0442648	0.102923
AGAP001041		21.8552	11.5632	0.773523	4.64013	0.0376944	0.0905665
AGAP001042		53.5714	11.7007	2.26481	4.47358	5.26e-06	9.28e-05
AGAP001043	arm	32.126	62.9489	-0.958715	6.69004	0.0199127	0.0557031
AGAP001044		15.9432	66.9703	-2.0597	4.43839	7.48e-07	1.95e-05
AGAP001045		19.9629	13.7873	0.436764	4.43191	0.199873	0.319838
AGAP001046		42.7445	22.4852	0.849945	5.39962	0.0276863	0.0717358
AGAP001047		65.4191	49.7275	0.406311	6.08098	0.423301	0.554246
AGAP001048		0.349736	0.129067	2.01618	-1.54567	0.207675	0.329077
AGAP001050		25.8356	16.5374	0.637106	5.66959	0.281153	0.411359
AGAP001051		40.4136	30.6733	0.429714	5.28546	0.45477	0.583879
AGAP001052		0.705166	0.0686516	3.26172	1.68555	0.0412761	0.0975186
AGAP001053		31.3984	4.71581	2.4404	7.12456	0.05646	0.123894
AGAP001056		360.14	132.401	1.47076	8.28015	0.0158685	0.0469018
AGAP001057		34.4172	13.5961	1.52773	5.77364	0.00743121	0.0264316
AGAP001058		50.4113	30.7176	0.671166	5.52624	0.267907	0.396015
AGAP001061		12.2175	2.31024	2.39536	5.00731	6.57e-06	0.000110935
AGAP001064		206.317	137.929	0.5048	7.95436	0.317724	0.449701
AGAP001065		36.4879	18.3832	0.946719	7.62443	0.0701329	0.145531
AGAP001067		0.450903	0.145604	1.88187	2.51747	0.0146457	0.0441544
AGAP001068		194.611	45.1315	2.00484	6.98773	0.000930714	0.00534911
AGAP001069		122.749	67.6338	0.7652	7.09205	0.173259	0.287552
AGAP001070		44.9426	28.1591	0.663912	6.42567	0.246808	0.372645
AGAP001072		101.227	8.05713	3.31918	4.87164	3.15e-06	6.27e-05
AGAP001073		30.0191	18.9122	0.702504	6.02203	0.119957	0.219284
AGAP001076	CYP4G16	2278.96	60.046	5.08784	11.6667	1.14e-10	9.32e-09
AGAP001078		75.7664	8.17463	3.11432	4.49034	1.8e-06	3.93e-05
AGAP001079		77.3697	7.85995	3.25077	4.50718	7.13e-07	1.88e-05
AGAP001081		10.6145	20.4349	-0.931507	4.26086	0.0284109	0.0731347
AGAP001082		416.694	176.526	1.22687	10.7138	0.0279756	0.0723176
AGAP001083		44.1526	23.2551	0.746024	5.95004	0.128608	0.231063
AGAP001084		0.448762	0.558121	-0.456403	0.249303	0.604013	0.715981
AGAP001085		0.151785	0.0440581	1.66858	-1.29543	0.281157	0.411359
AGAP001087		2.74131	16.2338	-4.22791	4.31729	0.00107314	0.00599195
AGAP001088		46.0364	0.837276	5.48802	4.33935	2.11e-13	3.13e-11
AGAP001089		24.7384	0.833167	4.78735	2.05504	2.96e-13	4.25e-11
AGAP001090		52.1419	20.1251	1.22598	7.18309	0.00686607	0.0249102
AGAP001091		22.9057	13.6311	0.578071	5.71363	0.16006	0.271681
AGAP001092		149.748	72.5838	0.993795	6.54485	0.0507639	0.114577
AGAP001093		56.7449	30.9695	0.809421	7.03958	0.07082	0.146596
AGAP001094	run	14.0585	21.5702	-0.669897	5.10506	0.13021	0.233351
AGAP001096		13.389	17.8115	-0.307474	5.04713	0.509143	0.633019
AGAP001097		3.34967	3.16176	0.207943	0.616323	0.825155	0.889832
AGAP001098		7.19242	4.65223	0.717889	2.70515	0.149663	0.258517
AGAP001099		36.1814	23.772	0.721134	6.87063	0.0955113	0.184324
AGAP001100		35.2837	49.1186	-0.489191	5.90381	0.361646	0.49587
AGAP001101	COEBE2O	29.2991	11.5385	1.12573	7.61642	0.0479165	0.109595
AGAP001102		49.5696	21.8517	1.17144	7.18257	0.0128	0.0399185
AGAP001103		62.4738	27.1722	1.22848	6.65768	0.0219513	0.0599503
AGAP001104		5.39867	3.12939	1.01865	3.44427	0.0712777	0.147361
AGAP001105	tRNA-Ile	0	0.673076
AGAP001106		16.4137	6.48498	1.32282	6.35477	0.000469191	0.00314529
AGAP001107		89.7087	49.7016	1.02715	7.23957	0.0244783	0.0651527
AGAP001108		29.8505	17.4705	0.67414	4.92409	0.191887	0.310159
AGAP001109		35.5445	35.8424	0.0966463	6.7849	0.777283	0.854574
AGAP001110		57.8315	47.4131	0.333799	6.25696	0.391778	0.524698
AGAP001111		96.5457	64.08	0.595492	7.40651	0.131492	0.235024
AGAP001112		4.09915	4.20898	-0.254272	1.56024	0.654364	0.757963
AGAP001113		17.8304	20.2475	-0.141237	6.51722	0.787473	0.862088
AGAP001114	Gr38	0	0.0167309	-2.67683	-2.84956	1	1
AGAP001115	Gr42	0.0273193	0.0187034	-0.891548	-1.41301	0.664439	0.766106
AGAP001116		0.257157	0.14664	0.369113	6.01301	0.801246	0.872273
AGAP001117	Gr37	1.59775	0.0722238	4.25847	2.57131	4.03e-06	7.62e-05
AGAP001118		0.178394	0.184682	-0.368742	0.494246	0.804558	0.874733
AGAP001119	Gr39	0.0145645	0.0158709
AGAP001120	Gr40	0.0145488	0.0138614	-1.1159	-0.73309	0.487188	0.612862
AGAP001121	Gr60	0.0225087	0.0177821	0.639991	2.10342	1	1
AGAP001122	Gr41	0	0.0225674	-3.73396	-2.77128	0.323434	0.455482
AGAP001123	Gr36	0.00769582	0.00674248
AGAP001124		0.180586	0.0121006	2.48531	1.36463	0.14242	0.249325
AGAP001125	Gr58	0	0.0464559
AGAP001126	dpr8	4.74351	6.1639	-0.31287	0.947213	0.6737	0.77288
AGAP001127		0.116324	0.0796518	-0.175942	2.72789	0.921992	0.959065
AGAP001129	tRNA-Thr	0	0
AGAP001130		5.37091	4.93311	0.124262	4.40369	0.727907	0.815348
AGAP001132		7.66078	3.89619	0.873911	3.64548	0.0465292	0.10701
AGAP001133		6.35946	12.6892	-1.00564	5.42076	0.0152152	0.0453844
AGAP001134	mRpS30	16.1197	7.86374	1.02938	4.79887	0.0458042	0.105626
AGAP001135		0.141689	0.157442	-0.117832	0.758452	0.933765	0.966904
AGAP001136		123.349	66.2869	0.850578	7.14036	0.0947568	0.183212
AGAP001137	Gr59	5.11273	1.3848	1.63591	1.05779	0.0557697	0.122817
AGAP001138	ATPsynB	490.601	246.836	0.998279	9.33755	0.0537294	0.119476
AGAP001139	mRpL19	18.3557	12.4569	0.591351	4.8449	0.252998	0.379343
AGAP001140		11.9493	15.4271	-0.302288	5.76805	0.397923	0.530214
AGAP001141		12.3149	15.3421	-0.327582	5.29873	0.351388	0.484684
AGAP001143		39.7209	17.3251	1.17667	5.77538	0.00133324	0.00696745
AGAP001144		45.3749	23.666	0.847218	5.64513	0.0301891	0.0765733
AGAP001145		5.48201	4.69824	0.22549	2.6686	0.632628	0.740087
AGAP001146		1.15602	2.15795	-0.884843	2.66199	0.223803	0.347662
AGAP001147		1.28554	0.720817	0.268434	-0.160271	0.762961	0.842963
AGAP001148		26.8291	29.0453	-0.144244	6.19197	0.702481	0.795381
AGAP001149		10.3638	4.8992	0.990169	3.67319	0.0286632	0.0736166
AGAP001150		6.76554	5.84343	0.0919088	4.30821	0.804923	0.874974
AGAP001151		1034.64	531.149	1.07307	9.93415	0.0212305	0.0582917
AGAP001152		29.2228	12.7542	1.08862	4.36395	0.0174665	0.0502396
AGAP001153		31.2565	16.5492	0.905118	5.36398	0.0142789	0.0433465
AGAP001154		11.9688	8.85062	0.396526	3.22294	0.297695	0.428236
AGAP001156		2.51758	2.47967	0.0217216	2.95381	0.969792	0.992166
AGAP001157		12.2072	27.6424	-1.26676	8.08964	0.0086785	0.0297604
AGAP001158		1.95439	1.81776	0.132969	1.67058	0.80712	0.876513
AGAP001159		4.1035	3.80936	0.0333594	3.12804	0.934999	0.967652
AGAP001160		0.754394	1.83846	-1.34118	2.72828	0.0102504	0.0338412
AGAP001161	GPROP6	17.4287	26.3329	-0.178812	4.16513	0.900385	0.943712
AGAP001162	GPROP5	0.313981	0.279537	-0.50534	-1.59423	0.642082	0.748236
AGAP001165		3.80833	6.98266	-0.823096	2.96793	0.0367685	0.0889137
AGAP001166		6.87418	8.39094	-0.201824	2.86443	0.667163	0.76781
AGAP001167		15.5665	14.2736	0.188546	3.64823	0.736483	0.821811
AGAP001168		7.06202	16.3459	-1.11701	5.06326	0.014298	0.0433938
AGAP001169	Gr49	0.156727	0.264936	-0.939175	-0.394369	0.228816	0.353267
AGAP001170	Gr48	0.0809204	0.175936	-1.37865	-1.22979	0.195073	0.31391
AGAP001171	Gr50	0.200359	0.436245	-0.89467	-1.16328	0.25627	0.383466
AGAP001172	Gr51	0.149146	0.234602	-0.260197	-0.446194	0.905055	0.946675
AGAP001173	Gr52	0.132954	0.13089	0.116373	2.29228	1	1
AGAP001174		166.41	81.3006	0.861889	8.99813	0.0563378	0.12367
AGAP001175	GPRCAL2	0.0219012	0.0454517	-1.52662	-2.04201	0.212969	0.335124
AGAP001176		0.0217959	0
AGAP001177		0.137269	0.0153914	3.31691	-2.90196	0.120285	0.219715
AGAP001179		3.85528	4.37239	-0.157139	3.4029	0.675702	0.774384
AGAP001181		95.1176	4.22582	3.97685	8.56274	4.87e-06	8.83e-05
AGAP001182		7.09038	0.250516	4.6858	3.31408	2.7e-09	1.54e-07
AGAP001183		0.530983	0.0540593	2.9099	2.30439	0.00681871	0.0247894
AGAP001184		0.584827	0	6.7946	-0.926057	0.0323311	0.0804233
AGAP001185		66.3173	71.6261	-0.277014	5.96607	0.521209	0.644333
AGAP001187		2.56866	9.04531	-1.71777	5.45232	2.19e-05	0.000289862
AGAP001189	Obp10	6968.98	693.866	3.13628	10.3979	8.19e-08	3.05e-06
AGAP001190		0.240552	0.0690008	2.13928	-2.76254	0.0586016	0.127257
AGAP001191	tRNA-Ser	0	0
AGAP001192		5.41738	0.208224	3.76559	0.163529	0.0341786	0.0840355
AGAP001193		0.691645	0.438813	-0.291115	-1.82611	0.868301	0.920573
AGAP001194		23.3141	18.9926	0.235844	8.40626	0.68192	0.779112
AGAP001195	Cbp80	5.18019	12.5994	-1.2829	4.16189	0.00082873	0.00488598
AGAP001196		7.97312	5.47223	0.582584	2.7891	0.201397	0.321942
AGAP001197	GALE10	17.6591	18.4695	-0.161542	3.25676	0.717527	0.807381
AGAP001198		0.131402	0.686275	-1.82292	-2.22024	0.206315	0.327342
AGAP001199		1.30334	2.95453	-0.893846	0.618577	0.117473	0.215956
AGAP001200		5.55319	5.07802	0.203291	7.84489	0.725641	0.813838
AGAP001201		3.91224	12.4716	-1.50872	3.82148	0.00191902	0.00933608
AGAP001202		0.33997	0.200598	-0.528419	-1.41264	0.728272	0.815601
AGAP001203		7.74986	0.0834577	6.05196	2.21622	0.0128214	0.0399753
AGAP001205		0.0494694	0.174882	-1.65245	-1.39401	0.175447	0.290091
AGAP001206		1.70804	0.342015	2.24943	-0.179832	0.164494	0.277261
AGAP001207		24.0936	15.1015	0.478327	4.44686	0.376814	0.510536
AGAP001208		32.7099	42.0581	-0.251974	6.17818	0.626537	0.735279
AGAP001209		8.49382	25.0831	-1.47716	6.7427	0.0018746	0.00915251
AGAP001211		66.7455	46.2366	0.47525	6.65139	0.171781	0.285791
AGAP001212	PGRPLB	1.91765	1.0092	0.24608	4.38691	0.793916	0.866659
AGAP001213		0.595942	0.687869	-0.216096	2.09518	0.680717	0.778035
AGAP001214		9.21969	13.9461	-0.518135	4.37104	0.167689	0.280803
AGAP001215		4.16786	14.125	-1.67215	4.52303	5.54e-05	0.000592363
AGAP001217		9.96039	10.6569	-0.123791	3.97255	0.784373	0.859381
AGAP001218		395.148	396.935	-0.010829	9.1719	0.981681	1
AGAP001219	TUB4A	380.977	372.251	0.0215099	9.09032	0.964448	0.988503
AGAP001220		3.91119	3.59249	0.155386	3.74636	0.700851	0.794199
AGAP001222		4.96489	3.54607	0.450319	2.54341	0.339201	0.471706
AGAP001223		4.88601	4.4118	0.150637	2.69857	0.734452	0.820361
AGAP001224		1.44151	2.69824	-0.75966	1.94469	0.199132	0.318884
AGAP001225		2.19192	5.23228	-1.15861	3.60575	0.00169227	0.0084634
AGAP001226		2.341	1.62564	0.245778	0.855605	0.70825	0.799644
AGAP001227		4.60587	3.09624	0.535607	3.21907	0.135456	0.240432
AGAP001228		24.4252	13.2738	0.878576	3.85007	0.130508	0.233673
AGAP001229		117.339	71.1778	0.754762	7.09662	0.167021	0.280175
AGAP001230		0.285432	0.287221	-1.33973	-1.14223	0.227463	0.351564
AGAP001231		2.56882	4.61758	-0.695798	1.9964	0.246167	0.372042
AGAP001232		10.4534	10.5385	-0.0929994	3.99017	0.8392	0.89916
AGAP001233	Vps16B	12.0824	9.13888	0.443066	4.23243	0.245977	0.371986
AGAP001234		1.15575	4.81201	-1.91491	3.87676	0.00103458	0.00581061
AGAP001235		11.1726	10.8887	0.128594	4.11557	0.740562	0.825018
AGAP001236		4.05831	8.42136	-1.08902	4.09953	0.0651031	0.137808
AGAP001237	Med29	20.2998	11.0144	0.778873	3.9618	0.0867967	0.171314
AGAP001238		0.368696	1.74935	-2.46447	1.85133	0.00622141	0.0230878
AGAP001239		1.38007	5.27297	-1.96549	3.95338	0.00131942	0.006904
AGAP001240	SP11372	0.309405	1.14575	-2.28714	0.0469129	0.00192733	0.00936914
AGAP001241		0	0	0	-1.50543	1	1
AGAP001242		1.34686	7.43416	-2.50389	3.30656	9.24e-05	0.000877957
AGAP001243		2.00557	0.161694	3.2651	7.21025	0.00414157	0.0168173
AGAP001244		0.097497	0
AGAP001245		0.0657463	0
AGAP001246		0.0100919	0.00961515
AGAP001247		0	0
AGAP001248		0.0545292	0.14984
AGAP001249		0.0412505	0.0574514
AGAP001250		0.0469	0.0853665
AGAP001251		0.220122	0.0151425	2.54716	-1.2483	0.0820399	0.163841
AGAP001252		0.711645	0.689964	-0.1742	-0.403393	0.825981	0.890218
AGAP001253		16.02	12.1084	0.336747	4.45967	0.373813	0.507586
AGAP001255		3.74648	14.3451	-1.82382	5.1253	6.35e-06	0.000108126
AGAP001256		19.9064	71.0534	-1.60264	6.5397	0.000451715	0.00305975
AGAP001257		114.482	276.954	-1.19984	8.93041	0.0261727	0.0685775
AGAP001258		7.62527	4.08227	0.885129	2.53521	0.0636159	0.135497
AGAP001259		0.205164	0.268039	-0.230794	-0.936778	0.811172	0.879674
AGAP001261		6.3571	4.4473	0.589536	3.69109	0.230367	0.354818
AGAP001264		13.3938	7.05415	0.83184	5.16955	0.0543335	0.120407
AGAP001265		1.85564	5.10364	-1.39588	3.13541	0.0597079	0.128888
AGAP001267		43.6935	56.9834	-0.278861	6.84284	0.460116	0.588903
AGAP001268		57.7439	19.4998	1.52407	5.20661	0.0011401	0.00624103
AGAP001269		3.32265	8.12672	-1.21914	4.82614	0.000913685	0.00527337
AGAP001270		6.15725	3.83897	0.677689	2.70467	0.213133	0.33517
AGAP001271		7.75022	17.6721	-1.08446	5.98019	0.00262728	0.0119078
AGAP001272		3.74409	13.4819	-1.77522	4.77977	0.00106089	0.00594211
AGAP001273		23.3012	41.9847	-0.803918	6.35447	0.0392054	0.0936675
AGAP001274	RpS15	972.294	537.58	0.778515	9.20712	0.0896869	0.175865
AGAP001275		2.93116	1.04514	1.45513	-0.0254612	0.0546623	0.121005
AGAP001276		5.61928	5.01532	0.133803	2.73846	0.754866	0.836493
AGAP001277		71.5793	60.5542	0.1993	5.28641	0.616143	0.726108
AGAP001278		12.8676	15.3155	-0.230661	5.23173	0.44402	0.574143
AGAP001279		7.5807	12.3095	-0.669424	5.25346	0.218048	0.341172
AGAP001281		122.344	26.1081	2.19683	6.73375	0.000456853	0.00308607
AGAP001283		25.8825	4.5415	2.62377	3.55143	4.47e-06	8.28e-05
AGAP001284		0.390152	0.168659	0.835255	-1.60691	0.297622	0.428231
AGAP001285	Vps2	94.3005	34.4009	1.49906	5.98866	0.000468696	0.00314524
AGAP001286		2.64015	5.65927	-1.00001	3.27423	0.0197167	0.055301
AGAP001287		3.69486	8.44107	-1.13758	6.24834	0.0137401	0.0422309
AGAP001290		3.24543	8.82696	-1.25814	3.9927	0.011145	0.0361281
AGAP001291		0	0.0134512	-3.74092	-1.75736	0.331414	0.46386
AGAP001292		4.53993	6.01245	-0.359159	3.39239	0.323612	0.455629
AGAP001293		0.503718	0.700431	-0.35873	0.25592	0.521522	0.644543
AGAP001294		0.0577324	0.216708	-1.85633	-1.02491	0.0705002	0.146145
AGAP001296		5.64421	16.4092	-1.59808	6.61061	0.0028747	0.012716
AGAP001297		15.0401	13.6749	0.159438	3.90977	0.674965	0.773756
AGAP001298		12.9967	32.3276	-1.00628	5.60023	0.0571618	0.124923
AGAP001299		14.41	12.508	0.278953	4.25149	0.415841	0.546884
AGAP001300		61.6092	39.892	0.608328	5.32823	0.245677	0.371757
AGAP001301		9.09612	12.805	-0.471102	2.82221	0.226841	0.351054
AGAP001302		5.425	12.7983	-1.06618	3.66416	0.0591023	0.127849
AGAP001303	SAP1	54.1761	2.72555	4.03572	4.61969	8.17e-08	3.05e-06
AGAP001306		57.0659	23.9642	1.19704	5.46236	0.0165099	0.0483223
AGAP001307		37.8682	18.0972	1.06885	5.08719	0.0169187	0.049215
AGAP001308		36.6423	45.0063	-0.0986188	6.37279	0.81267	0.880833
AGAP001309		2.49289	0.509986	2.00343	0.836272	0.00999907	0.0332081
AGAP001310		13.5965	7.33675	0.818836	4.44386	0.0231235	0.0623231
AGAP001311	mRpL20	43.8654	29.5838	0.464346	4.42697	0.423144	0.554183
AGAP001312		109.183	57.6166	0.907745	7.97215	0.0138049	0.042317
AGAP001313		68.8529	57.972	0.343482	7.01548	0.351693	0.484758
AGAP001314		36.874	21.4316	0.916794	4.59653	0.00795552	0.0277992
AGAP001315		19.0377	38.9971	-0.980398	6.98774	0.0766705	0.155727
AGAP001316		0.849495	1.66403	-1.27941	1.35585	0.0498004	0.113064
AGAP001318		49.5024	7.04424	2.76643	5.22104	3.51e-11	3.16e-09
AGAP001319		8.13022	20.1733	-1.22926	4.1326	0.0102668	0.0338691
AGAP001320		5.69331	15.9209	-1.3934	5.31608	0.000761278	0.0045736
AGAP001321		17.3061	13.3073	0.275924	3.81858	0.598824	0.712096
AGAP001322		2.63549	5.9031	-1.0568	3.39097	0.0155104	0.0460309
AGAP001323		9.21553	1.76923	2.24404	2.71406	0.0315211	0.0790304
AGAP001324		1.01379	3.32958	-1.57554	3.10073	0.00590846	0.0222275
AGAP001325		645.329	441.31	0.544111	9.26943	0.19167	0.30989
AGAP001326		11.1133	6.33019	0.712307	2.58284	0.0900129	0.176328
AGAP001328		9.57541	25.5528	-1.33341	5.61116	0.00752577	0.0266909
AGAP001329	CPLCX1	1.03606	0.0375211	3.10092	-0.580204	0.15564	0.266527
AGAP001330		2.2374	3.73289	-0.78111	4.50139	0.0825463	0.164745
AGAP001331		0	0.0960105
AGAP001332		0.0178574	0
AGAP001333	st	0.210779	0.397099	-0.979273	-0.653575	0.362935	0.497286
AGAP001334		14.4385	9.90653	0.556512	3.74564	0.135821	0.240921
AGAP001335		143.819	79.2267	0.980941	6.41991	0.0381509	0.0915384
AGAP001336		94.1873	4.74302	3.96177	5.24606	0.000191968	0.00155005
AGAP001337		1.34577	1.18494	0.15638	0.722592	0.848202	0.905362
AGAP001338		1.60701	2.96263	-0.787196	2.69728	0.0665199	0.140085
AGAP001339		5.16756	5.50615	-0.0284469	3.22007	0.945915	0.97551
AGAP001340		4.93669	8.69468	-0.784986	3.00077	0.0499394	0.113244
AGAP001341		16.3558	28.657	-0.75983	5.62011	0.0231659	0.062383
AGAP001342		7.62647	3.16164	1.2394	2.20757	0.048142	0.110049
AGAP001343		105.082	497.369	-1.83609	8.88717	0.01593	0.0470044
AGAP001344		0.037981	0.0332779
AGAP001345		0.412886	0.0134322	4.48097	-2.03635	0.0349682	0.0854995
AGAP001346		0.31639	0	6.4858	-3.04621	0.0537113	0.119458
AGAP001347		9.65611	5.92407	0.808222	3.4312	0.0405982	0.0962006
AGAP001348		8.46929	22.3436	-1.40064	3.30873	0.00438265	0.0175561
AGAP001349		11.9678	11.587	-0.0290875	3.45847	0.955459	0.981821
AGAP001352		0.0928712	0.315597	-1.37408	-2.94301	0.476812	0.603462
AGAP001353		0.0225678	0.0374939
AGAP001354		0.023059	1.09058	-4.73842	-2.0546	0.0240662	0.0643436
AGAP001355		0.162925	0.400406	-1.09802	-2.6846	0.340163	0.47284
AGAP001356	ACE1	13.2914	44.8894	-1.65622	6.89314	4.81e-05	0.000525293
AGAP001357		10.7652	13.2703	-0.251074	3.93685	0.535794	0.657204
AGAP001358		14.3899	18.4717	-0.331049	6.99091	0.407989	0.540014
AGAP001360		0.0812603	0.454195	-3.38821	-1.46935	0.0065358	0.0239161
AGAP001361		14.0064	9.59488	0.620375	4.50685	0.0687059	0.143343
AGAP001362		3.6786	9.47554	-1.28628	4.21955	0.00344005	0.0145485
AGAP001363		11.009	10.5358	-0.0140089	4.2579	0.97298	0.994107
AGAP001364		83.6878	27.2733	1.30892	5.32093	0.0212398	0.0583043
AGAP001365		3.43467	1.71333	0.666156	5.72256	0.397136	0.529635
AGAP001366		33.1742	81.2733	-1.30687	7.38517	0.0121552	0.038482
AGAP001367		21.0734	12.4558	0.767243	5.46676	0.0527878	0.11815
AGAP001368		9.87881	21.0526	-0.88564	5.53221	0.103649	0.196491
AGAP001369		16.4327	11.6409	0.619168	6.83674	0.173054	0.287329
AGAP001370		4.1989	15.052	-1.69619	3.79594	0.0316699	0.0792272
AGAP001371		5.55682	6.85923	-0.208167	1.91677	0.695	0.789746
AGAP001372		46.9999	17.3046	1.50267	5.39126	0.0261346	0.0685068
AGAP001373		4.65859	10.2008	-0.985979	3.90059	0.0205139	0.0568559
AGAP001374	trio	0.0275434	0.0192604	-1.08982	0.0961887	0.779553	0.856325
AGAP001375	SRPN12	2.92912	1.2974	1.19694	2.53105	0.00374963	0.0155956
AGAP001376	SRPN17	44.1227	26.6672	0.506408	6.51407	0.285926	0.416212
AGAP001377	SRPN11	52.9928	28.063	0.728819	8.87232	0.109179	0.204709
AGAP001379	GPRCCK2	0	0.0433817
AGAP001380		25.41	16.7757	0.580153	5.17424	0.215744	0.338403
AGAP001381		3.71532	12.9372	-1.75018	7.22	9.59e-05	0.000904401
AGAP001382	DH31	3.18211	0.739255	1.69295	0.660631	0.135467	0.240432
AGAP001384		14.4639	32.4715	-1.20747	4.3019	0.0738191	0.15122
AGAP001386		2.11202	9.36262	-1.98676	5.04801	0.000171203	0.0014165
AGAP001387		418.438	121.303	1.81009	7.79124	1.56e-05	0.000225037
AGAP001388		0.122458	0.0331828
AGAP001389		0.0274088	0
AGAP001390		16.645	8.01032	0.990502	3.67531	0.0307666	0.0776438
AGAP001391		9.59476	7.8471	0.201828	4.015	0.620466	0.729403
AGAP001392		9.8557	4.05216	1.01992	4.1027	0.021073	0.0579754
AGAP001393	Sgf11	7.36497	3.86333	0.965579	2.30701	0.0359502	0.0873462
AGAP001394		110.248	117.566	0.0226758	6.71222	0.947165	0.976478
AGAP001395		1.25711	1.47031	-0.037525	2.58519	0.972954	0.994107
AGAP001396		25.9425	22.8413	0.214902	4.75637	0.538554	0.65938
AGAP001397		3.66338	2.69582	0.289924	1.7412	0.545542	0.665622
AGAP001398		5.3862	6.17281	-0.19613	2.17683	0.701235	0.794561
AGAP001399		10.5994	29.7532	-1.453	5.80161	0.000246813	0.00189695
AGAP001400		17.6999	7.30409	1.17569	3.86055	0.0142083	0.0431747
AGAP001401		20.2853	14.264	0.51556	4.81338	0.19542	0.314303
AGAP001402		10.0819	9.38353	0.0425437	4.33169	0.909181	0.950104
AGAP001403		29.7775	11.2086	1.29736	3.3623	0.000484267	0.00322398
AGAP001404		2.18241	3.15383	-0.502918	2.50941	0.273516	0.40252
AGAP001405		5.0394	6.40471	-0.286042	2.15342	0.542354	0.662913
AGAP001406	wuho	5.10948	3.92082	0.304623	2.62729	0.548119	0.668039
AGAP001407	Rpt4	68.3404	55.2493	0.276027	6.30983	0.467603	0.595211
AGAP001408	RpL35	757.051	384.339	0.926222	9.0913	0.0452159	0.104582
AGAP001409	OBP3	2584.3	5996.75	-1.24314	11.5957	0.0575235	0.125539
AGAP001410		0.686726	2.10032	-1.80646	2.13694	0.00812355	0.0282662
AGAP001411		47.6614	52.2363	-0.0371695	6.07115	0.927882	0.96277
AGAP001412		0.431796	0.102796	2.09228	-0.667739	0.00149661	0.00766558
AGAP001413		0.163325	0.175266	0.150949	-1.17034	0.841605	0.90081
AGAP001414		7.37508	7.6563	-0.110761	3.23841	0.761167	0.841962
AGAP001415		0.79975	1.76572	-1.36403	1.09649	0.0323183	0.0804076
AGAP001416		0.0352702	0.258125
AGAP001417		107.855	43.5574	1.23814	6.96457	0.00540807	0.0208021
AGAP001418		20.5021	22.0358	-0.0699779	5.8777	0.813625	0.881516
AGAP001419		28.5279	21.9749	0.219935	5.59015	0.684773	0.781341
AGAP001420		427.064	124.218	1.76863	8.87438	9.83e-05	0.000924091
AGAP001421		3.90438	6.34845	-0.681562	3.06414	0.169351	0.283009
AGAP001422		1.32723	0.477569	1.58909	0.473641	0.0339463	0.0836311
AGAP001423		3.09116	4.94215	-0.639382	4.21436	0.222878	0.346486
AGAP001424		11.7779	102.127	-2.82915	6.80064	5.69e-05	0.000600447
AGAP001425		0.235838	0.135217	0.725947	-2.23157	0.541843	0.662551
AGAP001426		9.90274	11.2657	-0.142044	2.95803	0.718412	0.808083
AGAP001427		7.77628	12.0045	-0.723705	6.69785	0.122999	0.223779
AGAP001428		17.0792	22.1449	-0.348741	3.40519	0.435577	0.566194
AGAP001429		14.2297	34.1804	-1.05409	4.96019	0.00916918	0.031157
AGAP001430		5.38265	14.1574	-1.29657	2.81382	0.0304751	0.0771293
AGAP001432		2.97736	2.32562	0.243918	1.40174	0.650125	0.754471
AGAP001433	CLIPD3	0.444735	2.31918	-2.23717	1.25694	8.85e-05	0.000848678
AGAP001434		0.420231	0.505435	-0.711245	0.375314	0.234364	0.359046
AGAP001435		43.8974	37.7234	0.119897	5.72258	0.846069	0.903842
AGAP001438		39.2743	75.6027	-0.860472	6.78238	0.0246806	0.0655456
AGAP001439		2.14766	3.08623	-0.668346	-0.0851621	0.400646	0.532855
AGAP001440	Rpn6	53.6144	40.2013	0.479226	6.38996	0.202789	0.323496
AGAP001441		5.00999	7.28676	-0.770568	2.61576	0.161842	0.273914
AGAP001442		6.98225	7.06664	-0.0495411	2.93266	0.896896	0.941256
AGAP001443	CYP325J1	16.2941	43.3061	-1.55229	4.39591	0.141279	0.247892
AGAP001444		1.94792	5.99806	-1.72551	3.66385	0.00147793	0.00761066
AGAP001445		0.439315	0.393857	-0.0789251	-1.46713	0.943341	0.97405
AGAP001446		9.94492	30.0968	-1.46658	6.32644	0.022403	0.0608873
AGAP001447		31.4822	29.1838	0.0147226	5.4834	0.97265	0.994099
AGAP001448		64.4267	119.549	-0.81015	5.49629	0.021169	0.0581745
AGAP001449		100.588	360.814	-1.8612	6.99742	5.75e-07	1.58e-05
AGAP001450		24.179	42.2054	-0.801926	5.06565	0.0551909	0.121869
AGAP001451		4.23032	13.369	-1.66089	5.31761	0.00401191	0.0164753
AGAP001452		14.042	20.422	-0.506857	5.54546	0.144509	0.251874
AGAP001453		0.144695	0.421193	-1.41654	-0.472868	0.110314	0.206318
AGAP001454		16.6336	8.70857	0.792075	3.23509	0.0671763	0.14101
AGAP001455		3.3536	7.00183	-1.06859	5.08454	0.0164016	0.0480625
AGAP001458		5.10872	2.71141	0.800645	1.87551	0.117287	0.215904
AGAP001459	RpL17	686.504	379.621	0.829823	9.72215	0.106394	0.200677
AGAP001460		14.5542	29.8858	-0.954884	5.3426	0.0316585	0.0792272
AGAP001461		33.1359	17.3306	0.684047	4.56036	0.138344	0.244446
AGAP001462		3.43333	6.52864	-0.770953	2.73579	0.114149	0.211582
AGAP001463	Vps33B	2.35113	3.11883	-0.296704	2.03998	0.545097	0.665145
AGAP001464		5.31227	25.9399	-2.10058	5.60384	5.94e-05	0.000619337
AGAP001468		21.7378	77.1639	-1.63637	6.79959	0.00245602	0.0113188
AGAP001469		5.57599	13.7408	-1.13548	5.10813	0.00161585	0.00817407
AGAP001470		1.33044	0.75287	0.412479	5.111	0.520161	0.643313
AGAP001471		5.50697	8.01017	-0.4987	3.84798	0.133722	0.238093
AGAP001472		1.49014	3.90962	-1.36459	3.48943	0.00100683	0.00569104
AGAP001473		1.18278	1.66964	-0.442477	1.45673	0.296671	0.427312
AGAP001474	MSN	0.22088	0.0229685	1.56441	-2.66511	0.502879	0.627543
AGAP001475		13.2683	16.3306	-0.308331	5.83764	0.319203	0.45129
AGAP001476		114.879	72.7049	0.601906	7.96148	0.124074	0.225303
AGAP001477		0.354144	0.324855	-0.00494003	-1.10519	1	1
AGAP001478	NMDAR1	1.62016	5.00722	-1.51745	3.14885	0.000816902	0.00483044
AGAP001480		8.55563	15.1614	-0.734187	6.05085	0.0852985	0.169061
AGAP001481		3.34595	4.36568	-0.41808	4.20372	0.260679	0.388247
AGAP001482		5.45945	25.1201	-1.96709	5.58162	0.000630885	0.00393999
AGAP001483		10.602	7.42596	0.550246	1.77983	0.441961	0.572321
AGAP001484		26.7539	16.2212	0.606458	5.35069	0.156295	0.267203
AGAP001485		15.5128	4.15803	1.84585	4.23761	7.6e-05	0.000754803
AGAP001486		28.4893	15.4626	0.91569	6.40692	0.047775	0.109338
AGAP001487	shakB	2.56411	2.66749	-0.592488	1.76058	0.550428	0.669992
AGAP001488		38.5584	75.9789	-1.00317	6.73217	0.0756498	0.154049
AGAP001490		15.5834	14.9713	-0.0179472	4.15305	0.969027	0.991491
AGAP001491		52.7103	18.867	1.39354	5.2167	0.00242621	0.0112192
AGAP001492		14.1996	4.57682	1.48095	4.42358	0.00114058	0.00624103
AGAP001493		0.0878754	0.431785	-2.27136	-1.12505	0.0736762	0.151018
AGAP001495		1.34091	2.02383	-0.307114	0.850695	0.685843	0.782133
AGAP001496		16.664	34.459	-0.97093	6.45513	0.0625669	0.133678
AGAP001497	ACTN	10.7684	12.3966	-0.109137	6.15849	0.836323	0.897241
AGAP001498	GPROPDR	0.0340106	0.0559218	-1.06084	-2.92741	0.533909	0.655567
AGAP001499	GPRMTN	6.35338	7.87342	-0.267296	4.42554	0.455401	0.584203
AGAP001500		4.94924	11.6142	-1.15876	4.34709	0.00224692	0.0105403
AGAP001501		192.361	23.663	2.96953	8.33931	6.18e-06	0.000105797
AGAP001502		84.9418	55.0821	0.807718	6.5002	0.321837	0.453959
AGAP001503		0.24593	0.188749	-0.0525783	-1.23612	0.958644	0.984601
AGAP001504		0.473478	0.449119	-1.06704	-0.653833	0.398048	0.530214
AGAP001505		10.2058	5.69684	0.759896	4.06702	0.0380293	0.0912644
AGAP001506		1.57166	10.5064	-2.57082	2.3914	0.00149242	0.00765648
AGAP001507		3.04839	8.01994	-1.36993	5.23091	0.00852937	0.0293797
AGAP001508		2.13389	0.481096	1.41309	4.78742	0.275896	0.405201
AGAP001509		12.7359	0	11.8823	1.84477	1.1e-05	0.000170141
AGAP001510		18.5778	0.134557	7.11132	2.39941	8.24e-05	0.000805502
AGAP001511		1.09281	0.713366	0.193335	3.49258	0.860696	0.913903
AGAP001512		8.20802	44.4553	-2.27491	5.95411	1.3e-06	3e-05
AGAP001513		3.23773	5.93735	-0.876929	3.75784	0.0107611	0.0351438
AGAP001514		1.58617	5.8005	-1.55003	2.62111	0.0017202	0.00855794
AGAP001515		3.16423	0.863591	1.93386	2.86581	0.014654	0.0441544
AGAP001518		3.91971	9.85467	-1.18854	4.80637	0.0075878	0.0268414
AGAP001519		2.57923	9.05159	-1.72315	4.95894	7.43e-05	0.000742028
AGAP001520		0.527446	1.3308	-1.45272	5.98335	0.110176	0.206108
AGAP001521		9.07495	10.9868	-0.267451	3.9811	0.530052	0.651948
AGAP001522		0.155344	0.289545	-0.915172	-0.284665	0.229224	0.353648
AGAP001523	ABCA7	11.8396	35.2325	-1.5102	6.66574	0.00193687	0.00939698
AGAP001524		1.50159	4.98223	-1.70808	0.768389	0.00905664	0.0308426
AGAP001525		6.71754	4.15988	0.569439	3.67267	0.180072	0.295873
AGAP001526		12.3725	13.3652	-0.0662985	4.23397	0.898674	0.94248
AGAP001527		2.39496	9.44491	-1.9565	4.90286	0.000273102	0.00205168
AGAP001528		9.47325	3.32903	1.43586	1.94751	0.0127936	0.0399087
AGAP001529		6.18128	4.03679	0.677185	2.93069	0.240513	0.366054
AGAP001530		0.480127	0.561612	-0.238084	3.61575	0.769572	0.848367
AGAP001531		0.0414826	0.0883478	-0.77826	-1.54177	0.590201	0.704492
AGAP001533		3.12667	7.30533	-1.17854	4.23321	0.00308116	0.0134221
AGAP001534		0.698012	0.598972	0.343437	0.64432	0.643677	0.749715
AGAP001535		2.88508	9.89599	-1.75713	5.67151	0.00229203	0.0107112
AGAP001536		39.086	16.3282	1.14101	7.78069	0.0214341	0.0587461
AGAP001537		0.412346	0.351938	-0.188181	-0.750907	0.799526	0.871105
AGAP001538		0.730059	2.89836	-1.98916	1.13062	0.00041057	0.00283876
AGAP001539		2.46433	3.38386	-0.343653	2.09196	0.388652	0.52119
AGAP001543	TWDL11	0.828173	0	7.72705	-0.453221	0.0296331	0.0756194
AGAP001544		3.17683	0.571289	2.29438	0.935979	0.00125021	0.00668369
AGAP001545		160.905	76.991	1.09645	6.98126	0.0201872	0.0562667
AGAP001546		0.0967502	0.46637	-2.33065	-0.287925	0.0166084	0.0484956
AGAP001547	tRNA-Asp	0	0
AGAP001548		169.446	181.577	-0.0992405	7.4013	0.816568	0.883737
AGAP001549		4.50661	12.7212	-1.37814	4.41079	0.0047971	0.0189123
AGAP001550		0.847056	0.698872	-0.247262	0.88067	0.70407	0.796038
AGAP001551		14.1665	8.51105	0.672224	3.98603	0.113616	0.210879
AGAP001552		7.49213	12.5403	-0.965827	3.61847	0.057924	0.126164
AGAP001553		1.10407	0.419485	0.662154	-0.469063	0.494964	0.619736
AGAP001554		5.98907	0.645288	3.29519	1.31539	0.00081061	0.00480212
AGAP001555		12.2441	69.4246	-2.56524	4.90005	1.31e-10	1.06e-08
AGAP001556	OBP7	4117.88	6860.01	-0.909363	11.3045	0.105734	0.199677
AGAP001557		9.86712	29.9322	-1.55128	6.71829	0.000834604	0.00490806
AGAP001558	GPRGNR2	10.788	2.07684	2.15859	4.73443	5.44e-07	1.5e-05
AGAP001559		1.69031	7.19219	-1.92041	3.7464	0.00380344	0.0157769
AGAP001560		0.0345579	0.00805517
AGAP001561	GPRNNA5	1.67631	0.341734	2.48968	1.01577	0.0106973	0.0350084
AGAP001562	GPRNNB3	0.832174	3.28267	-1.94922	2.49561	1.53e-05	0.000220468
AGAP001563		5.28255	8.50334	-0.624583	5.75302	0.152051	0.261654
AGAP001564		5.37837	10.8118	-0.967427	5.89828	0.00392776	0.016191
AGAP001565		6.43443	7.03129	0.0453504	2.77639	0.904636	0.946638
AGAP001566		1.96818	6.30773	-1.76676	4.95178	8.75e-05	0.000842081
AGAP001567	tRNA-Thr	0.129867	0
AGAP001568		0.364247	0.143464	1.2579	-1.53476	0.150999	0.260187
AGAP001569		79.7284	10.9194	2.72285	7.27151	0.0341996	0.0840536
AGAP001570		3.16112	3.49815	-0.158233	3.90775	0.727848	0.815348
AGAP001572		3.65759	0.912788	1.25378	-0.450654	0.213372	0.335431
AGAP001573		6.43832	6.82928	0.00330563	2.1178	1	1
AGAP001581		0.0729599	0.0568751	-0.971524	-2.74456	0.6186	0.72782
AGAP001582		2.22414	0.283678	2.24788	8.79049	0.0499215	0.113244
AGAP001583		2.50509	3.24357	-0.499968	4.14217	0.291315	0.421506
AGAP001584	snRNP-U1-C	27.5336	16.2148	0.739568	3.518	0.0385597	0.0924114
AGAP001585		14.0517	12.5888	0.345353	4.24107	0.47253	0.599563
AGAP001586		5.44886	13.3112	-1.26958	3.26217	0.00151702	0.00775847
AGAP001587	VATI	108.453	223.857	-0.971143	8.39358	0.0258242	0.0680111
AGAP001588		32.5092	1.64122	4.30572	4.47071	7.06e-06	0.000118347
AGAP001589		10.3335	7.71368	0.433428	3.34188	0.374599	0.508372
AGAP001590		0.960091	1.6201	-0.72045	2.10483	0.209175	0.331029
AGAP001591		0.295465	0.0680707	2.22547	0.0939797	0.000788289	0.00470079
AGAP001592	GPRTAK2	0.112509	0.26889	-1.48612	-1.26263	0.0399768	0.0951234
AGAP001593		0.0186966	0.063682
AGAP001594		0.182788	0.0595216	1.25806	-1.62405	0.289118	0.419373
AGAP001595	RpS29	1008.03	581.003	0.50397	9.12395	0.376554	0.510352
AGAP001596		0	0.449729	-7.13301	-0.247217	0.000163538	0.00136499
AGAP001597		3.7782	10.1244	-1.44329	5.58548	9.87e-05	0.000926415
AGAP001598		0.0584598	0.126746	-2.10692	-2.83135	0.0962953	0.18546
AGAP001599		0.384657	2.88884	-3.08396	0.525487	1.66e-06	3.7e-05
AGAP001600		1.90715	2.8111	-0.626426	2.41356	0.263966	0.391847
AGAP001601		1.81891	1.87181	-0.141239	4.38205	0.825386	0.889843
AGAP001602		0.746806	0.158286	1.69467	-0.372792	0.0177743	0.0508519
AGAP001603		57.1381	17.2832	1.65577	4.9826	0.0001144	0.00103169
AGAP001604		7.77505	12.1021	-0.630882	6.21524	0.328518	0.460905
AGAP001605	tRNA-Met	2.07447	2.29074	-0.162448	-1.34126	1	1
AGAP001606		1.3708	3.14542	-1.1467	4.31469	0.0101947	0.0336945
AGAP001608		2.92103	15.908	-2.50963	5.8624	4.83e-05	0.000526291
AGAP001609		6.88345	35.9031	-2.47522	4.89684	0.000684244	0.00419461
AGAP001610		9.25308	4.64576	0.581105	6.53866	0.430249	0.561327
AGAP001611		7.56351	6.50076	0.153129	3.06292	0.642436	0.748485
AGAP001612	Pex6	1.78704	6.23006	-1.73759	3.25543	0.000605728	0.0038216
AGAP001613		55.3102	54.9033	0.0856981	6.13957	0.793305	0.866318
AGAP001614		0.569512	1.0162	-0.788223	-0.114882	0.275844	0.405201
AGAP001615		1.81086	5.67771	-1.51592	3.64583	0.00272736	0.0122176
AGAP001616		92.3979	112.867	-0.194802	6.08656	0.581051	0.696329
AGAP001617		78.0933	127.09	-0.618987	6.38563	0.231245	0.355816
AGAP001618		7.0543	2.83307	1.19208	5.02855	0.000381219	0.00268246
AGAP001619		8.62536	1.57561	2.45845	3.54491	7.8e-10	4.98e-08
AGAP001620		0.12447	0.0261931
AGAP001621		34.3582	17.9988	0.987337	5.80408	0.0137637	0.0422813
AGAP001622		58.147	6.18621	3.07779	7.01089	0.028325	0.0729762
AGAP001623		0.525396	0.109342	2.47724	-0.258177	0.0291118	0.0745979
AGAP001624		14.8794	22.7724	-0.581346	4.60877	0.118076	0.216871
AGAP001625		0.0638629	0.329211	-2.89644	-0.212099	0.00480762	0.0189416
AGAP001626		0.0121617	0.144118
AGAP001627		3.35057	3.80855	-0.507807	6.27595	0.356393	0.489947
AGAP001628		0.24035	0.0394747	2.44539	-2.86496	0.133725	0.238093
AGAP001629		33.3473	9.47609	1.72145	4.81813	0.00147977	0.00761697
AGAP001630	Tpi	155.652	59.3136	1.35289	7.03614	0.00276691	0.012341
AGAP001631		0.0770578	0.126172	-1.24683	-0.857473	0.246511	0.372379
AGAP001632		2.16962	4.82148	-1.14796	2.82796	0.244196	0.370197
AGAP001633		0.239069	0.478503	-1.17597	5.50325	0.172515	0.286741
AGAP001634		1.23493	3.06271	-1.34805	1.85773	0.0889773	0.174862
AGAP001635		135.438	41.8137	1.73256	6.52474	0.0132344	0.0409727
AGAP001636		1.78687	2.17598	-0.333705	1.4288	0.669487	0.769695
AGAP001637	sosie	53.6322	20.1168	1.3149	7.14321	0.00849014	0.0292691
AGAP001638		7.80282	28.1719	-1.69121	5.18211	3.76e-05	0.000436864
AGAP001639		37.6627	36.8507	0.0889928	6.72279	0.783076	0.858418
AGAP001640		4.68114	5.16999	-0.0911683	3.97303	0.827539	0.891307
AGAP001643		7.50113	9.88317	-0.341098	4.80422	0.462056	0.590535
AGAP001644		27.3334	17.9523	0.651244	4.93225	0.0566002	0.124103
AGAP001645		40.7011	53.2156	-0.188638	5.95694	0.637657	0.744756
AGAP001646		6.28157	11.0821	-0.772955	5.14015	0.0279145	0.0722051
AGAP001647		0.154685	0.0959776	0.6169	-1.07986	0.81722	0.884287
AGAP001648	CLIPB17	4.22963	3.98696	-0.248364	4.43015	0.600439	0.713122
AGAP001649		3.82749	1.92804	1.09724	2.01093	0.0112149	0.036288
AGAP001650		6.818	13.1229	-0.972223	4.33171	0.0578257	0.126017
AGAP001651	Rpn9	40.7209	34.6402	0.181109	5.30365	0.599303	0.712598
AGAP001652		8.40954	31.0008	-1.82341	5.46277	3.62e-05	0.000425542
AGAP001653		23.1269	75.594	-1.53717	6.93183	7.74e-05	0.000763298
AGAP001654		25.4878	16.9997	0.636341	4.27756	0.160345	0.272014
AGAP001655		7.41147	3.96062	0.86569	2.68361	0.0977174	0.187642
AGAP001656		6.04155	3.56574	1.04221	2.35584	0.0606644	0.130541
AGAP001657		0.451119	0	8.4102	-2.02206	0.00208865	0.00995316
AGAP001658		0.148181	0.175345	-0.602704	-1.85951	0.581883	0.69706
AGAP001659		0.668622	0	8.972	-1.66521	0.000104995	0.000972489
AGAP001660		0.0506818	0.15297	-1.34398	-0.681289	0.074065	0.151682
AGAP001661		6.52285	9.54779	-0.396591	2.31879	0.388301	0.520946
AGAP001662		0.704667	0.994437	-0.587158	6.9571	0.387943	0.520636
AGAP001664	CPR1	39.8452	2.36076	4.11647	2.59338	0.00540692	0.0208021
AGAP001665	CPR2	68.8029	3.57948	4.18965	3.64249	0.000323642	0.00234765
AGAP001666	CPR3	74.0899	2.12635	5.09758	3.74722	2.47e-05	0.000316383
AGAP001667	CPR4	64.1421	2.38588	4.82998	3.5936	8.83e-05	0.000848489
AGAP001668	CPR5	69.2539	7.51383	3.10737	3.63555	0.0071115	0.0255674
AGAP001669	CPR6	49.2828	28.7845	0.667345	3.48318	0.555903	0.67499
AGAP001670		0.495338	1.18562	-1.09989	0.866791	0.0565404	0.124027
AGAP001671		0.148006	1.07623	-2.80806	-0.743186	0.00212553	0.0100667
AGAP001672		0.349382	0.93689	-1.61116	1.52854	0.0197315	0.0553218
AGAP001674		2.01583	5.95786	-1.53312	3.23419	0.000280603	0.00209908
AGAP001675		0.0864646	0.117329
AGAP001676		17.5388	0.313083	5.39195	5.64565	0.00117499	0.00636523
AGAP001677		14.1198	25.2287	-0.836773	6.21764	0.041125	0.0972175
AGAP001680		0.0255903	0.182556
AGAP001681		3.36532	11.7814	-1.70193	4.62876	0.000273941	0.00205547
AGAP001682		14.0339	6.88362	0.990425	2.93801	0.0509153	0.114876
AGAP001683		9.21955	8.90336	0.160508	5.64461	0.698208	0.792369
AGAP001684		0.997196	0.144121	1.23836	-0.767627	0.45864	0.58738
AGAP001685		0.428583	2.03257	-2.08782	1.81559	0.000694404	0.00425267
AGAP001686		15.5232	7.29232	1.07517	3.19902	0.0421943	0.0992126
AGAP001687		0.0216169	0.0307291	-0.949529	-1.60059	0.60432	0.716159
AGAP001688		3.46155	8.74617	-1.26208	4.31768	0.000405438	0.00281708
AGAP001690		5.43505	11.6111	-1.07547	5.36988	0.0701686	0.145572
AGAP001694	Exo4	5.07726	11.0244	-1.06863	4.9133	0.00665298	0.0242872
AGAP001695		6.89648	4.5327	0.574307	2.68061	0.14345	0.250574
AGAP001696		1.4415	8.07036	-2.42614	4.28037	3.82e-08	1.61e-06
AGAP001697		150.494	75.8049	0.885448	6.54151	0.0169522	0.049266
AGAP001698		0.035931	0.0399573
AGAP001699		20.9476	39.8431	-0.881809	5.70992	0.0755765	0.15395
AGAP001700		0.776518	3.89254	-2.1746	4.12036	0.000579428	0.00369019
AGAP001701		83.6078	39.4442	1.12338	5.69378	0.0270672	0.0704868
AGAP001702		3.10488	5.33813	-0.705319	2.83869	0.126248	0.227909
AGAP001703		93.3893	34.2071	1.45223	5.47539	0.00147551	0.00760137
AGAP001704		26.8832	19.3175	0.278125	4.60032	0.43539	0.566071
AGAP001705		4.08683	4.50861	-0.0161833	2.3552	0.982861	1
AGAP001706		81.5509	148.52	-0.811018	7.68143	0.146698	0.254573
AGAP001707		5.60927	9.6443	-0.819817	5.33278	0.156535	0.267392
AGAP001708		2.17278	2.2067	-0.204949	3.52072	0.660867	0.763129
AGAP001710		3.01556	6.8135	-1.02538	4.49924	0.0203589	0.0565408
AGAP001711		83.7421	50.72	0.730146	6.72255	0.0437689	0.102059
AGAP001712		26.753	8.44371	1.55042	4.04353	0.0146904	0.0442255
AGAP001713		87.7239	192.79	-1.10663	10.0679	0.056951	0.124573
AGAP001714	tRNA-Asp	0.379155	2.94409
AGAP001715		5.62784	4.84354	0.307658	2.07093	0.444326	0.574383
AGAP001716		3.00684	10.8248	-1.88444	5.15343	2.94e-06	5.92e-05
AGAP001717		0.0773198	0.233104	-2.99817	0.788687	0.0219824	0.0600219
AGAP001718		37.6951	13.4973	1.2009	7.28462	0.00793518	0.0277374
AGAP001719		63.5193	13.3083	2.10969	6.31676	5.13e-06	9.09e-05
AGAP001720		2.25387	3.03967	-0.46308	1.51117	0.306664	0.438223
AGAP001721		21.4724	24.4911	-0.240798	5.25202	0.537351	0.658429
AGAP001722		0.0710783	0.0410461	0.782888	-2.28387	0.655267	0.758581
AGAP001723	COEAE1A	1.38678	0.189463	2.88738	-0.0370559	0.000125823	0.00111034
AGAP001724	Sply	4.64258	5.11768	-0.17289	4.85536	0.644965	0.750754
AGAP001725		3.28102	2.91042	0.00422753	1.777	1	1
AGAP001726		10.2778	23.2563	-1.10891	6.32279	0.0715665	0.147834
AGAP001727		0.440012	0.23698	0.222858	-1.55631	0.875326	0.925394
AGAP001728		0.142433	0.0908866
AGAP001729		3.96815	7.32536	-0.738373	3.36497	0.111611	0.207995
AGAP001730		83.1624	102.166	-0.248036	7.74985	0.60637	0.717816
AGAP001731		4.44273	12.1653	-1.38953	5.53773	0.000143526	0.00123045
AGAP001732		5.1166	2.60639	1.15604	2.3103	0.0611793	0.131305
AGAP001733	Exo2	2.10901	6.09784	-1.35007	3.19142	0.00223388	0.0104951
AGAP001734		7.31203	11.6087	-0.672011	4.49258	0.159411	0.270841
AGAP001735		0.855597	1.74353	-0.891652	-0.517036	0.182571	0.298943
AGAP001736		11.54	9.83669	0.253387	3.65369	0.660278	0.762592
AGAP001737		7.0392	8.65331	-0.125457	3.68774	0.724642	0.813384
AGAP001738	mRpL1	6.79763	9.93191	-0.444109	3.31827	0.219554	0.342737
AGAP001740		0	0.0328152
AGAP001741		0.0524097	0.00964913
AGAP001742		0.418518	0.64601	-0.792657	-0.557776	0.233551	0.3582
AGAP001743		12.3809	12.0684	0.0681545	5.82053	0.841266	0.900619
AGAP001744		17.0261	19.7911	-0.126733	4.29035	0.751356	0.833503
AGAP001745	Rpn2	7.94569	26.8332	-1.66787	5.52682	3.68e-05	0.000429568
AGAP001746		36.0613	39.7505	-0.193179	5.25235	0.574664	0.690658
AGAP001747		18.3743	29.1376	-0.709157	6.49099	0.0536796	0.119409
AGAP001748		9.85939	1.28891	2.72781	4.97373	0.0127776	0.0398711
AGAP001749		32.9618	35.1515	-0.13887	5.14213	0.745075	0.828473
AGAP001750		0.157853	0.695562	-3.69018	-1.75658	0.0152356	0.0454232
AGAP001751		11.0563	46.5158	-2.06303	7.40449	0.00056094	0.00360434
AGAP001752		10.9233	33.2207	-1.60771	6.59747	0.0156699	0.0464149
AGAP001753		9.40785	10.3321	-0.201955	3.11831	0.670149	0.770041
AGAP001754		2.11368	7.80685	-1.77072	5.12573	0.000139584	0.0012042
AGAP001756		2.66266	8.13558	-1.59269	2.82895	0.00396127	0.0162945
AGAP001757		4.18097	13.401	-1.6024	6.18406	8.89e-05	0.000849786
AGAP001759		14.7841	43.171	-1.46406	6.08597	0.000580442	0.00369421
AGAP001760		266.712	142.379	0.837985	8.08395	0.0425444	0.0998264
AGAP001761		17.2152	12.2176	0.562369	4.45969	0.222093	0.345571
AGAP001762	APG9	8.60744	16.9501	-0.957748	5.67883	0.0145848	0.0440474
AGAP001763	Fatp	23.37	23.0817	0.155358	5.7566	0.650689	0.754911
AGAP001764		0.058799	0.138273
AGAP001765		4.61475	8.24542	-0.689182	4.2471	0.0708084	0.146596
AGAP001766		16.6786	7.42187	1.1047	4.27318	0.00312672	0.013563
AGAP001767		0.0477043	0.0353134	-0.719248	-1.70049	0.679526	0.777177
AGAP001768	GILT2	5.17996	0.301035	3.03795	8.30355	0.0107627	0.0351438
AGAP001769		15.8007	4.51221	1.79162	4.7536	9.98e-06	0.000156179
AGAP001773	GPRALS2	4.32957	2.21482	0.970762	3.21212	0.0749825	0.153018
AGAP001774		3.05231	0.354771	3.27315	0.963944	1.51e-05	0.000218844
AGAP001775	ABCC2	10.9486	102.714	-2.89773	7.26043	1.6e-06	3.59e-05
AGAP001776		1.63752	3.55053	-1.32837	0.0509616	0.145979	0.253719
AGAP001777	ABCC1	1.72476	2.91147	-0.565797	3.28669	0.366345	0.500255
AGAP001778		13.4001	9.78269	0.410623	3.88453	0.29779	0.428323
AGAP001779		14.8015	14.9895	0.0291253	3.98385	0.945352	0.975173
AGAP001780		4.23382	16.3114	-1.86232	6.15906	0.00193291	0.00938802
AGAP001781		0.0408057	0.123943	-2.77748	-2.86391	0.0798773	0.160693
AGAP001782		7.63733	16.3822	-1.03878	5.09409	0.0857943	0.169825
AGAP001783		4.38236	10.7429	-1.05499	3.84321	0.0118314	0.0376892
AGAP001786		4.62716	15.4512	-1.83919	6.30998	0.00375491	0.0156071
AGAP001787		9.37452	5.42436	0.804428	3.60114	0.0228047	0.0616258
AGAP001788		7.98403	4.39933	1.12295	3.11303	0.0197469	0.0553439
AGAP001789		9.3273	3.07808	1.64501	3.10724	0.000190615	0.00154294
AGAP001790		3.01313	7.77877	-1.38773	2.97423	0.0188286	0.0532139
AGAP001791	Nep2	172.746	21.6726	2.84826	8.16914	7.85e-11	6.63e-09
AGAP001792		1.56383	6.12346	-1.83425	2.90314	0.000114169	0.0010316
AGAP001793		0.155154	0.0546278	1.07512	-2.52004	0.449233	0.579061
AGAP001794		3.3023	12.3496	-1.65969	4.63852	0.000308498	0.00226109
AGAP001795		7.28969	4.86679	0.403136	3.20041	0.353046	0.48635
AGAP001796		9.28261	3.61931	1.32327	2.10949	0.0199956	0.0558691
AGAP001797		25.8827	20.4502	0.417651	7.5867	0.492286	0.617409
AGAP001798		3.71728	2.78848	0.508001	3.83517	0.374089	0.507904
AGAP001799		8.43446	1.93628	2.11958	5.37261	0.114755	0.212481
AGAP001800		13.6498	49.9927	-1.78126	6.29811	4.66e-05	0.000514117
AGAP001801		8.65648	4.30338	1.07758	2.67861	0.0169273	0.0492169
AGAP001802		13.2873	34.2154	-1.26535	6.31077	0.000723003	0.00439506
AGAP001803		2.94079	3.09577	0.148455	1.7989	0.787005	0.861805
AGAP001804	Nmt	9.47777	18.7733	-0.913456	5.14204	0.00629833	0.0232542
AGAP001805	RpL13	551.41	294.218	0.868223	9.13949	0.0316405	0.0792169
AGAP001806		3.21547	6.28549	-0.952078	4.14707	0.0548762	0.121413
AGAP001807	GPRGPH	0.124946	0.679574	-2.47009	-0.65048	0.0129592	0.040294
AGAP001809		4.74911	22.5581	-2.10495	4.06455	3.66e-05	0.000428242
AGAP001810		23.245	31.3251	-0.444878	5.39558	0.174172	0.288717
AGAP001811	IR75h.1	12.8884	23.2583	-0.880122	3.30727	0.161696	0.273741
AGAP001812	IR75h.2	10.2047	19.6488	-0.939679	4.44262	0.132193	0.236058
AGAP001813		772.16	573.468	0.489597	9.83595	0.345471	0.478545
AGAP001814		0.314241	0.763324	-1.36001	-0.105635	0.0624576	0.133537
AGAP001815		0.755152	0.972628	-0.692288	0.692976	0.256549	0.383688
AGAP001816		9.78235	11.2348	-0.277347	2.88263	0.440941	0.571601
AGAP001817		9.35136	3.1679	1.18956	1.80895	0.112453	0.209193
AGAP001818		8.27907	6.60646	0.292712	2.51418	0.436895	0.567489
AGAP001819		0.0697535	0.0899701
AGAP001820		2.61955	10.0825	-1.84069	5.45435	0.000674313	0.00415854
AGAP001821		1.04974	1.11806	-0.36927	2.77299	0.493081	0.618194
AGAP001822		0.0670381	0.0412025
AGAP001823	VATG	1366.45	646.649	1.07119	9.14314	0.0207519	0.0572926
AGAP001824		0.965877	3.16943	-1.73919	3.63132	3.4e-05	0.000405354
AGAP001825		0	0.0164997
AGAP001826	Lp	1.20469	8.38529	-3.00492	7.75872	0.00802328	0.0279963
AGAP001827		7.64486	61.5833	-2.68498	6.26986	4.99e-06	8.91e-05
AGAP001828		8.21438	7.13502	0.104492	5.21971	0.836277	0.897241
AGAP001829	tRNA-Arg	0	0
AGAP001830	tRNA-Asp	0	0
AGAP001831	tRNA-Ser	0.11403	0.199808
AGAP001832	tRNA-Arg	0	0
AGAP001833	tRNA-Ala	0.358264	0
AGAP001834	tRNA-Ser	0	0
AGAP001835	tRNA-Ser	0	0
AGAP001836	tRNA-Ser	0.342089	0
AGAP001837	tRNA-Gln	0.259734	0
AGAP001838	tRNA-Ser	0	0
AGAP001839	tRNA-Thr	0	0
AGAP001840	tRNA-Pro	0.597106	0	4.02489	-2.99925	0.326307	0.458585
AGAP001841	tRNA-Ala	3.6881	0	6.53473	-3.24636	0.0368335	0.089036
AGAP001842	tRNA-Pro	0.597106	0.113779	0.891455	-2.97668	0.832894	0.894652
AGAP001843	tRNA-Pro	0.597106	0.113779	0.891455	-2.97668	0.832894	0.894652
AGAP001844	tRNA-Ala	0	0
AGAP001845	tRNA-Ser	0	0.348419
AGAP001846	tRNA-Thr	0	0
AGAP001847	tRNA-Thr	0	0
AGAP001848	tRNA-Thr	0.126357	0
AGAP001849	tRNA-Arg	0	0
AGAP001850	tRNA-Glu	0	0.113779
AGAP001851	tRNA-Ala	0	0.341338
AGAP001852	tRNA-Ala	0.238842	0
AGAP001853	tRNA-Leu	0	0
AGAP001854		6.62911	7.98836	-0.279883	2.99535	0.512862	0.636521
AGAP001856	PER	3.93812	44.2751	-3.61267	7.09904	8.69e-07	2.21e-05
AGAP001859		21.8653	28.9125	-0.308314	5.10633	0.465194	0.593185
AGAP001861	CYP4H14	0.0179836	0.0698875
AGAP001862	GPRNNA1	0.240989	0.33851	-0.551218	-1.8589	0.574699	0.690658
AGAP001863		0.0103391	0.00943791
AGAP001864	CYP4H15	5.67906	0.601591	2.84586	2.36381	0.000114285	0.0010316
AGAP001865	mRpL17	12.7521	12.0276	0.139301	3.31273	0.719274	0.80863
AGAP001866		3.61093	4.5355	-0.288412	4.97398	0.423595	0.554479
AGAP001867		7.51968	16.8947	-1.18944	5.15035	0.0329435	0.0815846
AGAP001870		12.6035	14.7466	-0.2397	6.01722	0.578738	0.694306
AGAP001871		8.14116	6.25686	0.336955	5.18362	0.348751	0.481834
AGAP001872		13.9015	16.0456	-0.178997	5.19208	0.642434	0.748485
AGAP001873		17.7714	27.092	-0.647087	5.69834	0.147558	0.25567
AGAP001874		51.0502	37.3756	0.533836	6.52369	0.139277	0.245546
AGAP001877		4.50881	10.8739	-1.26141	5.88656	0.000766454	0.00460246
AGAP001878		33.75	17.678	0.815416	4.29455	0.134926	0.239713
AGAP001879		2.13373	5.37738	-1.18544	2.9536	0.00991601	0.033048
AGAP001880		0.176351	0.0237484	2.11821	-2.86279	0.193961	0.312651
AGAP001881		0.0640723	0.0634695	-0.589979	-2.28713	0.552103	0.671632
AGAP001882		5.49131	10.1893	-0.885337	4.29378	0.00987558	0.0329757
AGAP001883		10.1779	17.1223	-0.786687	4.78777	0.15899	0.270511
AGAP001884		36.7452	32.0302	0.348583	5.79939	0.340454	0.473074
AGAP001885		1.94401	2.64725	-0.417999	1.0664	0.453962	0.583365
AGAP001886		9.95383	20.1956	-0.91089	5.8029	0.00939078	0.0317266
AGAP001887		56.5205	39.1947	0.618961	4.647	0.264818	0.393003
AGAP001888		4.80373	12.8586	-1.26143	3.88899	0.00991146	0.0330418
AGAP001889		2401.93	1022.72	1.12563	8.27429	0.0187439	0.0530231
AGAP001890		255.472	338.005	-0.52052	7.03997	0.381251	0.515019
AGAP001891		15.0817	16.6128	-0.0442934	3.81455	0.929703	0.964195
AGAP001892		0.185739	0.191588	-0.562047	-1.92343	0.587751	0.702301
AGAP001893		1.79401	2.80741	-0.735069	1.45339	0.164626	0.277328
AGAP001894		7.96918	6.12734	0.373599	3.79087	0.414034	0.545322
AGAP001895		5.23368	15.027	-1.46432	5.66108	7.61e-06	0.000125581
AGAP001896		10.1457	9.87644	0.108941	3.30687	0.811563	0.879943
AGAP001897		0.164664	0.189408	-0.15999	-0.673859	0.844605	0.902669
AGAP001898	mRpL44	11.7163	11.949	-0.0112853	3.74358	0.977383	0.997365
AGAP001899		0.0641489	0.478238	-2.17095	0.918195	0.0701225	0.145531
AGAP001900		0.538013	1.31766	-1.30662	0.779923	0.0337678	0.0832578
AGAP001901		1.85181	2.33767	-0.26529	2.72776	0.538721	0.659511
AGAP001902	Rheb	45.1765	43.8365	0.116983	6.56134	0.732527	0.818804
AGAP001903	Mdh2	180.198	125.904	0.574183	8.25533	0.148533	0.257178
AGAP001905		8.08081	20.945	-1.24268	5.26319	0.00416287	0.0168871
AGAP001907		4.13522	14.3144	-1.6753	5.37137	5.26e-05	0.000566042
AGAP001908		2.50924	6.61527	-1.14644	3.20243	0.00812672	0.0282692
AGAP001909		2.39306	7.44456	-1.50477	3.28333	0.000860961	0.00502078
AGAP001910	RpS3	599.332	379.303	0.711696	9.25627	0.116376	0.21457
AGAP001911	RpL6	392.149	233.019	0.718983	8.55534	0.160306	0.271986
AGAP001912	Or8	0.0794447	0.186971	-1.32333	6.36471	0.346752	0.479787
AGAP001913		0.734861	0.380118	-0.0543122	2.11471	0.925816	0.961457
AGAP001914		30.1747	20.727	0.907553	5.15718	0.0697636	0.145009
AGAP001915	Gr24	0.128989	0.406705	-1.70519	5.6397	0.0188641	0.0533019
AGAP001916		3.90661	8.46515	-0.880464	5.08329	0.055055	0.121702
AGAP001917		5.12991	5.47242	0.114962	3.10799	0.828664	0.891722
AGAP001918		19.1879	11.4182	0.950121	4.14537	0.00989626	0.0330297
AGAP001919		8.62349	29.3618	-1.5937	5.27173	0.00296484	0.0130173
AGAP001920	tRNA-Asp	0	0
AGAP001921	tRNA-Asp	0	0
AGAP001922	tRNA-Asp	0	0
AGAP001923		5.86888	5.99683	-0.0458971	3.49379	0.934737	0.967462
AGAP001924		0.200048	0.135642	-0.15247	-2.31724	0.859104	0.912706
AGAP001925		2.86672	10.0941	-1.77737	4.65897	0.00364112	0.0152576
AGAP001928		23.0349	35.7429	-0.431076	6.8846	0.436413	0.566983
AGAP001929		0.120751	0.413761	-1.56465	0.258039	0.0838861	0.166852
AGAP001930		25.4757	23.9443	0.0984102	7.35893	0.800919	0.87216
AGAP001931		0.233073	0.509138	-0.913648	-1.86208	0.2862	0.416468
AGAP001932		0.391726	1.19928	-1.60456	-0.540794	0.0631946	0.134739
AGAP001933		1.06898	1.31283	-0.320298	1.62084	0.580873	0.696329
AGAP001934		2.02446	5.93484	-1.55399	1.07424	0.0284502	0.0731763
AGAP001935		7.25601	19.5052	-1.32153	5.92276	0.00044678	0.00303676
AGAP001936		12.2082	28.4852	-1.10585	5.61257	0.024434	0.0650997
AGAP001937	mRpL33	71.5771	35.7879	0.842479	4.84255	0.164709	0.277396
AGAP001938		0.829954	3.40816	-1.85641	2.23794	0.00524469	0.0202876
AGAP001939		5.57423	14.155	-1.08999	4.34331	0.0402486	0.095604
AGAP001940		75.9368	30.8367	1.37344	5.29945	0.000402492	0.0027986
AGAP001941		5.26044	8.79446	-0.644505	3.88717	0.230806	0.355355
AGAP001942		6.06747	4.44933	0.568862	4.28553	0.111624	0.207995
AGAP001943		2.13366	7.27871	-1.61436	4.98915	0.00213956	0.0101176
AGAP001944		20.1818	24.4766	-0.268237	5.45994	0.453435	0.582962
AGAP001945		1.52675	6.62682	-1.93529	3.43653	0.00204875	0.00980135
AGAP001946		4.54685	11.6509	-1.15231	2.10031	0.0353205	0.0861833
AGAP001947		3.21553	10.3956	-1.55766	4.2278	0.00951497	0.0320756
AGAP001948		6.26881	6.98464	-0.215513	3.17731	0.638039	0.745004
AGAP001949		0.00993239	0.0741803	-2.7226	-2.42789	0.00768827	0.0270648
AGAP001950		0.262029	0.526003	-1.16297	0.484153	0.122267	0.222875
AGAP001951		15.0373	8.85281	0.784359	4.71166	0.053399	0.118999
AGAP001952		0.610067	0.234485	1.50323	-1.14409	0.135986	0.24111
AGAP001953		12.2294	15.3051	-0.349822	5.45222	0.299011	0.429477
AGAP001954	psidin	0.962273	3.63314	-1.79737	2.89776	1.34e-05	0.000200012
AGAP001955		12.2879	8.33421	0.531708	4.15521	0.145236	0.252713
AGAP001956		0.108517	0.335317	-1.5251	-2.26089	0.239763	0.365241
AGAP001957		120.062	110.406	0.188618	7.41999	0.631921	0.7394
AGAP001958	CRY1	45.0204	64.8987	-0.470749	6.83586	0.234207	0.358894
AGAP001959		6.78422	9.25661	-0.327551	3.51409	0.502169	0.626847
AGAP001960		0.0118135	0.08002	-3.62746	-0.780081	0.0322991	0.0803762
AGAP001961	GPRVPR2	1.24268	3.75134	-1.49994	6.13846	0.0115411	0.0370263
AGAP001962	GPRVPR1	1.42755	0.497727	1.2802	2.89545	0.0200574	0.0559808
AGAP001963	tRNA-Asn	0	0
AGAP001964	CLIPA26	0.17579	0.0539075	1.49341	2.3725	0.143645	0.250759
AGAP001965		0.023023	0.0142995
AGAP001966		0.0365159	0
AGAP001967		2.87911	2.23957	0.372896	2.32904	0.356412	0.489947
AGAP001968		6.11322	2.40294	1.21405	2.73013	0.0024669	0.0113477
AGAP001969		4.88188	0.219365	4.63876	-0.489913	0.0157062	0.0465111
AGAP001970		0.780819	0.0278192	4.33309	-2.21608	0.0808133	0.162202
AGAP001971		2256.87	347.538	2.85414	12.5779	5.5e-10	3.68e-08
AGAP001972		2.64567	6.97249	-1.3274	2.48665	0.011789	0.0376125
AGAP001973	Prosalpha7	113.933	69.6586	0.630731	6.34447	0.0918046	0.179049
AGAP001974		140.331	12.0094	3.34914	6.31993	3.94e-12	4.22e-10
AGAP001975		16.9545	16.461	-0.0491626	3.81819	0.892963	0.938007
AGAP001976		26.2524	12.2099	1.00778	4.2985	0.0540157	0.119972
AGAP001978		1.7984	7.20848	-2.00714	3.70966	0.00162469	0.00821123
AGAP001979	SCRASP3	8.28216	4.20234	1.09984	5.91088	0.0126175	0.0394895
AGAP001980		0.672486	0.200607	1.97809	3.80095	0.00102304	0.00575892
AGAP001981		108.936	6.63847	4.04503	8.48095	1.16e-07	4.12e-06
AGAP001982		0.381859	0.100215	1.9791	-1.06939	0.244006	0.370001
AGAP001983		2.35342	0.240278	2.49119	1.39308	0.00543777	0.0208837
AGAP001984		2.01375	0.248466	2.84418	-0.525634	0.0309519	0.0779519
AGAP001985		0.213837	0.450078	-1.26688	-0.297021	0.127331	0.229259
AGAP001986		10.0283	19.5468	-0.913042	4.9376	0.0123994	0.0390346
AGAP001987		2.5165	12.4896	-2.19547	3.6601	0.0023131	0.0107811
AGAP001988		2.49041	0.314596	2.75042	-0.753603	0.00364534	0.0152701
AGAP001989		0.0618212	0.580792	-3.36605	-1.73726	0.00162748	0.0082194
AGAP001990		5.78532	3.73477	0.527301	1.78679	0.2592	0.386434
AGAP001993		6.06995	9.77907	-0.818903	2.95484	0.151622	0.260988
AGAP001994		2.27382	12.8306	-2.40657	3.79418	9.28e-05	0.000880981
AGAP001995	Prosalpha2	95.5312	75.6654	0.290072	6.31096	0.387309	0.520076
AGAP001996		15.9002	18.2181	-0.045226	3.04957	0.912321	0.952417
AGAP001997		12.8877	16.6056	-0.297939	3.75513	0.45787	0.586516
AGAP001998	mRpS10	31.034	18.9422	0.547993	3.84933	0.310147	0.442125
AGAP001999		1.65579	6.33846	-1.86452	3.81304	3.34e-07	1.02e-05
AGAP002000		7.38623	11.2967	-0.508786	3.93892	0.516064	0.639208
AGAP002002		9.59554	6.63005	0.546268	4.10792	0.190106	0.307845
AGAP002003		15.391	9.55542	0.607523	4.07508	0.192884	0.311321
AGAP002004		0.483783	1.64418	-1.6118	1.31051	0.00997937	0.0331716
AGAP002005		0.0522759	0.546149	-3.25438	-2.95082	0.00108123	0.00602597
AGAP002006		0.638798	6.22184	-3.23371	1.82475	7.89e-07	2.04e-05
AGAP002007		23.6679	59.442	-1.22966	6.24028	0.0328784	0.0814723
AGAP002008		0.415977	0.340824	-0.274741	-0.618394	0.796445	0.868735
AGAP002009		0.0492489	0.0584461	-0.308481	-0.73373	0.68278	0.779698
AGAP002010		0.461583	0.261991	1.37027	-1.93837	0.435165	0.566007
AGAP002011		15.806	15.3666	0.0314063	3.53201	0.931818	0.965738
AGAP002012		11.4436	14.5912	-0.461417	4.45164	0.285065	0.415186
AGAP002013		0.160681	0.678274	-2.01732	0.307838	0.00214335	0.0101316
AGAP002014		1.54012	4.65842	-1.54478	2.70991	0.00153959	0.00784948
AGAP002015		4.76226	22.773	-2.20636	7.12324	0.000109041	0.00099782
AGAP002016		53.6937	41.5381	0.351695	6.08524	0.262098	0.38967
AGAP002017		2.7042	2.31797	0.285111	1.75038	0.498102	0.622779
AGAP002018		2.75225	9.445	-1.68972	3.79115	3.25e-05	0.000389269
AGAP002019		24.4387	11.515	1.08919	4.26743	0.00344744	0.0145748
AGAP002020		348.692	132.838	1.2959	8.63196	0.0215447	0.0589918
AGAP002021	Agpat1	21.0394	64.2172	-1.43465	6.18882	0.00151891	0.00776045
AGAP002022		2.82625	4.22942	-0.517786	2.41759	0.224851	0.34885
AGAP002023		1.0155	2.88634	-1.47382	2.47914	0.000345086	0.00248349
AGAP002024		13.2858	23.4911	-0.765609	6.72388	0.0647192	0.137179
AGAP002025	OBP11	0.333425	0.667413	-1.98242	-1.29025	0.0277965	0.0719604
AGAP002026		24.2244	12.313	1.14669	4.04347	0.00122408	0.00656963
AGAP002028		17.1415	28.9349	-0.701926	6.7688	0.0538658	0.119693
AGAP002030		4.22389	12.511	-1.46411	5.81834	0.000929883	0.00534911
AGAP002031	tRNA-Asp	0.129867	1.53177
AGAP002032		3.58512	11.8037	-1.80908	4.92503	0.00179379	0.00883583
AGAP002033		6.09477	10.5898	-0.626002	3.09781	0.224192	0.34809
AGAP002035		12.8195	28.8124	-1.04124	5.74644	0.0584247	0.127008
AGAP002036		6.38322	14.1377	-1.04229	5.66037	0.00313053	0.0135748
AGAP002037		1.91522	2.18391	-0.123362	1.15886	0.825535	0.889926
AGAP002038		0.880411	2.62077	-1.42633	2.54885	0.0150544	0.0450135
AGAP002039		29.9239	33.1447	-0.18125	4.88114	0.617049	0.726758
AGAP002040		1.47494	6.66673	-2.23628	4.2411	7.7e-08	2.91e-06
AGAP002041		0.498637	0.595011	-0.158739	2.68973	0.701684	0.794705
AGAP002043		0.189538	0.666562	-1.99827	-1.86642	0.0166254	0.0485199
AGAP002044	Or77	4.06513	11.9038	-1.59224	2.05214	0.000134243	0.0011704
AGAP002045	Or75	21.1078	40.1122	-0.88447	4.51748	0.173159	0.287463
AGAP002046	Or76	14.0177	19.0931	-0.348755	3.67926	0.453991	0.583365
AGAP002047		47.0053	57.1873	-0.251414	7.68405	0.502709	0.627393
AGAP002048		2.77667	9.5671	-1.67459	4.75698	0.000234297	0.00180865
AGAP002049		144.152	202.135	-0.577454	10.4845	0.343977	0.476787
AGAP002050	ABCG13	3.64332	4.53422	-0.327293	4.07105	0.35144	0.484684
AGAP002051	ABCG14	21.4572	20.5149	0.0790617	4.97081	0.826289	0.890272
AGAP002052		0.931871	0.0808377	3.09339	4.26101	3.53e-07	1.06e-05
AGAP002053		0.345538	0.673109	-2.6915	-0.0447387	0.108773	0.204103
AGAP002054		16.8816	20.5176	-0.195657	6.3573	0.532207	0.654207
AGAP002055		2.44577	2.30193	0.217589	2.73392	0.560361	0.678865
AGAP002056		0.517399	1.1337	-1.02961	0.4081	0.0504436	0.114063
AGAP002058		3.82971	0.958767	1.64556	1.38532	0.0643311	0.136572
AGAP002059		6.88431	15.4217	-1.0449	4.78779	0.0506482	0.114378
AGAP002060	ABCH3	8.82851	1.4136	2.72753	4.44267	4.05e-09	2.23e-07
AGAP002061	Rpn7	44.852	38.3152	0.273435	5.46136	0.388227	0.520926
AGAP002062		22.1308	10.9146	1.2129	3.98964	0.00925749	0.0314138
AGAP002063		19.5686	22.5483	-0.112316	5.53266	0.822324	0.887551
AGAP002064		8.72176	6.03984	0.648571	3.75637	0.0641589	0.1363
AGAP002065		17.8722	9.42824	0.876574	4.92276	0.0166012	0.0484956
AGAP002066		11.3694	13.3109	-0.188632	3.39212	0.62706	0.735668
AGAP002067		12.3698	20.5825	-0.696501	4.46722	0.0558402	0.122906
AGAP002068		0.110429	0.0982496	-0.0769309	-0.214306	0.941697	0.972731
AGAP002069		1.59031	2.54597	-0.705951	1.6405	0.116832	0.215227
AGAP002070		0.307514	0.177697	1.02273	-1.84556	0.288454	0.418656
AGAP002071	ABCD1	18.2176	26.282	-0.466908	6.24775	0.171425	0.285396
AGAP002072		1.93467	4.17855	-0.935546	1.39294	0.177667	0.293054
AGAP002073		28.8657	24.3149	0.305135	4.91594	0.332694	0.465175
AGAP002074		3.61668	1.26607	1.446	1.73967	0.0327062	0.0811434
AGAP002075		0.211213	0.123465	0.0316316	-1.29933	1	1
AGAP002076		192.109	460.415	-1.05206	10.1746	0.0340951	0.083897
AGAP002077		11.0259	6.04135	0.827536	3.50499	0.0819683	0.163777
AGAP002078		14.535	8.77094	0.673043	2.97981	0.211023	0.333012
AGAP002079		1.095	1.726	-0.5863	3.431	0.361558	0.49586
AGAP002080		0.042119	0.0611959
AGAP002081		6.25377	12.1214	-0.932227	5.0825	0.0670462	0.140809
AGAP002082		5.57678	10.5146	-0.775507	4.70794	0.163931	0.276501
AGAP002083		0.367725	0.0282672	2.57579	0.873426	0.0114734	0.0368727
AGAP002084		10.2962	25.8807	-1.20571	4.96675	0.0128733	0.0400965
AGAP002085		236.915	25.1373	3.19045	7.18747	0.00186271	0.00910971
AGAP002086		6.76853	13.7719	-0.945737	4.93208	0.00502183	0.0196101
AGAP002087		65.2181	44.4642	0.391626	4.56004	0.601439	0.713924
AGAP002088		3.04177	2.95373	0.0842689	2.18276	0.877569	0.92678
AGAP002089		8.5899	28.4185	-1.5937	5.23624	0.000361836	0.00257398
AGAP002090	COE16738	0.0380941	0.0650147	-2.37213	-2.04117	0.193204	0.311595
AGAP002091		0.362864	1.05799	-1.53323	2.93941	0.0220663	0.0601577
AGAP002092		12.1203	13.7869	-0.139073	4.2496	0.70625	0.797896
AGAP002093		170.085	28.5837	2.61328	7.57828	4.56e-10	3.12e-08
AGAP002094		3.82546	10.34	-1.46702	4.95597	0.000291555	0.00216602
AGAP002095	USP	17.0095	31.2995	-0.749378	5.2725	0.0851382	0.168854
AGAP002097		4.79619	3.03577	0.509979	3.01217	0.200236	0.320295
AGAP002098		12.0608	3.35426	1.65848	1.72068	0.0237149	0.0635387
AGAP002099		3.06673	2.60484	0.320091	2.66514	0.400058	0.532317
AGAP002100		1.34633	3.16964	-1.67538	2.08648	0.0190585	0.0537404
AGAP002101		1.78585	9.65162	-2.37948	4.97927	4.76e-05	0.000522668
AGAP002102		0.299791	0.226379	0.258718	-0.628842	0.853839	0.909306
AGAP002104		0.671895	0.812821	-0.254419	2.19183	0.580229	0.695755
AGAP002105		0	0
AGAP002106		0.84181	3.06414	-1.624	2.19304	0.00185872	0.00910018
AGAP002107		18.0809	14.7238	0.560723	4.1129	0.334059	0.466397
AGAP002108		1.98115	7.04649	-1.70993	1.53046	0.00372724	0.0155182
AGAP002109		23.523	25.0475	-0.083677	5.90147	0.858571	0.912532
AGAP002110		6.11074	18.2125	-1.46276	4.82203	0.00341284	0.0144732
AGAP002111		3.08886	4.80008	-0.529496	2.08302	0.287511	0.417779
AGAP002112		6.68083	7.53346	-0.158456	3.30339	0.715142	0.805435
AGAP002113		55.9989	31.882	0.746322	6.63329	0.0355082	0.0865108
AGAP002114		3.90396	8.7601	-1.15598	4.46155	0.0141202	0.0430345
AGAP002117		8.08847	4.53573	0.776888	2.74019	0.122869	0.223642
AGAP002118		13.883	12.2101	0.290297	3.8375	0.405399	0.537625
AGAP002119		5.73685	10.231	-0.888104	5.85148	0.0124909	0.0392324
AGAP002120		2.29289	4.88455	-1.01863	3.4559	0.0407863	0.0965463
AGAP002121		10.9655	6.10191	0.693741	2.96714	0.239996	0.365448
AGAP002122	RpL32	947.17	481.205	0.8568	9.68454	0.0741001	0.15172
AGAP002123	Axn	4.14888	6.24973	-0.572788	4.56455	0.106853	0.201174
AGAP002124		75.7094	96.753	-0.441618	6.2026	0.261379	0.388929
AGAP002125	Or34	0.0289501	0.00674803
AGAP002126	Or37	0.0230957	0.0241712
AGAP002127		16.3322	20.7616	-0.308901	4.84264	0.411595	0.543301
AGAP002128		5.72453	10.5269	-0.781572	3.81205	0.0531566	0.118592
AGAP002129		30.1917	11.0749	1.50082	4.44316	7.71e-05	0.000761308
AGAP002130		23.1205	10.5069	1.14488	3.72554	0.00247458	0.0113746
AGAP002131		24.7762	9.59514	1.31921	4.37799	0.000182417	0.00148733
AGAP002132		1.41863	3.69171	-1.49163	3.33018	0.00241286	0.01117
AGAP002133		2.3506	1.54922	0.640896	1.10976	0.170169	0.283908
AGAP002134		0.0519196	0.0961745
AGAP002135	dpr9	4.80416	17.809	-1.79226	5.01734	0.000315098	0.00229582
AGAP002136		37.175	27.9082	0.317667	5.37799	0.361288	0.495544
AGAP002137		16.5979	6.62372	1.26411	3.48606	0.000470624	0.00315147
AGAP002138	CYP325H1	10.9178	50.4484	-2.4265	4.80831	4.32e-05	0.000487946
AGAP002139		3.58375	2.70613	0.543174	2.03297	0.179712	0.295504
AGAP002140		74.905	31.2069	1.27138	4.89939	0.00522346	0.0202181
AGAP002141		100.4	56.683	0.809783	6.8362	0.0102528	0.0338412
AGAP002142		5.48965	6.74258	-0.324406	3.51076	0.354889	0.488452
AGAP002143		0.861447	0.0972937	1.916	-0.257005	0.177359	0.292623
AGAP002144		3.57242	4.79786	-0.359975	2.60429	0.384607	0.517624
AGAP002145		7.65087	60.8562	-2.80934	5.07442	1.74e-05	0.000244093
AGAP002146		11.8215	61.1262	-2.33685	3.55312	0.0001256	0.00110977
AGAP002150		15.6373	48.2449	-1.52443	7.27291	0.00388088	0.0160495
AGAP002151		2.32017	5.05184	-1.18154	2.71332	0.00170539	0.00851178
AGAP002152	alpha6	7.13857	10.7067	-0.594466	5.94003	0.272864	0.401972
AGAP002153		5.01239	7.21762	-0.531082	4.16937	0.174751	0.289327
AGAP002154		6.18149	12.3391	-0.871134	5.0642	0.0360041	0.0874254
AGAP002155		24.298	80.1657	-1.63002	6.31629	0.00193681	0.00939698
AGAP002156	GPRGNR1	0.54417	0.551987	-0.192661	6.13673	0.777126	0.854555
AGAP002157		0.305939	1.12257	-1.9213	3.51884	0.00423243	0.0171207
AGAP002159		3.62156	11.7588	-1.43069	4.76241	0.0231722	0.0623862
AGAP002161		6.17778	34.9326	-2.40347	5.88734	2.19e-05	0.000289862
AGAP002162		2.12826	1.92744	0.0781187	1.37434	0.893654	0.938412
AGAP002166		4.94679	14.8757	-1.52297	4.90785	1.69e-05	0.000239349
AGAP002167		76.3264	42.0457	0.846125	6.14931	0.0318647	0.0795519
AGAP002168		5.00001	2.60049	1.00122	0.709628	0.475474	0.602183
AGAP002169		74.3592	41.3537	0.802041	6.01024	0.0311574	0.0783734
AGAP002170		149.459	125.413	0.129776	7.05084	0.782014	0.857787
AGAP002171		11.8093	11.6695	0.070659	4.66795	0.884817	0.93223
AGAP002172		22.1321	61.4599	-1.32547	5.53999	0.000811858	0.0048072
AGAP002173		4.00669	9.69679	-1.17548	4.16226	0.00144337	0.00745761
AGAP002174		4.51702	3.58724	0.340102	2.70192	0.536284	0.657581
AGAP002175		37.977	26.8264	0.360845	5.16291	0.280228	0.410326
AGAP002176		8.19008	52.6576	-2.59701	5.84101	1.59e-08	7.48e-07
AGAP002177		4.94147	2.75284	0.637372	2.30729	0.261648	0.389137
AGAP002178		5.20138	9.27282	-1.1599	5.57308	0.00696613	0.0251917
AGAP002181		4.28682	15.8518	-1.77491	4.08399	0.00338161	0.0143654
AGAP002182	ABCE1	50.1713	76.9404	-0.506539	7.29078	0.258876	0.386043
AGAP002183		5.6389	11.3269	-0.915674	3.87315	0.0303029	0.076788
AGAP002184		1.03118	7.05035	-2.6554	3.41573	7.64e-08	2.91e-06
AGAP002185		9.11276	14.8603	-0.67336	4.02339	0.144198	0.25151
AGAP002186		5.79402	10.454	-0.827868	7.7596	0.0171967	0.0497592
AGAP002188	OBP12	0.0512035	0.126913	-2.01311	-2.90411	0.110451	0.206498
AGAP002189	OBP14	0.0514574	0.0479772
AGAP002190	OBP39	0.0209193	0.109444
AGAP002191	OBP40	0.0180258	0.0557093
AGAP002192		80.8563	87.3447	-0.014859	7.03302	0.964917	0.988819
AGAP002193		21.0369	37.8115	-0.708851	5.54757	0.0760571	0.154725
AGAP002194		21.956	30.7487	-0.336212	6.61031	0.38283	0.516472
AGAP002195	CYP325F2	1479.98	136.823	3.3025	9.52893	1.04e-05	0.000162605
AGAP002196	CYP325G1	322.822	953.521	-1.85559	8.75714	0.000103423	0.000960087
AGAP002197	CYP325F1	162.483	8.81895	4.12787	5.7509	2.04e-08	9.23e-07
AGAP002198	Gnmt	17.9894	2.71791	2.68669	6.2127	0.000150087	0.00127079
AGAP002199		1.32393	0.308805	2.19399	1.38807	0.0010141	0.00571644
AGAP002200		22.167	22.679	0.0968532	6.21912	0.817752	0.884486
AGAP002202	CYP325E1	1.80427	0.867287	0.791383	2.62944	0.187703	0.304634
AGAP002203		1917.17	3172.88	-0.784608	10.5718	0.109908	0.205762
AGAP002204	CYP325D1	214.845	140.533	0.551934	6.92106	0.13858	0.244759
AGAP002205	CYP325C2	7.96358	9.83993	-0.367855	2.39139	0.385426	0.518443
AGAP002206	CYP325D2	154.478	97.5633	0.538671	6.78485	0.167926	0.281047
AGAP002207	CYP325C1	3.86232	3.33037	0.159317	1.19373	0.818833	0.884958
AGAP002208	CYP325A3	5.9418	2.45179	1.06107	1.08338	0.53761	0.658551
AGAP002209	CYP325A2	0.111089	0.053832	0.109998	-1.3343	1	1
AGAP002210	CYP325B1	0.00573222	0.0135855
AGAP002211	CYP325A1	0.128577	0.0754186	-0.487752	-1.03148	0.790051	0.864113
AGAP002212		6.81624	0.825715	3.01792	2.46186	4.13e-09	2.26e-07
AGAP002214		29.1831	6.39391	2.38341	4.02587	0.00202371	0.00972264
AGAP002215		3.55183	12.025	-1.64849	5.54803	0.00142717	0.00739253
AGAP002216		9.58485	7.26286	0.428961	2.71539	0.282446	0.412413
AGAP002217		2.41121	6.423	-1.36281	3.16073	0.0174063	0.0501224
AGAP002218	mRpL47	20.2099	13.8904	0.521152	4.06322	0.186141	0.302857
AGAP002219		36.6612	28.7912	0.352762	5.7633	0.387375	0.520101
AGAP002220		1.52657	1.05657	0.0795802	0.313578	0.943393	0.97405
AGAP002221		3.67973	4.56431	-0.228528	2.50123	0.676443	0.774946
AGAP002222		8.83841	9.82538	-0.112154	4.03016	0.766935	0.845989
AGAP002223		1.30856	3.77028	-1.42169	3.16452	0.0103042	0.0339743
AGAP002224		10.441	1.57973	2.72416	4.98198	9.38e-07	2.34e-05
AGAP002226		1.05375	3.73291	-1.81608	3.71975	0.00286261	0.0126716
AGAP002227		27.6065	13.6787	1.12483	5.17773	0.0343141	0.0843014
AGAP002228		0.0702592	0.0586846	0.77818	-0.997524	0.672621	0.772002
AGAP002229		2.44176	14.0922	-2.38868	4.05997	4.95e-05	0.00053864
AGAP002231		0.0380695	0.127832	-2.26563	-3.05737	0.0884656	0.174162
AGAP002232	GPR5HT2A	1.51212	9.58781	-2.58861	3.25088	5.97e-06	0.000102763
AGAP002234		0.138039	0.50247	-2.5664	-3.02303	0.129234	0.231939
AGAP002235		0.226408	0.111864	0.616248	2.87235	0.42862	0.559681
AGAP002236		0.0398146	0.002506
AGAP002238		0.143645	0.0693859	0.328084	3.99419	0.767461	0.846342
AGAP002239		0.98597	0.462727	0.740185	4.44929	0.314525	0.446372
AGAP002240		2.44118	1.63617	0.78736	0.233008	0.231281	0.355826
AGAP002241		5.05981	4.11754	0.414588	2.62615	0.357049	0.490495
AGAP002242		2.36813	5.58248	-1.18556	3.78145	0.0142201	0.0431892
AGAP002243		2.11003	6.56647	-1.47476	3.97348	0.0042521	0.01717
AGAP002244		14.1032	2.10088	2.51086	4.00354	9.38e-08	3.4e-06
AGAP002245		440.13	236.353	0.781456	8.27154	0.118158	0.216908
AGAP002246		1.7968	7.29074	-1.90629	4.55825	0.000408415	0.00283021
AGAP002247	Med21	10.2446	12.6937	-0.435272	3.43007	0.358266	0.491838
AGAP002248		0.0871397	0.0951961	-0.180854	-1.23412	0.920186	0.957709
AGAP002250		5.2933	29.6697	-2.52173	6.17822	0.000167547	0.00139186
AGAP002251		75.2035	51.8969	0.569413	6.01704	0.179308	0.295142
AGAP002253		12.9059	10.6243	0.180581	5.42356	0.629314	0.73705
AGAP002256		7.57664	5.46792	0.393397	2.4629	0.316833	0.448956
AGAP002257		6.00724	8.37574	-0.4603	3.8628	0.208801	0.330564
AGAP002258	Med31	8.56902	10.7687	-0.37547	3.73645	0.291046	0.421326
AGAP002259		1.80169	1.41239	0.51123	1.03692	0.258585	0.385797
AGAP002260		11.3355	12.9761	-0.118321	4.75185	0.736309	0.821782
AGAP002261		4.12667	7.09213	-0.857478	4.56403	0.0937268	0.181658
AGAP002262		0.387822	1.78149	-2.1733	1.75263	0.00248786	0.0114186
AGAP002263		26.4269	93.4649	-1.72014	7.02712	0.00230483	0.0107507
AGAP002264		16.8195	18.696	-0.12509	5.90668	0.712108	0.803117
AGAP002265		11.1238	23.5059	-0.925689	5.26814	0.0358974	0.0872695
AGAP002266		5.7893	8.84692	-0.46501	5.32267	0.331598	0.464064
AGAP002268		0.0601526	0.132805	-1.64419	5.3171	0.211393	0.333298
AGAP002269		20.1867	9.88288	0.931302	4.11064	0.00784875	0.0275041
AGAP002270	CLIPB7	13.9374	17.2116	-0.403989	5.623	0.396764	0.529374
AGAP002272		2.6609	13.2497	-2.45102	5.29332	0.000149227	0.00126438
AGAP002273		10.1781	2.41265	0.913525	6.50267	0.281091	0.411359
AGAP002274		5.63462	15.2031	-1.24247	5.87758	0.00125637	0.00670502
AGAP002275	Gr2	0.184745	1.18393	-2.51034	-1.33106	0.0107643	0.0351438
AGAP002276		3.43197	6.35606	-0.853574	2.64195	0.0282575	0.0728479
AGAP002277		54.0018	36.7796	0.418983	5.37271	0.576147	0.691844
AGAP002278	ABCB1	9.67638	36.1702	-1.82516	5.67509	5.88e-05	0.000615139
AGAP002279		9.80659	4.23089	1.00126	3.78768	0.00980392	0.0328342
AGAP002280		5.04899	7.69176	-0.759805	3.59219	0.031589	0.07912
AGAP002281		4.20323	9.10433	-1.08306	4.70699	0.00165315	0.00830823
AGAP002282		14.8624	20.5762	-0.404748	5.26923	0.245209	0.371231
AGAP002283	Pex16	26.7229	16.6937	0.516711	4.87053	0.119064	0.218134
AGAP002284		6.05594	23.5303	-1.79786	5.2057	6.72e-05	0.000683667
AGAP002285		67.7907	19.766	1.65181	5.78873	0.000119765	0.00107065
AGAP002286		17.435	10.3514	0.610047	4.13209	0.159455	0.270878
AGAP002287		1.67184	4.70213	-1.44987	3.47355	0.00356046	0.0149807
AGAP002288		2.86806	3.9448	-0.358419	4.55505	0.293874	0.424232
AGAP002289		77.1528	29.3993	1.31624	6.19023	0.000110777	0.00100861
AGAP002290		4.31133	10.813	-1.20051	4.78627	0.00349551	0.0147477
AGAP002291		68.027	29.2824	1.1677	7.77138	0.0173764	0.0500857
AGAP002292	PKP	0.120465	0.154959	-0.675949	-0.0428868	0.725277	0.813695
AGAP002293		3.25089	18.8552	-2.11318	3.42712	0.000658045	0.00407452
AGAP002294		0.224296	1.04468	-2.15198	-0.479894	0.000838459	0.00491981
AGAP002295		0.704857	2.05589	-1.39836	1.71205	0.0141097	0.0430224
AGAP002296		1.89183	1.95119	-0.563256	1.5711	0.541411	0.662133
AGAP002297		0.0885939	0.13561	-2.13095	-2.46938	0.152838	0.262726
AGAP002298		0.0127738	0.0447656
AGAP002299		0.113219	0.0254411	1.76981	-1.46854	0.115735	0.213911
AGAP002300		3.31928	8.12082	-1.18545	4.05685	0.012014	0.0381528
AGAP002301		23.3627	12.7941	0.736227	4.10094	0.14938	0.258102
AGAP002302		2.6726	1.42534	0.648246	1.20416	0.238144	0.363301
AGAP002305		19.4548	19.1692	0.220585	3.58085	0.6221	0.731031
AGAP002306	RpL4	280.575	310.597	-0.00757496	9.16486	0.986952	1
AGAP002307		7.65706	5.039	0.71856	2.57526	0.114541	0.212117
AGAP002308		28.8886	13.201	0.996089	4.57232	0.00626413	0.0231905
AGAP002309	WDY	0.0147019	0.144878	-2.99363	-3.34206	0.0292223	0.0747788
[truncated: 11,797 more rows]

## Sheet: Ors
Geneid	Name	QMA	QFA	log2FC	FC	log2CPM	PValue	FDR
AGAP004357	Or57	25.4279	10.8238	1.33401	2.52103	3.48622	0.0891071	0.175034
AGAP004355	Or27	15.7307	6.91241	1.22706	2.3409	3.02398	0.00582953	0.0219989
AGAP008894	Or65	4.32951	2.17432	1.0867	2.12388	1.30712	0.12237	0.22303
AGAP004356	Or56	36.6518	21.4005	0.864217	1.82035	4.04047	0.159122	0.270542
AGAP010504	Or43	11.7811	6.10853	0.568609	1.48309	2.57579	0.482606	0.608776
AGAP002640	Or38	21.4315	14.8519	0.486696	1.40123	3.29795	0.236579	0.361451
AGAP010505	Or44	16.6141	10.7377	0.456391	1.37211	2.70033	0.59652	0.710315
AGAP009718	Or72	24.4313	18.1313	0.402387	1.32169	3.70259	0.676103	0.774628
AGAP029705	Or50	6.33113	4.32249	0.396343	1.31617	1.79331	0.471657	0.598702
AGAP009111	Or29	30.504	23.9141	0.313034	1.24232	3.90737	0.73207	0.818442
AGAP009707	Or71	5.31518	4.43394	0.25404	1.19254	2.25133	0.754858	0.836493
AGAP009411	Or20	18.0138	15.1444	0.132739	1.09637	2.96041	0.85309	0.908962
AGAP009720	Or74	13.9481	12.5554	0.130058	1.09434	1.81583	0.906799	0.948121
AGAP009719	Or73	22.3497	20.6417	0.124448	1.09009	4.49942	0.906821	0.948121
AGAP009390	Or53	7.05087	5.80699	0.114722	1.08277	1.33049	0.90502	0.946675
AGAP009392	Or46	34.95	31.8459	0.0434539	1.03058	3.7454	0.932155	0.965925
AGAP004278	Or42	18.1993	16.8835	0.0111907	1.00779	3.18378	0.986072	1
AGAP009706	Or70	9.81076	9.71037	-0.00595568	-1.00414	3.28476	0.990355	1
AGAP003310	Or66	30.3426	29.8238	-0.102287	-1.07347	4.07357	0.871982	0.923046
AGAP009705	Or69	8.57027	10.261	-0.299199	-1.23046	2.5647	0.655994	0.759047
AGAP006167	Or6	4.87976	6.40661	-0.338412	-1.26436	1.56283	0.458587	0.587373
AGAP002046	Or76	14.0177	19.0931	-0.348755	-1.27346	3.67926	0.453991	0.583365
AGAP008333	Or9	39.8753	53.7607	-0.386106	-1.30686	4.54723	0.518297	0.641393
AGAP004951	Or32	9.18101	11.4844	-0.402162	-1.32149	2.3701	0.559799	0.67845
AGAP009393	Or47	36.8328	46.0703	-0.428476	-1.34581	4.19021	0.401625	0.533999
AGAP004971	Or35	17.1351	22.8666	-0.436927	-1.35372	3.36459	0.229239	0.353648
AGAP011813	Or54	1.18353	1.37858	-0.514834	-1.42883	0.128262	0.53339	0.65514
AGAP009396	Or13	63.4621	93.916	-0.558384	-1.47262	5.16407	0.236225	0.360955
AGAP004974	Or31	14.195	22.0499	-0.600763	-1.51652	3.19805	0.153284	0.263177
AGAP009391	Or30	2.85798	3.91331	-0.616087	-1.53271	0.090625	0.402566	0.534846
AGAP009395	Or17	43.7412	68.4454	-0.620927	-1.53786	4.63543	0.24378	0.369885
AGAP009410	Or18	2.07772	2.75083	-0.680186	-1.60235	-0.3372	0.599973	0.712982
AGAP009398	Or15	110.559	187.333	-0.725545	-1.65353	6.07108	0.193191	0.311595
AGAP003053	Or45	4.70092	8.4078	-0.800408	-1.74159	2.21549	0.0840069	0.166984
AGAP009394	Or16	28.0199	47.7532	-0.811583	-1.75514	4.09021	0.0992866	0.190033
AGAP002639	Or39	49.8525	85.8254	-0.833296	-1.78175	5.10971	0.0853381	0.169112
AGAP002045	Or75	21.1078	40.1122	-0.88447	-1.84609	4.51748	0.173159	0.287463
AGAP003054	Or25	5.35957	10.4172	-1.0172	-2.02399	1.81889	0.051753	0.116298
AGAP009397	Or55	55.4797	116.991	-1.06171	-2.0874	5.31952	0.0696642	0.144826
AGAP002995	Or59	4.62351	10.4726	-1.06928	-2.09839	2.00118	0.0243571	0.0649382
AGAP004354	Or26	15.0356	36.5675	-1.28304	-2.43351	3.6748	0.00370504	0.015468
AGAP009640	Or1	31.8275	93.7203	-1.56144	-2.95148	4.72213	0.00288462	0.0127447
AGAP002044	Or77	4.06513	11.9038	-1.59224	-3.01517	2.05214	0.000134243	0.0011704
AGAP009519	Or2	6.98523	21.5545	-1.63729	-3.11082	3.66472	0.00140796	0.00730525
AGAP002560	Orco	426.485	1367.09	-1.71978	-3.29386	10.0951	0.00124936	0.00668203
AGAP011978	Or62	8.85286	28.9898	-1.72275	-3.30065	3.42944	1.75e-05	0.000244717
AGAP011979	Or60	3.87761	11.6122	-1.74095	-3.34256	2.34023	5.81e-05	0.00060919
AGAP008114	Or22	2.37822	7.18698	-1.78356	-3.44276	1.81626	0.000293743	0.00217624
AGAP010507	Or24	28.3294	98.4617	-1.79665	-3.47413	5.06229	0.0207394	0.0572749
AGAP007797	Or23	28.8747	108.255	-1.87081	-3.65738	4.73148	2e-05	0.000269246
AGAP005760	Or33	2.71565	10.0781	-1.89574	-3.72113	1.98272	1.59e-05	0.000227135
AGAP001012	Or36	1.37754	5.3744	-1.93458	-3.82267	1.27495	0.000128163	0.00112593
AGAP011989	Or63	12.9055	46.3545	-1.974	-3.92857	3.32307	0.000401137	0.00279233
AGAP009704	Or68	16.5448	68.3285	-2.00618	-4.01718	4.52762	5.75e-05	0.00060521
AGAP013512	Or81	4.96094	22.0177	-2.15379	-4.44996	2.34292	0.00547718	0.0209832
AGAP011991	Or61	5.19313	17.1609	-2.22753	-4.68333	2.38031	0.000173176	0.0014309
AGAP009520	Or10	3.5971	18.0347	-2.25184	-4.76289	3.61762	3.78e-06	7.26e-05
AGAP011631	Or11	11.8615	64.7348	-2.34659	-5.08621	4.56047	6.96e-07	1.85e-05
AGAP011990	Or64	2.768	10.1529	-2.37083	-5.17239	1.38614	0.00011779	0.00105685
AGAP005495	Or80	10.6305	66.1869	-2.63983	-6.23259	4.11056	4.44e-05	0.000496984
AGAP000226	Or41	2.99875	20.6019	-2.78883	-6.91071	2.89201	1.72e-05	0.00024139
Genes with TPM<1
AGAP009408	Or14	0.325315	0.625068	-2.33838	-5.05735	-1.34479	0.0808728	0.162272
AGAP029499	Or21	0.583102	0.394118	0.0412441	1.029	-0.476385	0.988058	1
AGAP002722	Or28	0.273948	0.616557	-0.943497	-1.92318	6.32424	0.292647	0.42285
AGAP011469	OR3	0.0160247	0	2.83111	7.11619	-2.18841	1	1
AGAP002125	Or34	0.0289501	0.00674803
AGAP002126	Or37	0.0230957	0.0241712
AGAP011468	Or4	0.0300649	0.0341344
AGAP002558	Or40	0.00629914	0.0329338
AGAP006666	Or48	0.323513	0.55455	-1.94623	-3.85366	-1.00611	0.0723916	0.149089
AGAP006667	Or49	0.382583	0.3705	-1.56499	-2.95875	-1.13872	0.350207	0.483587
AGAP011467	Or5	0.138067	0.212945	-1.44633	-2.72514	-0.844158	0.204641	0.325528
AGAP009409	Or51	0.20193	0.759018	-3.01654	-8.09223	-0.287147	0.0068053	0.0247553
AGAP000230	Or52	0.503041	0.0841041	2.47771	5.57011	-2.42896	0.0174018	0.0501224
AGAP004067	Or58	0.0379538	0.0303321
AGAP001912	Or8	0.0794447	0.186971	-1.32333	-2.50244	6.36471	0.346752	0.479787

## Sheet: Irs
Geneid	Name	QMA	QFA	logFC	FC	logCPM	PValue	FDR
AGAP029220	Ir156	2.57332	0.729265	1.61621	3.06568	0.163133	0.0585959	0.127257
AGAP004432	IR41t.1	26.4044	14.315	0.738538	1.66848	4.67093	0.177455	0.292742
AGAP007951	IR68a	1.17585	0.647646	0.661461	1.58168	-0.333258	0.384739	0.517744
AGAP012969	IR41t.2	29.6839	18.8893	0.495326	1.40964	5.05866	0.282262	0.412242
AGAP007498	IR75k	4.36259	4.74598	-0.100185	-1.07191	3.35737	0.812387	0.880681
AGAP010272	IR25a	216.623	245.859	-0.173375	-1.12769	8.33049	0.660204	0.762578
AGAP013085	IR75g	5.21072	7.29254	-0.518163	-1.43213	4.93906	0.395965	0.52864
AGAP010411	IR8a	39.4436	62.5262	-0.686641	-1.60953	5.73297	0.252676	0.379137
AGAP008511	IR21a	6.09631	11.3612	-0.834826	-1.78364	3.36714	0.126448	0.228169
AGAP001811	IR75h.1	12.8884	23.2583	-0.880122	-1.84053	3.30727	0.161696	0.273741
AGAP004923	IR64a	17.4485	31.8259	-0.927393	-1.90184	5.01259	0.0323988	0.0805592
AGAP001812	IR75h.2	10.2047	19.6488	-0.939679	-1.9181	4.44262	0.132193	0.236058
AGAP012951	IR41c	5.1889	14.6439	-1.54928	-2.9267	4.23968	0.00199048	0.00958914
AGAP004021	IR40a	0.888315	2.45574	-1.56268	-2.95402	0.383918	0.00864145	0.0296649
AGAP004969	IR75d	7.12466	21.6838	-1.59785	-3.02692	2.71445	0.00171963	0.00855794
AGAP009014	IR31a	8.9509	28.8435	-1.61195	-3.05665	3.76433	0.0166253	0.0485199
AGAP002904	IR41a	5.54589	17.2939	-1.66646	-3.17435	4.05	0.000531653	0.00346052
AGAP011968	IR76b	35.2571	126.346	-1.7935	-3.46655	7.20488	0.00555924	0.0211984
AGAP005466	IR75l	20.0642	75.0829	-1.90373	-3.74179	5.18461	7.71e-05	0.000761308
AGAP003531	IR41n	5.28623	22.4524	-1.98432	-3.95675	4.30827	0.0218775	0.0597752
AGAP013416	IR7w	1.27748	6.38582	-2.14153	-4.41231	2.90695	8.56e-06	0.000137956
AGAP000256	IR93a	3.59086	16.2036	-2.20346	-4.60582	3.89931	8.61e-06	0.000138347
AGAP008759	IR41b	0.544228	3.0993	-2.49048	-5.61966	1.32345	2.81e-06	5.75e-05
AGAP000140	IR100a	0.803611	5.48999	-2.6661	-6.34712	3.5544	4.17e-05	0.000475298
AGAP013285	IR7u	0.214721	1.83852	-3.09099	-8.52083	0.873962	1.23e-07	4.31e-06
AGAP002763	IR7t	0.465963	5.06247	-3.2808	-9.71894	2.09284	2.42e-07	7.7e-06
AGAP013363	IR7i	0.0921316	1.59359	-4.02869	-16.3213	0.487639	2.56e-05	0.000323613
AGAP000293	IR100h	0.0872911	2.47822	-4.67421	-25.5315	0.264183	2.72e-06	5.6e-05
Genes with TPM<1
AGAP004475	IR100i	0.171345	0.753679	-2.20426	-4.60838	-1.57776	0.00971652	0.0325769
AGAP013425	IR101	0.0671334	0.276467	-2.35793	-5.12634	-0.594968	0.00582888	0.0219989
AGAP005677	IR133	0.908431	0.894232	-0.175952	-1.12971	-0.794631	0.805652	0.875391
AGAP005678	IR134	0.591907	0.761856	-0.628464	-1.54592	-0.931908	0.471578	0.598663
AGAP005679	IR135	0.368281	0.508012	-0.742523	-1.6731	-1.25302	0.417598	0.548556
AGAP006440	IR136	0.0602672	0.0754599	-2.07185	-4.20425	-2.15975	0.356404	0.489947
AGAP006691	IR139	0.0050371	0
AGAP013242	IR140.1	0.0047689	0.0271484
AGAP013436	Ir140.2	0.0516625	0.114634	-1.20451	-2.30459	-2.86373	0.396655	0.529332
AGAP029188	Ir141	0.103585	0.375327	-1.86594	-3.64504	-2.35367	0.0619072	0.13266
AGAP006407	IR142	0.0548036	0.189274	-1.76429	-3.39707	-2.65871	0.0513235	0.115543
AGAP029212	Ir144	0.00526536	0
AGAP029208	Ir146	0	0
AGAP029217	Ir149	0	0
AGAP029215	Ir150	0.0279284	0
AGAP029230	Ir152	0.0171883	0.029993	-0.871524	-1.82959	-2.49137	0.749945	0.832462
AGAP029222	Ir153	0	0.029993	-4.21359	-18.5531	-2.4378	0.170188	0.283908
AGAP029225	Ir154	0.0171883	0.0275457	-1.61605	-3.06534	-2.46873	0.433638	0.564449
AGAP029216	Ir155	0.0977361	0.131446	-1.46878	-2.76787	-0.771074	0.207323	0.328646
AGAP029209	Ir162	0.0277399	0.100103	-1.38637	-2.61421	-3.14441	0.442225	0.572526
AGAP029210	Ir168	0.0380825	0.0898782
AGAP029223	Ir170	0.00988313	0
AGAP029233	Ir175	0.00486606	0.0115327
AGAP029227	Ir176	0.0678943	0.0437219
AGAP029232	Ir179	0.01086	0.146884	-3.82875	-14.2092	-3.05869	0.0948576	0.183378
AGAP029229	Ir180	0.0988559	0.0369112	0.729283	1.65781	-3.07017	0.810732	0.879274
AGAP029226	Ir195	0.0896929	0.0780201	-1.55379	-2.93587	-2.56888	0.344331	0.477225
AGAP029228	Ir196	0.021216	0.0579795	-2.46025	-5.50313	-2.83228	0.13375	0.238105
AGAP029201	Ir199	0.0100216	0.0387084	-1.73793	-3.33557	-2.88609	0.354452	0.488015
AGAP029202	Ir203	0.0101455	0.0144993
AGAP029200	Ir206	0.00540175	0.00473259
AGAP011943	IR60a	0.0273964	0.0189693	-0.17216	-1.12674	-2.86704	1	1
AGAP013154	IR7h.1	0	0
AGAP000714	IR7n	0.0849676	0.0673101	-0.139435	-1.10147	-1.90349	0.925758	0.961457
AGAP013409	IR7s	0	0.0103233	-2.69898	-6.49341	-1.44338	1	1
AGAP013520	IR7x	0.00478772	0.0104343
AGAP013172	IR7y	0.0135513	0.0249865

## Sheet: Grs
Geneid	Name	QMA	QFA	logFC	FC	logCPM	PValue	FDR
AGAP010195	Gr33	361.352	0.297597	9.19059	584.309	6.57662	7.19e-19	2.69e-16
AGAP001117	Gr37	1.59775	0.0722238	4.25847	19.1393	2.57131	4.03e-06	7.62e-05
AGAP001137	Gr59	5.11273	1.3848	1.63591	3.10783	1.05779	0.0557697	0.122817
AGAP006713	Gr28	1.72673	1.32171	0.453705	1.36955	0.65253	0.356609	0.490054
AGAP004313	Gr54	1.37497	1.68411	-0.177246	-1.13072	-0.566956	0.758414	0.839327
AGAP029199	Gr62	1.02555	1.40475	-0.226166	-1.16972	-0.489122	0.724846	0.813464
AGAP006917	Gr55	2.88324	3.50823	-0.359792	-1.28324	0.974839	0.558573	0.677298
AGAP006717	Gr26	6.25259	8.11554	-0.497584	-1.41185	1.97454	0.235451	0.360044
AGAP009999	Gr22	1.52597	2.85019	-0.942775	-1.92222	7.39903	0.493655	0.618725
AGAP003260	Gr21	1.27034	3.63058	-1.61059	-3.05377	3.25048	0.00216152	0.0102057
AGAP004114	Gr1	2.75527	9.88409	-1.81919	-3.52883	1.24495	0.0129448	0.0402786
AGAP002275	Gr2	0.184745	1.18393	-2.51034	-5.69755	-1.33106	0.0107643	0.0351438
Genes with TPM<1
AGAP009804	Gr10	0.0227481	0.161455	-4.45714	-21.965	0.45159	0.00614256	0.0228958
AGAP009803	Gr11	0.0300649	0.164495
AGAP009802	Gr12	0.0230957	0.162786	-4.36029	-20.539	-2.72074	0.0125038	0.0392531
AGAP002635	Gr13	0.00742097	0.110043
AGAP006399	Gr14	0.0193221	0.0366656	-0.88733	-1.84975	-3.09289	0.806147	0.875611
AGAP003253	Gr15	0.0534189	0.112384	-1.54912	-2.92639	-0.626854	0.14924	0.257969
AGAP003254	Gr16	0	0.0196453
AGAP003255	Gr17	0	0.0330547	-3.46404	-11.0352	-2.30016	0.601851	0.713999
AGAP003256	Gr18	0.00653419	0
AGAP003258	Gr19	0.0138126	0.01316
AGAP003259	Gr20	0.0394166	0.0333738	-0.700299	-1.62484	-2.8442	0.755496	0.836966
AGAP003098	Gr23	0.0990001	0.416986	-2.37363	-5.18242	6.4199	0.00408985	0.0167008
AGAP001915	Gr24	0.128989	0.406705	-1.70519	-3.26071	5.6397	0.0188641	0.0533019
AGAP004727	Gr25	0.00689051	0.00603693	-1.07017	-2.09968	-2.08007	1	1
AGAP006716	Gr27	0.0305569	0.0700254
AGAP006874	Gr29	0.0931817	0.209237	-1.43067	-2.69572	-1.85245	0.329841	0.462183
AGAP009858	Gr3	0.0319089	0.0978518
AGAP006875	Gr30	0.0436174	0.610706	-3.8605	-14.5253	-1.92252	0.0107302	0.0350928
AGAP006876	Gr31	0.165297	0.123931	0.177657	1.13105	-2.19236	0.92744	0.962576
AGAP006877	Gr32	0.279836	0.361135	-0.344103	-1.26936	-1.43289	0.612579	0.72329
AGAP006450	Gr34	0.0574041	0.113834
AGAP011915	Gr35	0	0
AGAP001123	Gr36	0.00769582	0.00674248
AGAP001114	Gr38	0	0.0167309	-2.67683	-6.39447	-2.84956	1	1
AGAP001119	Gr39	0.0145645	0.0158709
AGAP009857	Gr4	0.0436174	0.0546311	-0.296703	-1.22833	-3.1093	1	1
AGAP001120	Gr40	0.0145488	0.0138614	-1.1159	-2.1673	-0.73309	0.487188	0.612862
AGAP001122	Gr41	0	0.0225674	-3.73396	-13.3056	-2.77128	0.323434	0.455482
AGAP001115	Gr42	0.0273193	0.0187034	-0.891548	-1.85517	-1.41301	0.664439	0.766106
AGAP005047	Gr43	0.0199729	0.0331828
AGAP009256	Gr44	0.0160811	0.0218564	-1.19926	-2.29622	-1.23876	0.291742	0.421887
AGAP007757	Gr45	0.0870797	0.0803528	0.326597	1.25405	-1.17361	0.923621	0.960391
AGAP007756	Gr46	0.0749596	0.0736496	-1.03458	-2.04852	-2.1523	0.367992	0.501736
AGAP005514	Gr47	0.0551498	0.0604075
AGAP001170	Gr48	0.0809204	0.175936	-1.37865	-2.60025	-1.22979	0.195073	0.31391
AGAP001169	Gr49	0.156727	0.264936	-0.939175	-1.91743	-0.394369	0.228816	0.353267
AGAP009853	Gr5	0.0070516	0.0185342
AGAP001171	Gr50	0.200359	0.436245	-0.89467	-1.85918	-1.16328	0.25627	0.383466
AGAP001172	Gr51	0.149146	0.234602	-0.260197	-1.19764	-0.446194	0.905055	0.946675
AGAP001173	Gr52	0.132954	0.13089	0.116373	1.08401	2.29228	1	1
AGAP002633	Gr53	0.0838705	0.240127
AGAP006143	Gr56	0.633303	0.855013	-0.715833	-1.64243	1.22358	0.287545	0.417779
AGAP004716	Gr57	0.0320467	0.0418613	-0.669612	-1.59065	-2.08545	0.611062	0.72226
AGAP001125	Gr58	0	0.0464559
AGAP009854	Gr6	0	0.0289013
AGAP001121	Gr60	0.0225087	0.0177821	0.639991	1.55832	2.10342	1	1
AGAP009855	Gr7	0.0186547	0.0433742
AGAP009856	Gr8	0.0247275	0.0369171
AGAP009805	Gr9	0.0267807	0.102309	-3.52966	-11.5487	1.14747	0.00776296	0.0272562

## Sheet: Obps
Geneid	Name	QMA	QFA	log2FC	FC	log2CPM	PValue	FDR
AGAP010650	OBP45	2.52757	0.0229471	5.14888	35.4787	-1.25482	0.00266059	0.0120101
AGAP012325	OBP28	8.97594	0.191908	4.84605	28.7611	2.16823	1.07e-06	2.59e-05
AGAP012322	Obp67	3.64333	0.194167	4.36395	20.5911	2.57333	0.00165628	0.00832055
AGAP010649	Obp31	1.0547	0.0260895	3.78095	13.7461	-2.04842	0.0113671	0.0366361
AGAP012320	OBP25	2276.67	179.32	3.4717	11.094	10.0249	1.76e-08	8.05e-07
AGAP001189	Obp10	6968.98	693.866	3.13628	8.79257	10.3979	8.19e-08	3.05e-06
AGAP012321	OBP26	283.587	32.1532	2.86383	7.27943	7.74753	0.00883127	0.0302111
AGAP012331	OBP29	993.263	192.715	2.26833	4.81766	7.92083	2.79e-05	0.000346652
AGAP008398	OBP21	1.66474	0.248407	2.06693	4.18993	-1.84066	0.082232	0.164171
AGAP000278	OBP9	13.052	1.45522	1.74114	3.34299	4.48539	0.0620125	0.132816
AGAP012714	Obp72	503.045	216.241	1.1586	2.2324	6.50749	0.0313049	0.0786163
AGAP011368	OBP57	25.7611	7.87196	0.943667	1.92341	9.49885	0.167102	0.280239
AGAP011367	OBP56	0.952362	0.307338	0.923869	1.8972	0.818264	0.286203	0.416468
AGAP002905	OBP13	11.6761	8.91427	0.519843	1.4338	4.4562	0.611714	0.722754
AGAP010489	OBP4	15193.8	15314.4	-0.111601	-1.08043	12.5177	0.875409	0.925403
AGAP010409	OBP22	1360.8	2127.87	-0.703862	-1.62886	9.0428	0.210933	0.332914
AGAP007286	Obp48	15819.2	27038.6	-0.758285	-1.69148	13.2038	0.113731	0.210997
AGAP006080	OBP54	1.16159	1.75023	-0.796359	-1.73671	3.46892	0.562496	0.680782
AGAP001556	OBP7	4117.88	6860.01	-0.909363	-1.87822	11.3045	0.105734	0.199677
AGAP003307	OBP15	416.906	740.193	-0.911787	-1.88138	7.27745	0.216444	0.339309
AGAP005208	OBP20	2870.95	5772.44	-1.0004	-2.00056	10.9563	0.0887009	0.174514
AGAP007289	OBP46	7.27839	15.4361	-1.02905	-2.04068	1.80254	0.0506181	0.114331
AGAP002556	Obp66	2138.8	4292.7	-1.08898	-2.12723	9.73028	0.0511663	0.115256
AGAP029062	OBP1	10218.7	20991.1	-1.10198	-2.14649	12.8899	0.114237	0.211681
AGAP004433	Obp19	321.414	667.574	-1.12051	-2.17424	7.62243	0.0390003	0.0932677
AGAP003530	OBP6	1283.74	2578.41	-1.16198	-2.23765	9.07474	0.0566833	0.124207
AGAP001409	OBP3	2584.3	5996.75	-1.24314	-2.36714	11.5957	0.0575235	0.125539
AGAP007287	OBP47	4527.01	10238.7	-1.33956	-2.53074	11.0098	0.0161451	0.0474463
AGAP009629	OBP5	1498.12	6116.44	-2.04978	-4.14044	10.4908	0.00148133	0.00761861
AGAP003306	OBP2	948.235	4053.88	-2.18957	-4.56169	9.11521	0.00177388	0.0087719
AGAP009402	OBP43	0.0933176	1.35892	-5.22667	-37.4442	-0.947079	0.00105875	0.00593285
										#DIV/0!
Genes with TPM<1
AGAP002025	OBP11	0.333425	0.667413	-1.98242	-3.95156	-1.29025	0.0277965	0.0719604
AGAP002188	OBP12	0.0512035	0.126913	-2.01311	-4.0365	-2.90411	0.110451	0.206498
AGAP002189	OBP14	0.0514574	0.0479772
AGAP012318	OBP23	0.90758	0.144295	2.14205	4.4139	-0.837021	0.235001	0.359753
AGAP012319	OBP24	0.168676	0.282981	-0.565978	-1.48039	-1.55877	0.691652	0.786667
AGAP012323	OBP27	0.535987	0.337773	0.447545	1.36372	-2.64911	0.827449	0.891288
AGAP000638	OBP32	0.206584	0.838153	-1.57317	-2.97557	-2.39274	0.131505	0.235024
AGAP000640	OBP33	0.144372	0.0608306
AGAP000641	OBP34	0.036745	0.0175045
AGAP000642	OBP35	0.0112115	0.21512
AGAP000643	OBP36	0.0309292	0.180863
AGAP000644	OBP37	0	0.0480284
AGAP029660	Obp38	0.00560548	0.0573417
AGAP002190	OBP39	0.0209193	0.109444
AGAP002191	OBP40	0.0180258	0.0557093
AGAP005182	OBP41	0.0102361	0
AGAP009065	OBP42	0.029752	0
AGAP010648	OBP44	0.0649886	0.0166506
AGAP006075	OBP49	0.0139357	0	2.02026	4.05656	0.369972	1	1
AGAP006076	OBP50	0.761147	0.382835	0.634978	1.55291	1.30594	0.671475	0.77119
AGAP006077	Obp51	0.891494	0.360672	0.933898	1.91043	1.47276	0.515771	0.638938
AGAP006078	Obp52	0.0383738	0
AGAP006079	Obp53	0.0282375	0.0669236	-0.627979	-1.5454	-2.19369	1	1
AGAP006081	OBP55	0.338236	0.0658425	2.75981	6.77305	-1.55552	0.163436	0.275892
AGAP006760	Obp62	0.251699	0.218152	-0.464119	-1.37947	-2.73094	0.70285	0.795587
AGAP007281	Obp63	0.0288051	0.0137221
AGAP007282	Obp64	0.027962	0.0662707
AGAP012659	Obp67	0.027962	0
AGAP012324	Obp68	0.625825	0.114099	2.30449	4.93994	-2.43832	0.163678	0.276226
AGAP012658	Obp68	0.29199	0.102242
AGAP006368	Obp69	0.792715	0.661079	0.133013	1.09658	-0.525919	0.911052	0.951408
AGAP013182	Obp69	0.0531153	0.0770242
AGAP007283	Obp70	0.349345	0.293587
AGAP006074	Obp71	0.136233	0.0193342	3.01959	8.10935	0.599246	0.213405	0.335441
AGAP000279	Obp8	0.0284242	0.0135407
